# Supplementary material for: Epromoters bind key stress-related transcription factors to regulate clusters of stress response genes
Source: EMBO J. 2026 Jan 3;45(3):901–29. doi: 10.1038/s44318-025-00670-3 (PMC12864986; doi:10.1038/s44318-025-00670-3)
Supplement: Supplementary file 5 — Dataset EV1 [file 44318_2025_670_MOESM5_ESM.xlsx]

## Sheet: Legend
Dataset EV1. List of identified Epromoter-regulated clusters
Summary of Epromoters and their associated gene clusters identified by the distance pipeline. For each Epromoter cluster, the Epromoter gene, genomic coordinate of the transcription start site (TSS), induced clustered genes, stimulation treatment, associated transcription factor (TF), cell line, genome assembly, and dataset source are indicated.

## Sheet: Dataset EV1
Dataset EV1: List of identified Epromoter-regulated clusters
Epromoter gene	Epromoter (TSS coordinate)	genes in cluster	Stimulation	TF	Cell Line	Assembly	Dataset
Bcl2l1	chr2:152829717	Id1,Bcl2l1	Dexamethasone	cJun	murine mammary epithelial cell line 3134	mm8	Biddie
4930486L24Rik	chr13:60863416	4930486L24Rik,Ctla2a	Dexamethasone + Tetracycline	GR_AFos	murine mammary epithelial cell line 3135	mm8	Biddie
CD69	chr12:9912497	CLEC2D,CD69	TNFa	p65	HUVEC	hg19	Brown
TMEM52B	chr12:10330630	CLEC1A,TMEM52B	TNFa	p65	HUVEC	hg19	Brown
C2CD4B	chr15:62456484	C2CD4A,C2CD4B	TNFa	p65	HUVEC	hg19	Brown
PLLP	chr16:57317584	PLLP,CX3CL1	TNFa	p65	HUVEC	hg19	Brown
CSF2RB	chr22:37308669	NCF4,CSF2RB	TNFa	p65	HUVEC	hg19	Brown
Mlph	chr1:92810676	Mlph,Lrrfip1	FGF-stimulated	SRF	NIH3T3	mm9	Ebisuya
Atp6v0a1	chr11:100870711	Atp6v0a1,Hsd17b1	FGF-stimulated	SRF	NIH3T3	mm9	Ebisuya
Tnfaip2	chr12:112679871	Exoc3l4,Tnfaip2	FGF-stimulated	SRF	NIH3T3	mm9	Ebisuya
Oaz1	chr10:80288400	Dot1l,Oaz1	Serum response	SRF	NIH3T3	mm9	Esnault
Msrb3	chr10:120335027	Msrb3,Lemd3	Serum response	SRF	NIH3T3	mm9	Esnault
Per1	chr11:68912653	Tmem107,Per1,Hes7	Serum response	SRF	NIH3T3	mm9	Esnault
Slc25a19	chr11:115488609	Gga3,Mrps7,Slc25a19	Serum response	SRF	NIH3T3	mm9	Esnault
Ifrd1	chr12:40948776	Scin,Ifrd1	Serum response	SRF	NIH3T3	mm9	Esnault
Vcl	chr14:21747619	Camk2g,Plau,Vcl	Serum response	SRF	NIH3T3	mm9	Esnault
Fosl1,Ccdc85b	chr19:5456563,5446697	Fosl1,Ccdc85b,Efemp2,1700020D05Rik	Serum response	SRF	NIH3T3	mm9	Esnault
Ehbp1l1	chr19:5725317	Kcnk7,Ehbp1l1	Serum response	SRF	NIH3T3	mm9	Esnault
Acta2	chr19:34328863	Acta2,Fas	Serum response	SRF	NIH3T3	mm9	Esnault
Cstf3	chr2:104429640	Hipk3,Cstf3	Serum response	SRF	NIH3T3	mm9	Esnault
Alpk1	chr3:127482445	Alpk1,Tifa	Serum response	SRF	NIH3T3	mm9	Esnault
Chmp5	chr4:40894585	B4galt1,Chmp5	Serum response	SRF	NIH3T3	mm9	Esnault
Tpst2	chr5:112704710	Tpst2,Hps4	Serum response	SRF	NIH3T3	mm9	Esnault
Rnf34	chr5:123299196	Camkk2,Rnf34	Serum response	SRF	NIH3T3	mm9	Esnault
Qpctl	chr7:19733545	Dmwd,Qpctl	Serum response	SRF	NIH3T3	mm9	Esnault
Fosb	chr7:19894394	Vasp,Fosb	Serum response	SRF	NIH3T3	mm9	Esnault
Wee1	chr7:117264572	Tmem41b,Zfp143,Wee1	Serum response	SRF	NIH3T3	mm9	Esnault
Bet1l	chr7:148041282	Bet1l,Ifitm2	Serum response	SRF	NIH3T3	mm9	Esnault
Slc35e1	chr8:75015513	Calr3,Slc35e1	Serum response	SRF	NIH3T3	mm9	Esnault
Tagln	chr9:45743141	Pcsk7,Tagln	Serum response	SRF	NIH3T3	mm9	Esnault
PDZK1	chr1:145706400	PDZK1,CD160	E2_TNFa	ER	MCF-7	hg38	Franco
ANXA11	chr10:80204677	ANXA11,MAT1A	E2_TNFa	ER	MCF-7	hg38	Franco
ANKRD2	chr10:97571498	ANKRD2,HOGA1	E2_TNFa	ER	MCF-7	hg38	Franco
CASP7	chr10:113678668	NRAP,CASP7	E2_TNFa	ER	MCF-7	hg38	Franco
SYT12	chr11:67022344	SYT12,RHOD	E2_TNFa	ER	MCF-7	hg38	Franco
FUT4	chr11:94542850	FUT4,PIWIL4	E2_TNFa	ER	MCF-7	hg38	Franco
PLEKHH1	chr14:67532290	PLEKHH1,ARG2	E2_TNFa	ER	MCF-7	hg38	Franco
BATF	chr14:75521440	BATF,FLVCR2	E2_TNFa	ER	MCF-7	hg38	Franco
SLC27A2	chr15:50181195	ATP8B4,SLC27A2	E2_TNFa	ER	MCF-7	hg38	Franco
USP31	chr16:23148270	USP31,SCNN1G	E2_TNFa	ER	MCF-7	hg38	Franco
KRT13	chr17:41504613	KRT13,KRT15	E2_TNFa	ER	MCF-7	hg38	Franco
ICAM1	chr19:10269840	ICAM1,ICAM4	E2_TNFa	ER	MCF-7	hg38	Franco
PGLYRP2	chr19:15478504	RASAL3,PGLYRP2,CYP4F22	E2_TNFa	ER	MCF-7	hg38	Franco
CYP4F11	chr19:15933866	CYP4F2,CYP4F11	E2_TNFa	ER	MCF-7	hg38	Franco
SLC5A5	chr19:17870972	SLC5A5,KCNN1	E2_TNFa	ER	MCF-7	hg38	Franco
NFKBID	chr19:35899838	NPHS1,NFKBID	E2_TNFa	ER	MCF-7	hg38	Franco
MTFP1	chr22:30424622	LIF,TBC1D10A,SEC14L2,MTFP1	E2_TNFa	ER	MCF-7	hg38	Franco
ALS2CL	chr3:46692713	ALS2CL,TMIE	E2_TNFa	ER	MCF-7	hg38	Franco
AFF1	chr4:86934001	C4orf36,AFF1	E2_TNFa	ER	MCF-7	hg38	Franco
P4HA2	chr5:132226863	P4HA2,SLC22A4,SLC22A5	E2_TNFa	ER	MCF-7	hg38	Franco
TRIM31	chr6:30112106	TRIM31,TRIM15	E2_TNFa	ER	MCF-7	hg38	Franco
NINJ1	chr9:93133288	SUSD3,NINJ1	E2_TNFa	ER	MCF-7	hg38	Franco
STARD10	chr11:72792705	ARAP1,STARD10	E2_TNFa	FoxA1	MCF-7	hg38	Franco
PLEKHH1	chr14:67532290	PLEKHH1,ARG2	E2_TNFa	FoxA1	MCF-7	hg38	Franco
BATF	chr14:75521440	BATF,FLVCR2	E2_TNFa	FoxA1	MCF-7	hg38	Franco
KRT13	chr17:41504613	KRT13,KRT15	E2_TNFa	FoxA1	MCF-7	hg38	Franco
NINJ1	chr9:93133288	SUSD3,NINJ1	E2_TNFa	FoxA1	MCF-7	hg38	Franco
STARD10	chr11:72792705	ARAP1,STARD10	E2_TNFa	p65	MCF-7	hg38	Franco
PGLYRP2	chr19:15478504	RASAL3,PGLYRP2,CYP4F22	E2_TNFa	p65	MCF-7	hg38	Franco
NINJ1	chr9:93133288	SUSD3,NINJ1	E2_TNFa	p65	MCF-7	hg38	Franco
HPCAL4	chr1:39690710	HPCAL4,OXCT2	Hypoxia (HIF3a overexpression)	HIF3a	HeLa	hg38	GSE158529
CD177	chr19:43352658	PSG9,CD177	Hypoxia (HIF3a overexpression)	HIF3a	HeLa	hg38	GSE158529
TMEM173	chr5:139481758	ECSCR,TMEM173	Hypoxia (HIF3a overexpression)	HIF3a	HeLa	hg38	GSE158529
VGF	chr7:101164571	VGF,NAT16	Hypoxia (HIF3a overexpression)	HIF3a	HeLa	hg38	GSE158529
Rcbtb1,Setdb2,Cab39l	chr14:59439962,59439880,59200227	Rcbtb1,Phf11a,Phf11d,Phf11c,Setdb2,Cab39l	Gemcitabine	FOXA1	KPC mouse models of PDAC	mm10	GSE278100
Nfkb2	chr19:46304929	Nfkb2,Psd	Gemcitabine	FOXA1	KPC mouse models of PDAC	mm10	GSE278100
Rhog,Stim1	chr7:102266818,102249118	Nup98,Rhog,Stim1	Gemcitabine	FOXA1	KPC mouse models of PDAC	mm10	GSE278100
Rrm1	chr7:102440694	Rrm1,Olfr543,Olfr544,Olfr545,Trim21	Gemcitabine	FOXA1	KPC mouse models of PDAC	mm10	GSE278100
Hexa	chr9:59538539	Tmem202,Hexa	Gemcitabine	FOXA1	KPC mouse models of PDAC	mm10	GSE278100
Tmem198	chr1:75475106	Des,Asic4,Tmem198	Serum Starvation + TPA	SRF	MEF	mm9	Gualdrini
Atf3	chr1:193006212	Fam71a,Atf3	Serum Starvation + TPA	SRF	MEF	mm9	Gualdrini
Ifrd1	chr12:40948776	Lsmem1,Ifrd1	Serum Starvation + TPA	SRF	MEF	mm9	Gualdrini
Arc	chr15:74502000	Arc,Ly6d	Serum Starvation + TPA	SRF	MEF	mm9	Gualdrini
Nr4a1	chr15:101096276	Grasp,Nr4a1	Serum Starvation + TPA	SRF	MEF	mm9	Gualdrini
Smok2b	chr17:13422128	Gpr31b,Tcp10b,Unc93a,Smok2b	Serum Starvation + TPA	SRF	MEF	mm9	Gualdrini
Plk3	chr4:116805568	Ptch2,Tctex1d4,Plk3	Serum Starvation + TPA	SRF	MEF	mm9	Gualdrini
Stk40	chr4:125780200	Stk40,Sh3d21	Serum Starvation + TPA	SRF	MEF	mm9	Gualdrini
Ereg	chr5:91502642	Ereg,Areg	Serum Starvation + TPA	SRF	MEF	mm9	Gualdrini
Fosb	chr7:19894394	Gpr4,Fosb	Serum Starvation + TPA	SRF	MEF	mm9	Gualdrini
Ppp1r15a	chr7:52780638	Kcna7,Tulp2,Ppp1r15a	Serum Starvation + TPA	SRF	MEF	mm9	Gualdrini
MAD2L2	chr1:11750678	FBXO44,MAD2L2	Insulin	Irb	HepG2	hg19	Hancock
MIIP	chr1:12078554	NPPB,KIAA2013,MIIP	Insulin	Irb	HepG2	hg19	Hancock
FAM43B	chr1:20878065	MUL1,FAM43B	Insulin	Irb	HepG2	hg19	Hancock
SCAMP3	chr1:155231151	FAM189B,SCAMP3,RUSC1	Insulin	Irb	HepG2	hg19	Hancock
GPATCH4	chr1:156570279	GPATCH4,NES,ISG20L2	Insulin	Irb	HepG2	hg19	Hancock
ELF3	chr1:201978714	TIMM17A,ELF3	Insulin	Irb	HepG2	hg19	Hancock
PPRC1	chr10:103891796	PPRC1,ELOVL3	Insulin	Irb	HepG2	hg19	Hancock
PTDSS2	chr11:449278	B4GALNT4,PTDSS2	Insulin	Irb	HepG2	hg19	Hancock
POLR2L	chr11:841529	SLC25A22,POLR2L	Insulin	Irb	HepG2	hg19	Hancock
MRPL17	chr11:6703571	TAF10,MRPL17	Insulin	Irb	HepG2	hg19	Hancock
FEN1	chr11:61559382	FEN1,FADS2,FADS1	Insulin	Irb	HepG2	hg19	Hancock
SLC3A2	chr11:62622580	TMEM223,SLC3A2	Insulin	Irb	HepG2	hg19	Hancock
MAP3K11	chr11:65380692	FAM89B,MAP3K11,SIPA1	Insulin	Irb	HepG2	hg19	Hancock
CCDC85B	chr11:65657143	CCDC85B,FOSL1	Insulin	Irb	HepG2	hg19	Hancock
STARD10	chr11:72503750	ARAP1,STARD10	Insulin	Irb	HepG2	hg19	Hancock
DDIT3	chr12:57913300	INHBE,DDIT3	Insulin	Irb	HepG2	hg19	Hancock
CDH24	chr14:23525747	AJUBA,CDH24,ACIN1	Insulin	Irb	HepG2	hg19	Hancock
TSR3,C16orf91,TELO2	chr16:1542360,1469748,1400879	UBE2I,TSR3,C16orf91,TELO2	Insulin	Irb	HepG2	hg19	Hancock
CX3CL1	chr16:57405401	PLLP,CX3CL1	Insulin	Irb	HepG2	hg19	Hancock
NIP7	chr16:69372674	VPS4A,PDF,NIP7	Insulin	Irb	HepG2	hg19	Hancock
MVD	chr16:88728499	MVD,SNAI3,RNF166	Insulin	Irb	HepG2	hg19	Hancock
RTN4RL1	chr17:1927628	RTN4RL1,OVCA2	Insulin	Irb	HepG2	hg19	Hancock
SMTNL2	chr17:4486823	MYBBP1A,SMTNL2	Insulin	Irb	HepG2	hg19	Hancock
SLC25A11	chr17:4842462	SLC25A11,KIF1C	Insulin	Irb	HepG2	hg19	Hancock
PHF23	chr17:7141776	PHF23,EIF5A	Insulin	Irb	HepG2	hg19	Hancock
TMEM11	chr17:21116908	TMEM11,MAP2K3	Insulin	Irb	HepG2	hg19	Hancock
POLDIP2	chr17:26683612	TMEM97,POLDIP2,SLC46A1	Insulin	Irb	HepG2	hg19	Hancock
TLCD1	chr17:27052949	TLCD1,TRAF4	Insulin	Irb	HepG2	hg19	Hancock
KRT19	chr17:39683560	KRT19,KRT17	Insulin	Irb	HepG2	hg19	Hancock
ANKRD40	chr17:48784275	ANKRD40,LUC7L3	Insulin	Irb	HepG2	hg19	Hancock
SRSF1,DYNLL2	chr17:56083707,56159779	CUEDC1,SRSF1,DYNLL2	Insulin	Irb	HepG2	hg19	Hancock
SLC9A3R1	chr17:72743766	SLC9A3R1,TMEM104	Insulin	Irb	HepG2	hg19	Hancock
SRSF2	chr17:74732493	JMJD6,SRSF2	Insulin	Irb	HepG2	hg19	Hancock
BAIAP2	chr17:79007950	CHMP6,BAIAP2	Insulin	Irb	HepG2	hg19	Hancock
SLC16A3	chr17:80185886	SLC16A3,CSNK1D	Insulin	Irb	HepG2	hg19	Hancock
MIDN	chr19:1247551	MIDN,EFNA2	Insulin	Irb	HepG2	hg19	Hancock
MKNK2	chr19:2050243	MKNK2,MOB3A	Insulin	Irb	HepG2	hg19	Hancock
ZBTB7A	chr19:4065897	DAPK3,ZBTB7A	Insulin	Irb	HepG2	hg19	Hancock
FEM1A	chr19:4790745	DPP9,FEM1A	Insulin	Irb	HepG2	hg19	Hancock
JUNB	chr19:12901299	TNPO2,JUNB	Insulin	Irb	HepG2	hg19	Hancock
DNAJB1	chr19:14628209	DDX39A,PKN1,GIPC1,DNAJB1	Insulin	Irb	HepG2	hg19	Hancock
IFI30,JUND	chr19:18283622,18391432	IFI30,MPV17L2,JUND	Insulin	Irb	HepG2	hg19	Hancock
LMTK3	chr19:49015446	GRIN2D,GRWD1,LMTK3,SULT2B1	Insulin	Irb	HepG2	hg19	Hancock
UBE2S	chr19:55918156	IL11,UBE2S	Insulin	Irb	HepG2	hg19	Hancock
NRBP1	chr2:27650497	NRBP1,FNDC4	Insulin	Irb	HepG2	hg19	Hancock
ARID5A	chr2:97202615	NEURL3,ARID5A	Insulin	Irb	HepG2	hg19	Hancock
POLR1B	chr2:113298612	TTL,POLR1B	Insulin	Irb	HepG2	hg19	Hancock
HES6	chr2:239147679	ILKAP,HES6	Insulin	Irb	HepG2	hg19	Hancock
ZCCHC3	chr20:277210	ZCCHC3,SOX12,NRSN2,TRIB3	Insulin	Irb	HepG2	hg19	Hancock
GATA5	chr20:61050051	CABLES2,GATA5	Insulin	Irb	HepG2	hg19	Hancock
SLC17A9	chr20:61583060	OGFR,TCFL5,SLC17A9	Insulin	Irb	HepG2	hg19	Hancock
ARFGAP1	chr20:61903164	YTHDF1,ARFGAP1	Insulin	Irb	HepG2	hg19	Hancock
TCEA2	chr20:62693550	ZNF512B,SAMD10,SOX18,TCEA2,RGS19	Insulin	Irb	HepG2	hg19	Hancock
SDF2L1	chr22:21995590	UBE2L3,YDJC,SDF2L1	Insulin	Irb	HepG2	hg19	Hancock
PES1	chr22:30986897	GAL3ST1,PES1	Insulin	Irb	HepG2	hg19	Hancock
NPTXR	chr22:39239033	NPTXR,CBX6	Insulin	Irb	HepG2	hg19	Hancock
IFRD2	chr3:50329026	IFRD2,HYAL2,TUSC2,RASSF1	Insulin	Irb	HepG2	hg19	Hancock
POC1A	chr3:52187439	RRP9,PCBP4,DUSP7,POC1A,ALAS1	Insulin	Irb	HepG2	hg19	Hancock
LETM1	chr4:1856883	SLBP,FGFR3,LETM1	Insulin	Irb	HepG2	hg19	Hancock
STC2	chr5:172755506	NKX2-5,STC2	Insulin	Irb	HepG2	hg19	Hancock
ZBTB9	chr6:33421352	PHF1,ZBTB9	Insulin	Irb	HepG2	hg19	Hancock
SRSF3,CDKN1A	chr6:36561138,36645490	STK38,SRSF3,CDKN1A	Insulin	Irb	HepG2	hg19	Hancock
ADAP1	chr7:984452	GET4,ADAP1,CYP2W1	Insulin	Irb	HepG2	hg19	Hancock
CYCS	chr7:25163980	CYCS,C7orf31	Insulin	Irb	HepG2	hg19	Hancock
YWHAG	chr7:75987308	HSPB1,YWHAG	Insulin	Irb	HepG2	hg19	Hancock
SERPINE1	chr7:100769369	SERPINE1,VGF	Insulin	Irb	HepG2	hg19	Hancock
LRWD1	chr7:102104430	ORAI2,LRWD1	Insulin	Irb	HepG2	hg19	Hancock
ABCF2	chr7:150923291	ABCF2,CHPF2	Insulin	Irb	HepG2	hg19	Hancock
EXOSC4	chr8:145132574	EPPK1,PLEC,GRINA,EXOSC4	Insulin	Irb	HepG2	hg19	Hancock
DGAT1	chr8:145549515	BOP1,DGAT1,SLC52A2	Insulin	Irb	HepG2	hg19	Hancock
PLIN2	chr9:19126604	RRAGA,PLIN2	Insulin	Irb	HepG2	hg19	Hancock
DPM2	chr9:130699763	ST6GALNAC4,DPM2,FAM102A,SLC25A25	Insulin	Irb	HepG2	hg19	Hancock
IER5L	chr9:131939540	DOLPP1,IER5L	Insulin	Irb	HepG2	hg19	Hancock
TUBB4B,NRARP	chr9:140195723,140134738	SSNA1,RNF208,TUBB4B,TOR4A,NRARP	Insulin	Irb	HepG2	hg19	Hancock
ERRFI1	chr1:8025333	TNFRSF9,ERRFI1	Il1b	p65	HAEC	hg38	Hogan
GBP1	chr1:89064360	GBP3,GBP1	Il1b	p65	HAEC	hg38	Hogan
GBP4	chr1:89197950	GBP7,GBP4,GBP5	Il1b	p65	HAEC	hg38	Hogan
CTSS	chr1:150764957	HORMAD1,CTSS	Il1b	p65	HAEC	hg38	Hogan
MMP10,MMP1	chr11:102779628,102797235	MMP10,MMP1,MMP12,MMP13	Il1b	p65	HAEC	hg38	Hogan
BDKRB2	chr14:96203797	BDKRB2,BDKRB1	Il1b	p65	HAEC	hg38	Hogan
C2CD4B	chr15:62164283	C2CD4A,C2CD4B	Il1b	p65	HAEC	hg38	Hogan
CEMIP	chr15:80778342	ABHD17C,CEMIP	Il1b	p65	HAEC	hg38	Hogan
MT2A	chr16:56607532	MT2A,MT1G	Il1b	p65	HAEC	hg38	Hogan
CCL2	chr17:34254276	CCL2,CCL7,CCL8,CCL1	Il1b	p65	HAEC	hg38	Hogan
IFI30	chr19:18172779	IL12RB1,IFI30	Il1b	p65	HAEC	hg38	Hogan
IL18R1	chr2:102355282	IL18R1,IL18RAP	Il1b	p65	HAEC	hg38	Hogan
SLC19A3	chr2:227717029	SLC19A3,CCL20	Il1b	p65	HAEC	hg38	Hogan
APOL3	chr22:36159929	APOL3,APOL2	Il1b	p65	HAEC	hg38	Hogan
CSF2RB	chr22:36912632	NCF4,CSF2RB	Il1b	p65	HAEC	hg38	Hogan
CXCL5,CXCL3,CXCL2	chr4:74037773,74098280,73997729	CXCL5,CXCL3,CXCL2,MTHFD2L	Il1b	p65	HAEC	hg38	Hogan
CFB	chr6:31944943	CFB,CYP21A2	Il1b	p65	HAEC	hg38	Hogan
VNN3	chr6:132733765	VNN1,VNN3	Il1b	p65	HAEC	hg38	Hogan
SOD2	chr6:159692328	WTAP,SOD2	Il1b	p65	HAEC	hg38	Hogan
ADAP1	chr7:954407	ADAP1,CYP2W1	Il1b	p65	HAEC	hg38	Hogan
UPP1	chr7:48088253	PKD1L1,C7orf57,UPP1,ABCA13	Il1b	p65	HAEC	hg38	Hogan
SLC7A2	chr8:17496087	MTMR7,SLC7A2	Il1b	p65	HAEC	hg38	Hogan
NINJ1	chr9:93133288	NINJ1,WNK2	Il1b	p65	HAEC	hg38	Hogan
SLC2A6	chr9:133478154	SLC2A6,ADAMTSL2	Il1b	p65	HAEC	hg38	Hogan
TNFRSF4	chr1:1213168	TNFRSF18,TNFRSF4	TNFa	p65	HAEC	hg38	Hogan
GBP4	chr1:89197950	GBP4,GBP5	TNFa	p65	HAEC	hg38	Hogan
CATSPERZ	chr11:64299390	KCNK4,CATSPERZ	TNFa	p65	HAEC	hg38	Hogan
TPBGL	chr11:75239904	SLCO2B1,TPBGL	TNFa	p65	HAEC	hg38	Hogan
CD69	chr12:9759901	CLEC2D,CD69	TNFa	p65	HAEC	hg38	Hogan
C2CD4B	chr15:62164283	C2CD4A,C2CD4B	TNFa	p65	HAEC	hg38	Hogan
CX3CL1	chr16:57371457	CCL22,CX3CL1,CCL17	TNFa	p65	HAEC	hg38	Hogan
RRAD	chr16:66924536	RRAD,CES3	TNFa	p65	HAEC	hg38	Hogan
DNAAF1	chr16:84144259	DNAAF1,ADAD2	TNFa	p65	HAEC	hg38	Hogan
CCL2	chr17:34254276	CCL2,CCL7,CCL8,CCL1	TNFa	p65	HAEC	hg38	Hogan
SERPINB2	chr18:63886704	SERPINB2,SERPINB10	TNFa	p65	HAEC	hg38	Hogan
S1PR2,ICAM1	chr19:10269840,10230272	S1PR2,ICAM1,ICAM5	TNFa	p65	HAEC	hg38	Hogan
FCHO1	chr19:17746717	UNC13A,FCHO1	TNFa	p65	HAEC	hg38	Hogan
IL4I1	chr19:49928539	IL4I1,SIGLEC16	TNFa	p65	HAEC	hg38	Hogan
IL1A,IL1B	chr2:112835779,112784398	IL1A,IL1B,IL37	TNFa	p65	HAEC	hg38	Hogan
CSF2RB	chr22:36912632	NCF4,CSF2RB	TNFa	p65	HAEC	hg38	Hogan
CXCL10,CXCL11	chr4:76035197,76022536	CXCL9,CXCL10,CXCL11	TNFa	p65	HAEC	hg38	Hogan
PKD1L1	chr7:47947491	PKD1L1,C7orf57	TNFa	p65	HAEC	hg38	Hogan
COLEC10	chr8:119066184	TNFRSF11B,COLEC10	TNFa	p65	HAEC	hg38	Hogan
CCL2	chr17:34254276	CCL2,CCL7,CCL11,CCL8	TNFa	p65	IMR90	hg38	Jin
IL1B	chr2:112835779	IL1A,IL1B,IL37	TNFa	p65	IMR90	hg38	Jin
MT2A	chr16:56641495	MT2A,MT1E	Il-1a	p65	KB	hg19	Jurida
ISG15	chr1:947876	ISG15,AGRN	TNFa	SREBP	monocytes	hg19	Kusnadi
MAD2L2,AGTRAP	chr1:11750678,11795192	FBXO6,MAD2L2,AGTRAP	TNFa	SREBP	monocytes	hg19	Kusnadi
SESN2	chr1:28585028	PTAFR,SESN2	TNFa	SREBP	monocytes	hg19	Kusnadi
MTF1	chr1:38324264	C1orf122,YRDC,MTF1	TNFa	SREBP	monocytes	hg19	Kusnadi
MFSD2A	chr1:40419816	MYCL,MFSD2A	TNFa	SREBP	monocytes	hg19	Kusnadi
GBP1,GBP2,GBP5	chr1:89737543,89590797,89529891	GBP3,GBP1,GBP2,GBP4,GBP5	TNFa	SREBP	monocytes	hg19	Kusnadi
TAGLN2	chr1:159894297	FCRL6,SLAMF8,TAGLN2	TNFa	SREBP	monocytes	hg19	Kusnadi
CD48	chr1:160680641	SLAMF1,CD48,SLAMF7	TNFa	SREBP	monocytes	hg19	Kusnadi
F11R	chr1:160989942	F11R,NECTIN4	TNFa	SREBP	monocytes	hg19	Kusnadi
IDI1	chr10:1101644	GTPBP4,IDI1	TNFa	SREBP	monocytes	hg19	Kusnadi
ENTPD1	chr10:97514919	ALDH18A1,ENTPD1	TNFa	SREBP	monocytes	hg19	Kusnadi
IFITM3	chr11:319860	IFITM1,IFITM3	TNFa	SREBP	monocytes	hg19	Kusnadi
AMPD3	chr11:10476602	AMPD3,MTRNR2L8	TNFa	SREBP	monocytes	hg19	Kusnadi
NR1H3	chr11:47278546	NR1H3,ACP2	TNFa	SREBP	monocytes	hg19	Kusnadi
SLC39A13	chr11:47429140	MYBPC3,SLC39A13	TNFa	SREBP	monocytes	hg19	Kusnadi
CYB561A3	chr11:61123786	CYB561A3,TMEM138	TNFa	SREBP	monocytes	hg19	Kusnadi
FUT4	chr11:94276016	FUT4,PIWIL4	TNFa	SREBP	monocytes	hg19	Kusnadi
METTL1,EEF1AKMT3	chr12:58165396,58164888	CYP27B1,METTL1,EEF1AKMT3,TSFM	TNFa	SREBP	monocytes	hg19	Kusnadi
DHRS4,DHRS4L2,PSME1,PSME2	chr14:24604402,24457137,24614819,24421978	DHRS4,DHRS4L2,CARMIL3,PSME1,PSME2	TNFa	SREBP	monocytes	hg19	Kusnadi
C15orf48	chr15:45721726	C15orf48,SLC30A4	TNFa	SREBP	monocytes	hg19	Kusnadi
CYLD	chr16:50774996	SNX20,CYLD	TNFa	SREBP	monocytes	hg19	Kusnadi
MT1F	chr16:56690870	MT2A,MT1E,MT1M,MT1A,MT1F,MT1G,MT1H,MT1X	TNFa	SREBP	monocytes	hg19	Kusnadi
PDP2	chr16:66913417	PDP2,RRAD	TNFa	SREBP	monocytes	hg19	Kusnadi
UBALD2,AANAT,RHBDF2	chr17:74260428,74448432,74496509	UBALD2,QRICH2,PRPSAP1,SPHK1,AANAT,RHBDF2	TNFa	SREBP	monocytes	hg19	Kusnadi
SLC16A3	chr17:80189107	CCDC57,SLC16A3	TNFa	SREBP	monocytes	hg19	Kusnadi
SLC25A23	chr19:6458803	SLC25A23,TNFSF9	TNFa	SREBP	monocytes	hg19	Kusnadi
C3	chr19:6719661	C3,TRIP10	TNFa	SREBP	monocytes	hg19	Kusnadi
GRAMD1A	chr19:35490226	GRAMD1A,SCN1B,HPN	TNFa	SREBP	monocytes	hg19	Kusnadi
SMG9	chr19:44258114	PLAUR,SMG9,KCNN4	TNFa	SREBP	monocytes	hg19	Kusnadi
PVR	chr19:45146209	PVR,CEACAM19,BCL3,NECTIN2	TNFa	SREBP	monocytes	hg19	Kusnadi
VASP	chr19:46009736	RTN2,PPM1N,VASP	TNFa	SREBP	monocytes	hg19	Kusnadi
SIX5	chr19:46271510	SIX5,DMPK,DMWD	TNFa	SREBP	monocytes	hg19	Kusnadi
SPACA6	chr19:52191686	SPACA6,FPR1,FPR2	TNFa	SREBP	monocytes	hg19	Kusnadi
LILRB4	chr19:55173270	LILRA1,LILRB1,LILRB4	TNFa	SREBP	monocytes	hg19	Kusnadi
PLAGL2	chr20:30794546	CCM2L,HCK,TM9SF4,PLAGL2	TNFa	SREBP	monocytes	hg19	Kusnadi
RWDD2B	chr21:30390692	RWDD2B,MAP3K7CL	TNFa	SREBP	monocytes	hg19	Kusnadi
DESI1	chr22:42016047	DESI1,MEI1	TNFa	SREBP	monocytes	hg19	Kusnadi
EPM2AIP1,MLH1	chr3:37033622,37033840	TRANK1,EPM2AIP1,MLH1	TNFa	SREBP	monocytes	hg19	Kusnadi
POGLUT1	chr3:119186809	POGLUT1,CD80	TNFa	SREBP	monocytes	hg19	Kusnadi
G3BP1	chr5:151150514	SPARC,ATOX1,G3BP1	TNFa	SREBP	monocytes	hg19	Kusnadi
NFKBIE	chr6:44232525	NFKBIE,AARS2	TNFa	SREBP	monocytes	hg19	Kusnadi
PNRC1	chr6:89789469	PNRC1,PM20D2	TNFa	SREBP	monocytes	hg19	Kusnadi
ACTB	chr7:5569232	ACTB,FSCN1	TNFa	SREBP	monocytes	hg19	Kusnadi
ZP3	chr7:76053266	HSPB1,ZP3,DTX2,UPK3B	TNFa	SREBP	monocytes	hg19	Kusnadi
SLC39A14	chr8:22249348	SLC39A14,PPP3CC	TNFa	SREBP	monocytes	hg19	Kusnadi
TNFRSF10B	chr8:22925544	TNFRSF10B,TNFRSF10C	TNFa	SREBP	monocytes	hg19	Kusnadi
IDO1	chr8:39770409	IDO1,IDO2	TNFa	SREBP	monocytes	hg19	Kusnadi
GRINA,SPATC1	chr8:145063225,145085447	PARP10,GRINA,SPATC1	TNFa	SREBP	monocytes	hg19	Kusnadi
PLGRKT	chr9:5436925	PLGRKT,CD274,PDCD1LG2	TNFa	SREBP	monocytes	hg19	Kusnadi
CHMP5	chr9:33264046	B4GALT1,CHMP5	TNFa	SREBP	monocytes	hg19	Kusnadi
Sp100	chr1:87545562	Sp140,Sp110,Sp100	IFNg	IRF1	BMDM	mm9	Langlais
Fcgr4	chr1:172948056	Fcgr2b,Fcgr4,Fcgr3	IFNg	IRF1	BMDM	mm9	Langlais
Atf3	chr1:193006212	Batf3,Atf3	IFNg	IRF1	BMDM	mm9	Langlais
Hivep2	chr10:13684880	Aig1,Hivep2	IFNg	IRF1	BMDM	mm9	Langlais
Irgm1,Gm5431,Gm12185,9930111J21Rik1,9930111J21Rik2,Tgtp2,Ifi47	chr11:48791883,48899518,48863744,48876714,48739684,48683922,48714654	Irgm1,Gm5431,Gm12185,9930111J21Rik1,9930111J21Rik2,Tgtp2,Ifi47,Olfr56	IFNg	IRF1	BMDM	mm9	Langlais
Ccl7,Ccl12	chr11:81914346,81858213	Ccl7,Ccl12,Ccl8	IFNg	IRF1	BMDM	mm9	Langlais
Slfn5,Slfn9,Slfn8,Slfn2,Slfn1	chr11:82929321,82764603,82877613,82833312,82804332	Slfn5,Slfn9,Slfn8,Slfn2,Slfn1,Slfn4	IFNg	IRF1	BMDM	mm9	Langlais
Stat3	chr11:100799854	Stat5b,Stat3	IFNg	IRF1	BMDM	mm9	Langlais
Rhbdf2	chr11:116484566	Sphk1,Rhbdf2	IFNg	IRF1	BMDM	mm9	Langlais
Serpinb9	chr13:33095409	Serpinb6b,Serpinb9	IFNg	IRF1	BMDM	mm9	Langlais
Phf11a,Phf11b,Phf11d	chr14:59915359,59983327,59959167	Phf11a,Phf11b,Phf11d,Phf11c,Setdb2	IFNg	IRF1	BMDM	mm9	Langlais
Psmb9,Tap1,Tap2	chr17:34340423,34323275,34323500	H2-DMa,Psmb9,Tap1,Tap2	IFNg	IRF1	BMDM	mm9	Langlais
Clic5	chr17:44324520	Enpp4,Clic5	IFNg	IRF1	BMDM	mm9	Langlais
Ifit3,Ifit1	chr19:34657018,34714378	Ch25h,Ifit2,Ifit3,Ifit1	IFNg	IRF1	BMDM	mm9	Langlais
Il15ra	chr2:11626338	Pfkfb3,Il2ra,Il15ra	IFNg	IRF1	BMDM	mm9	Langlais
St6galnac4	chr2:32441597	Fam102a,St6galnac4	IFNg	IRF1	BMDM	mm9	Langlais
Ifih1	chr2:62483312	Ifih1,Gca	IFNg	IRF1	BMDM	mm9	Langlais
Inpp5b	chr4:124418093	Pou3f1,Inpp5b	IFNg	IRF1	BMDM	mm9	Langlais
Tlr6	chr5:65350335	Tlr1,Tlr6	IFNg	IRF1	BMDM	mm9	Langlais
Naaa,Cxcl10	chr5:92706207,92776915	Naaa,Cxcl9,Cxcl10,Cxcl11	IFNg	IRF1	BMDM	mm9	Langlais
Oasl2	chr5:115345942	Oasl2,Oasl1	IFNg	IRF1	BMDM	mm9	Langlais
Trafd1	chr5:121834624	Trafd1,Naa25	IFNg	IRF1	BMDM	mm9	Langlais
Zyx	chr6:42298826	Zyx,Epha1	IFNg	IRF1	BMDM	mm9	Langlais
Nod1	chr6:54921606	Nod1,Ggct	IFNg	IRF1	BMDM	mm9	Langlais
C1ra	chr6:124461638	C1rl,C1ra,C1rb	IFNg	IRF1	BMDM	mm9	Langlais
Clec2d	chr6:129129632	Clec2d,Cd69	IFNg	IRF1	BMDM	mm9	Langlais
Sertad3	chr7:28257858	Sertad3,Sertad1	IFNg	IRF1	BMDM	mm9	Langlais
Trim34a,Trim12a,Trim12c	chr7:111463009,111500872,111391970	Trim34a,Trim12a,Trim34b,Trim12c,Trim30b	IFNg	IRF1	BMDM	mm9	Langlais
Pml	chr9:58096593	Pml,Stoml1	IFNg	IRF1	BMDM	mm9	Langlais
Irgm1,Gm5431,Gm12185,9930111J21Rik1,9930111J21Rik2,Tgtp2	chr11:48791883,48863744,48876714,48739684,48683922,48714654	Irgm1,Gm5431,Gm12185,9930111J21Rik1,9930111J21Rik2,Tgtp2,Ifi47,Olfr56	IFNg	IRF8	BMDM	mm9	Langlais
Ccl12	chr11:81914346	Ccl7,Ccl12,Ccl8	IFNg	IRF8	BMDM	mm9	Langlais
Slfn5	chr11:82764603	Slfn5,Slfn9,Slfn8,Slfn2,Slfn1,Slfn4	IFNg	IRF8	BMDM	mm9	Langlais
Wfdc17	chr11:83516557	Ccl4,Wfdc17	IFNg	IRF8	BMDM	mm9	Langlais
Cmpk2	chr12:27153079	Rsad2,Cmpk2	IFNg	IRF8	BMDM	mm9	Langlais
Phf11a,Phf11b,Phf11d	chr14:59915359,59983327,59959167	Phf11a,Phf11b,Phf11d,Phf11c,Setdb2	IFNg	IRF8	BMDM	mm9	Langlais
Psmb9,Tap1,Tap2	chr17:34340423,34323275,34323500	H2-DMa,Psmb9,Tap1,Tap2	IFNg	IRF8	BMDM	mm9	Langlais
H2-T24	chr17:36156505	H2-T24,H2-T23	IFNg	IRF8	BMDM	mm9	Langlais
Clic5	chr17:44324520	Enpp4,Clic5	IFNg	IRF8	BMDM	mm9	Langlais
Ms4a4c	chr19:11481150	Ms4a4c,Ms4a6c	IFNg	IRF8	BMDM	mm9	Langlais
Ifit3,Ifit1	chr19:34657018,34714378	Ch25h,Ifit2,Ifit3,Ifit1	IFNg	IRF8	BMDM	mm9	Langlais
Ifih1	chr2:62483312	Ifih1,Gca	IFNg	IRF8	BMDM	mm9	Langlais
Gatm	chr2:122436013	Gatm,AA467197	IFNg	IRF8	BMDM	mm9	Langlais
P2ry13	chr3:59013804	P2ry14,P2ry13,P2ry12	IFNg	IRF8	BMDM	mm9	Langlais
Tlr6	chr5:65350335	Tlr1,Tlr6	IFNg	IRF8	BMDM	mm9	Langlais
Naaa,Cxcl10	chr5:92706207,92776915	Naaa,Cxcl9,Cxcl10,Cxcl11	IFNg	IRF8	BMDM	mm9	Langlais
Gbp9,Gbp4	chr5:105567605,105538311	Gbp8,Gbp9,Gbp4,Gbp10,Gbp6,Gbp11	IFNg	IRF8	BMDM	mm9	Langlais
Oasl2	chr5:115345942	Oasl2,Oasl1	IFNg	IRF8	BMDM	mm9	Langlais
Trafd1	chr5:121834418	Trafd1,Naa25	IFNg	IRF8	BMDM	mm9	Langlais
Nod1	chr6:54921606	Nod1,Ggct	IFNg	IRF8	BMDM	mm9	Langlais
Trim34a,Trim12c	chr7:111500872,111391970	Trim34a,Trim12a,Trim34b,Trim12c,Trim30b	IFNg	IRF8	BMDM	mm9	Langlais
Casp1	chr9:5297516	Casp1,Casp4,Casp12	IFNg	IRF8	BMDM	mm9	Langlais
Sp100	chr1:87545562	Sp140,Sp110,Sp100	IFNg	PU1	BMDM	mm9	Langlais
Atf3	chr1:193006212	Batf3,Atf3	IFNg	PU1	BMDM	mm9	Langlais
Irgm1,Gm5431,Gm12185,9930111J21Rik1,9930111J21Rik2,Tgtp2,Ifi47	chr11:48791883,48899518,48863744,48876714,48739684,48683922,48714654	Irgm1,Gm5431,Gm12185,9930111J21Rik1,9930111J21Rik2,Tgtp2,Ifi47,Olfr56	IFNg	PU1	BMDM	mm9	Langlais
Slfn5,Slfn9,Slfn8,Slfn2,Slfn1	chr11:82929321,82764603,82877613,82833312,82804332	Slfn5,Slfn9,Slfn8,Slfn2,Slfn1,Slfn4	IFNg	PU1	BMDM	mm9	Langlais
Serpina3g,Serpina3f	chr12:105451842,105473356	Serpina3g,Serpina3f,Serpina3i	IFNg	PU1	BMDM	mm9	Langlais
C4b,Cfb	chr17:34879842,34998459	C4b,C4a,Cfb	IFNg	PU1	BMDM	mm9	Langlais
Gm4951,Iigp1	chr18:60370730,60534682	Gm4951,Gm4841,F830016B08Rik,Iigp1	IFNg	PU1	BMDM	mm9	Langlais
Gatm	chr2:122436013	Gatm,AA467197	IFNg	PU1	BMDM	mm9	Langlais
Inpp5b	chr4:124418093	Pou3f1,Inpp5b	IFNg	PU1	BMDM	mm9	Langlais
Tnfrsf1a	chr6:125298740	Tnfrsf1a,Plekhg6	IFNg	PU1	BMDM	mm9	Langlais
Trim34a,Trim12a,Trim12c	chr7:111463009,111500872,111391970	Trim34a,Trim12a,Trim34b,Trim12c,Trim30b	IFNg	PU1	BMDM	mm9	Langlais
Trp53	chr11:69392860	Trp53,Cd68	TNFa	p65	NIH3T3	mm9	Lo
H2-K1	chr17:34136292	Daxx,Zbtb22,Tapbp,Rgl2,H2-K1	TNFa	p65	NIH3T3	mm9	Lo
Cfb	chr17:34998459	Cfb,C2	TNFa	p65	NIH3T3	mm9	Lo
Lcn2	chr2:32242259	1110008P14Rik,Lcn2,Slc25a25	TNFa	p65	NIH3T3	mm9	Lo
Slpi	chr2:164181243	Slpi,Sdc4	TNFa	p65	NIH3T3	mm9	Lo
Cxcl1	chr5:91319270	Cxcl1,Cxcl2	TNFa	p65	NIH3T3	mm9	Lo
Gbp6	chr5:105721718	Gbp8,Gbp9,Gbp4,Gbp10,Gbp6	TNFa	p65	NIH3T3	mm9	Lo
Oasl1	chr5:115372248	Oasl2,Oasl1	TNFa	p65	NIH3T3	mm9	Lo
Camp	chr9:109750970	Nme6,Camp	TNFa	p65	NIH3T3	mm9	Lo
CD164L2	chr1:27382333	FCN3,CD164L2	Heat_Shock	HSF1	hESCs	hg38	Lyu
HSPA6	chr1:161523539	FCGR2A,HSPA6	Heat_Shock	HSF1	hESCs	hg38	Lyu
CHORDC1	chr11:90222364	NAALAD2,CHORDC1	Heat_Shock	HSF1	hESCs	hg38	Lyu
PRR14	chr16:30649866	PRR14,FBRS	Heat_Shock	HSF1	hESCs	hg38	Lyu
TMEM95	chr17:7354135	ACAP1,KCTD11,TMEM95	Heat_Shock	HSF1	hESCs	hg38	Lyu
JMJD6	chr17:76725799	ST6GALNAC1,JMJD6	Heat_Shock	HSF1	hESCs	hg38	Lyu
TSHZ1	chr18:75210528	ZADH2,TSHZ1	Heat_Shock	HSF1	hESCs	hg38	Lyu
DEDD2	chr19:42216792	DEDD2,ERF	Heat_Shock	HSF1	hESCs	hg38	Lyu
RASL10A	chr22:29314756	GAS2L1,RASL10A	Heat_Shock	HSF1	hESCs	hg38	Lyu
HSPA1L,HSPA1A,HSPA1B	chr6:31814058,31814513,31826734	HSPA1L,HSPA1A,HSPA1B,C2	Heat_Shock	HSF1	hESCs	hg38	Lyu
MRPL18	chr6:159789516	MRPL18,PNLDC1	Heat_Shock	HSF1	hESCs	hg38	Lyu
ZFAND2A	chr7:1159196	GPER1,ZFAND2A,UNCX	Heat_Shock	HSF1	hESCs	hg38	Lyu
Dnajb2	chr1:75235701	Zfand2b,Tuba4a,Dnajb2	Heat_Shock	HSF1(CS)	MEF	mm10	Mahat
9030025P20Rik	chr17:14977863	1600012H06Rik,9030025P20Rik	Heat_Shock	HSF1(CS)	MEF	mm10	Mahat
Ctsw	chr19:5467507	Ctsw,Mus81	Heat_Shock	HSF1(CS)	MEF	mm10	Mahat
Golga1	chr2:39064541	Wdr38,Golga1	Heat_Shock	HSF1(CS)	MEF	mm10	Mahat
Dynll1	chr5:115299990	Dynll1,Gatc,Triap1	Heat_Shock	HSF1(CS)	MEF	mm10	Mahat
Mat2a	chr6:72438556	Rnf181,Mat2a	Heat_Shock	HSF1(CS)	MEF	mm10	Mahat
Dnajb2	chr1:75235701	Zfand2b,Tuba4a,Dnajb2	Heat_Shock	HSF1(MM)	MEF	mm10	Mahat
Hnrnpab	chr11:51605881	Hnrnpab,Rmnd5b	Heat_Shock	HSF1(MM)	MEF	mm10	Mahat
Recql4	chr15:76709559	Mfsd3,Recql4	Heat_Shock	HSF1(MM)	MEF	mm10	Mahat
9030025P20Rik	chr17:14977863	1600012H06Rik,9030025P20Rik	Heat_Shock	HSF1(MM)	MEF	mm10	Mahat
Ctsw	chr19:5467507	Ctsw,Mus81	Heat_Shock	HSF1(MM)	MEF	mm10	Mahat
Golga1	chr2:39064541	Wdr38,Golga1	Heat_Shock	HSF1(MM)	MEF	mm10	Mahat
Dynll1	chr5:115299990	Dynll1,Gatc,Triap1	Heat_Shock	HSF1(MM)	MEF	mm10	Mahat
Mat2a	chr6:72438556	Rnf181,Mat2a	Heat_Shock	HSF1(MM)	MEF	mm10	Mahat
Sphk2	chr7:45717002	Car11,Dbp,Sphk2	Heat_Shock	HSF1(MM)	MEF	mm10	Mahat
Pik3r2	chr8:70775712	Rab3a,Mpv17l2,Pik3r2	Heat_Shock	HSF1(MM)	MEF	mm10	Mahat
Ccdc84	chr9:44417069	Trappc4,Rps25,Ccdc84	Heat_Shock	HSF1(MM)	MEF	mm10	Mahat
Sp140,Sp110,A630001G21Rik	chr1:85599702,85597810,85735606	Sp140,Sp110,Sp100,A630001G21Rik	LPS	IRF1	BMDM	mm10	Mancino
Tgtp1,Tgtp2,Ifi47	chr11:48991246,49063212,49086016	9930111J21Rik1,Tgtp1,9930111J21Rik2,Tgtp2,Ifi47	LPS	IRF1	BMDM	mm10	Mancino
Phf11a,Phf11b,Phf11d	chr14:59296522,59340330,59364490	Phf11a,Phf11b,Phf11d,Phf11c,Setdb2	LPS	IRF1	BMDM	mm10	Mancino
Ms4a4c,Ms4a6c	chr19:11406660,11468367	Ms4a4c,Ms4a4b,Ms4a6c,Ms4a6b,Ms4a4d	LPS	IRF1	BMDM	mm10	Mancino
Ifit3,Ifit1	chr19:34639888,34582528	Ifit2,Ifit3,Ifit1	LPS	IRF1	BMDM	mm10	Mancino
Il15ra	chr2:11704711	Pfkfb3,Il2ra,Il15ra	LPS	IRF1	BMDM	mm10	Mancino
Zbp1	chr2:173217922	Zbp1,Pmepa1	LPS	IRF1	BMDM	mm10	Mancino
Isg15	chr4:156199818	Agrn,Isg15	LPS	IRF1	BMDM	mm10	Mancino
Sp140,A630001G21Rik	chr1:85599702,85735606	Sp140,Sp110,Sp100,A630001G21Rik	LPS	IRF8	BMDM	mm10	Mancino
Tgtp1,Tgtp2,Ifi47	chr11:48991246,49063212,49086016	9930111J21Rik1,Tgtp1,9930111J21Rik2,Tgtp2,Ifi47	LPS	IRF8	BMDM	mm10	Mancino
Phf11a,Phf11b,Phf11d	chr14:59296522,59340330,59364490	phf11a,Phf11b,Phf11d,Phf11c,Setdb2	LPS	IRF8	BMDM	mm10	Mancino
Gm4951	chr18:60211076	Gm4951,Gm4841,F830016B08Rik,Iigp1	LPS	IRF8	BMDM	mm10	Mancino
Ms4a4c,Ms4a6c	chr19:11406660,11468367	Ms4a4c,Ms4a4b,Ms4a6c,Ms4a6b,Ms4a4d	LPS	IRF8	BMDM	mm10	Mancino
Ifit1	chr19:34639888	Ifit2,Ifit3,Ifit1	LPS	IRF8	BMDM	mm10	Mancino
Il15ra	chr2:11704711	Pfkfb3,Il2ra,Il15ra	LPS	IRF8	BMDM	mm10	Mancino
Zbp1	chr2:173217922	Zbp1,Pmepa1	LPS	IRF8	BMDM	mm10	Mancino
Isg15	chr4:156199818	Agrn,Isg15	LPS	IRF8	BMDM	mm10	Mancino
Oas1a	chr5:120906525	Oas1g,Oas1a	LPS	IRF8	BMDM	mm10	Mancino
Sp140,Sp110,A630001G21Rik	chr1:85599702,85735606,85602891	Sp140,Sp110,Sp100,A630001G21Rik	LPS	PU1	BMDM	mm10	Mancino
Ifi205	chr1:174030755	Ifi203,Ifi205	LPS	PU1	BMDM	mm10	Mancino
Tgtp2,Ifi47	chr11:49063212,49086016	9930111J21Rik1,Tgtp1,9930111J21Rik2,Tgtp2,Ifi47	LPS	PU1	BMDM	mm10	Mancino
Phf11a,Phf11b,Phf11d,Setdb2	chr14:59296522,59340330,59364490,59439880	Phf11a,Phf11b,Phf11d,Phf11c,Setdb2	LPS	PU1	BMDM	mm10	Mancino
Gm4951,Iigp1	chr18:60375028,60211076	Gm4951,Gm4841,F830016B08Rik,Iigp1	LPS	PU1	BMDM	mm10	Mancino
Ms4a4c,Ms4a4b,Ms4a6c,Ms4a6b	chr19:11406660,11468367,11442557,11517558	Ms4a4c,Ms4a4b,Ms4a6c,Ms4a6b,Ms4a4d	LPS	PU1	BMDM	mm10	Mancino
Slc28a2	chr2:122439819	Shf,Slc28a2	LPS	PU1	BMDM	mm10	Mancino
Zbp1	chr2:173217922	Zbp1,Pmepa1	LPS	PU1	BMDM	mm10	Mancino
Sp140,Sp110	chr1:85599702,85597810	Sp140,Sp110,Sp100,A630001G21Rik	LPS	STAT1	BMDM	mm10	Mancino
Tgtp1,Tgtp2,Ifi47	chr11:48991246,49063212,49086016	9930111J21Rik1,Tgtp1,9930111J21Rik2,Tgtp2,Ifi47	LPS	STAT1	BMDM	mm10	Mancino
Phf11a,Phf11b,Phf11d,Setdb2	chr14:59296522,59340330,59364490,59439880	Phf11a,Phf11b,Phf11d,Phf11c,Setdb2	LPS	STAT1	BMDM	mm10	Mancino
Ms4a4c,Ms4a6c	chr19:11406660,11468367	Ms4a4c,Ms4a4b,Ms4a6c,Ms4a6b,Ms4a4d	LPS	STAT1	BMDM	mm10	Mancino
Ifit3,Ifit1	chr19:34639888,34582528	Ifit2,Ifit3,Ifit1	LPS	STAT1	BMDM	mm10	Mancino
Il15ra	chr2:11704711	Pfkfb3,Il2ra,Il15ra	LPS	STAT1	BMDM	mm10	Mancino
Zbp1	chr2:173217922	Zbp1,Pmepa1	LPS	STAT1	BMDM	mm10	Mancino
Sp140,Sp110,A630001G21Rik	chr1:85599702,85597810,85735606	Sp140,Sp110,Sp100,A630001G21Rik	LPS	STAT2	BMDM	mm10	Mancino
Tgtp1,Tgtp2,Ifi47	chr11:48991246,49063212,49086016	9930111J21Rik1,Tgtp1,9930111J21Rik2,Tgtp2,Ifi47	LPS	STAT2	BMDM	mm10	Mancino
Phf11a,Phf11b,Phf11d,Setdb2	chr14:59296522,59340330,59364490,59439880	Phf11a,Phf11b,Phf11d,Phf11c,Setdb2	LPS	STAT2	BMDM	mm10	Mancino
Ms4a4c,Ms4a6c	chr19:11406660,11468367	Ms4a4c,Ms4a4b,Ms4a6c,Ms4a6b,Ms4a4d	LPS	STAT2	BMDM	mm10	Mancino
Ifit3,Ifit1	chr19:34639888,34582528	Ifit2,Ifit3,Ifit1	LPS	STAT2	BMDM	mm10	Mancino
Zbp1	chr2:173217922	Zbp1,Pmepa1	LPS	STAT2	BMDM	mm10	Mancino
Isg15	chr4:156199818	Agrn,Isg15	LPS	STAT2	BMDM	mm10	Mancino
BCL2A1	chr15:79970301	MTHFS,BCL2A1	IFN_TNFa	IRF1	monocytes	hg38	Park
IDO1	chr8:39912808	IDO1,IDO2	IFN_TNFa	IRF1	monocytes	hg38	Park
STX12	chr1:27772182	STX12,THEMIS2	TNFa	p65	monocytes	hg38	Park
ETV3	chr1:157137591	ARHGEF11,ETV3	TNFa	p65	monocytes	hg38	Park
IL15RA,RBM17,PFKFB3	chr10:6088345,5977187,6201876	IL15RA,IL2RA,RBM17,PFKFB3	TNFa	p65	monocytes	hg38	Park
JMJD7	chr15:41827084	JMJD7,PLA2G4B	TNFa	p65	monocytes	hg38	Park
LITAF	chr16:11585373	LITAF,SNN	TNFa	p65	monocytes	hg38	Park
MYH11	chr16:15856030	MYH11,ABCC1	TNFa	p65	monocytes	hg38	Park
SERPINB8	chr18:63969080	SERPINB2,SERPINB8	TNFa	p65	monocytes	hg38	Park
SBNO2	chr19:1173283	SBNO2,MIDN	TNFa	p65	monocytes	hg38	Park
PLAUR,SMG9	chr19:43669346,43754036	PLAUR,SMG9,KCNN4	TNFa	p65	monocytes	hg38	Park
HCK	chr20:32051187	CCM2L,HCK	TNFa	p65	monocytes	hg38	Park
CYB5R3	chr22:42648399	CYB5R3,A4GALT	TNFa	p65	monocytes	hg38	Park
SCO2,TYMP,ODF3B	chr22:50525439,50529085,50531579	SCO2,TYMP,ODF3B,CPT1B	TNFa	p65	monocytes	hg38	Park
CCRL2	chr3:46406557	CCR2,CCR5,CCRL2	TNFa	p65	monocytes	hg38	Park
EMD	chrX:154378236	FLNA,EMD	TNFa	p65	monocytes	hg38	Park
MORN1	chr1:2321993	MORN1,PEX10	PMA_differentiation	MAF1	THP-1	hg19	Phanstiel
PEX14	chr1:10534006	PGD,CORT,PEX14	PMA_differentiation	MAF1	THP-1	hg19	Phanstiel
PLOD1	chr1:11993773	PLOD1,MIIP,TNFRSF8	PMA_differentiation	MAF1	THP-1	hg19	Phanstiel
VPS13D	chr1:12289086	TNFRSF1B,VPS13D	PMA_differentiation	MAF1	THP-1	hg19	Phanstiel
TMEM51	chr1:15479242	TMEM51,FHAD1	PMA_differentiation	MAF1	THP-1	hg19	Phanstiel
SH3BGRL3	chr1:26605576	SH3BGRL3,CD52,UBXN11	PMA_differentiation	MAF1	THP-1	hg19	Phanstiel
TRNP1	chr1:27319182	GPN2,GPATCH3,TRNP1	PMA_differentiation	MAF1	THP-1	hg19	Phanstiel
WDTC1	chr1:27560122	SLC9A1,WDTC1	PMA_differentiation	MAF1	THP-1	hg19	Phanstiel
TMEM54	chr1:33365990	TMEM54,RNF19B	PMA_differentiation	MAF1	THP-1	hg19	Phanstiel
FHL3	chr1:38470186	SF3A3,FHL3	PMA_differentiation	MAF1	THP-1	hg19	Phanstiel
RLF	chr1:40626058	RLF,ZMPSTE24	PMA_differentiation	MAF1	THP-1	hg19	Phanstiel
NTNG1	chr1:107682660	PRMT6,NTNG1	PMA_differentiation	MAF1	THP-1	hg19	Phanstiel
RAP1A	chr1:112161768	ADORA3,RAP1A	PMA_differentiation	MAF1	THP-1	hg19	Phanstiel
MOV10,PPM1J	chr1:113216359,113256950	MOV10,RHOC,PPM1J	PMA_differentiation	MAF1	THP-1	hg19	Phanstiel
PLEKHO1	chr1:150121775	VPS45,PLEKHO1	PMA_differentiation	MAF1	THP-1	hg19	Phanstiel
ADAMTSL4,MCL1	chr1:150551214,150520883	ECM1,ADAMTSL4,MCL1	PMA_differentiation	MAF1	THP-1	hg19	Phanstiel
SEMA6C	chr1:151118107	CDC42SE1,MLLT11,GABPB2,SEMA6C,TNFAIP8L2,PIP5K1A	PMA_differentiation	MAF1	THP-1	hg19	Phanstiel
CHTOP,S100A13	chr1:153605541,153605837	S100A3,S100A2,S100A1,CHTOP,S100A13	PMA_differentiation	MAF1	THP-1	hg19	Phanstiel
GATAD2B	chr1:153894448	GATAD2B,CRTC2,SLC39A1,RAB13	PMA_differentiation	MAF1	THP-1	hg19	Phanstiel
SHC1,ADAM15	chr1:155022791,154942223	PMVK,PBXIP1,PYGO2,SHC1,ADAM15,EFNA4	PMA_differentiation	MAF1	THP-1	hg19	Phanstiel
GBA	chr1:155213418	TRIM46,GBA	PMA_differentiation	MAF1	THP-1	hg19	Phanstiel
BCAN	chr1:156610908	BCAN,NES	PMA_differentiation	MAF1	THP-1	hg19	Phanstiel
ETV3	chr1:157107383	ETV3L,ETV3	PMA_differentiation	MAF1	THP-1	hg19	Phanstiel
RGL1	chr1:183773253	RGL1,APOBEC4	PMA_differentiation	MAF1	THP-1	hg19	Phanstiel
PHLDA3	chr1:201437316	PHLDA3,CSRP1	PMA_differentiation	MAF1	THP-1	hg19	Phanstiel
SHISA4	chr1:201856804	SHISA4,LMOD1,TIMM17A	PMA_differentiation	MAF1	THP-1	hg19	Phanstiel
TMCC2	chr1:205197058	TMCC2,NUAK2	PMA_differentiation	MAF1	THP-1	hg19	Phanstiel
RASSF5	chr1:206729491	IKBKE,RASSF5	PMA_differentiation	MAF1	THP-1	hg19	Phanstiel
MIA3	chr1:222790443	MIA3,BROX	PMA_differentiation	MAF1	THP-1	hg19	Phanstiel
ARF1	chr1:228269850	WNT9A,WNT3A,ARF1,GUK1	PMA_differentiation	MAF1	THP-1	hg19	Phanstiel
TRDMT1	chr10:17243070	CUBN,TRDMT1,VIM	PMA_differentiation	MAF1	THP-1	hg19	Phanstiel
PPP3CB	chr10:75254782	ANXA7,MSS51,PPP3CB	PMA_differentiation	MAF1	THP-1	hg19	Phanstiel
PLAU	chr10:75669889	PLAU,VCL	PMA_differentiation	MAF1	THP-1	hg19	Phanstiel
FRAT2	chr10:99093486	FRAT1,FRAT2	PMA_differentiation	MAF1	THP-1	hg19	Phanstiel
DRD4,SLC25A22	chr11:797281,636268	PTDSS2,HRAS,LRRC56,IRF7,CDHR5,DRD4,TMEM80,CEND1,SLC25A22,CD151,POLR2L,TSPAN4,AP2A2	PMA_differentiation	MAF1	THP-1	hg19	Phanstiel
BRSK2	chr11:1431381	MUC5B,TOLLIP,BRSK2,MOB2	PMA_differentiation	MAF1	THP-1	hg19	Phanstiel
SLC22A18	chr11:2922649	SLC22A18,PHLDA2	PMA_differentiation	MAF1	THP-1	hg19	Phanstiel
RHOG	chr11:3861189	RHOG,STIM1	PMA_differentiation	MAF1	THP-1	hg19	Phanstiel
TRIM3	chr11:6494689	SMPD1,TRIM3	PMA_differentiation	MAF1	THP-1	hg19	Phanstiel
DCHS1	chr11:6676040	TPP1,DCHS1,MRPL17	PMA_differentiation	MAF1	THP-1	hg19	Phanstiel
AMPD3,RNF141	chr11:10471237,10561734	AMPD3,MTRNR2L8,RNF141	PMA_differentiation	MAF1	THP-1	hg19	Phanstiel
SAAL1	chr11:18126629	SERGEF,SAAL1	PMA_differentiation	MAF1	THP-1	hg19	Phanstiel
PRMT3	chr11:20408261	HTATIP2,PRMT3	PMA_differentiation	MAF1	THP-1	hg19	Phanstiel
SLC43A3	chr11:57194053	TNKS1BP1,PRG2,SLC43A3,RTN4RL2,SMTNL1,UBE2L6,YPEL4,ZDHHC5,TMX2,CTNND1	PMA_differentiation	MAF1	THP-1	hg19	Phanstiel
SDHAF2	chr11:61196596	PGA4,PGA5,DDB1,SDHAF2	PMA_differentiation	MAF1	THP-1	hg19	Phanstiel
FADS3	chr11:61658017	FADS3,RAB3IL1,BEST1,FTH1	PMA_differentiation	MAF1	THP-1	hg19	Phanstiel
ROM1,EML3,B3GAT3	chr11:62388647,62379247,62379212	ROM1,EML3,B3GAT3,GANAB	PMA_differentiation	MAF1	THP-1	hg19	Phanstiel
POLA2	chr11:65028432	POLA2,DPF2,FRMD8	PMA_differentiation	MAF1	THP-1	hg19	Phanstiel
PACS1	chr11:65836742	AP5B1,CTSW,C11orf68,DRAP1,SART1,GAL3ST3,PACS1	PMA_differentiation	MAF1	THP-1	hg19	Phanstiel
RAD9A	chr11:67158456	RAD9A,TBC1D10C,CARNS1,RPS6KB2,PTPRCAP,CABP4,AIP,PITPNM1,CDK2AP2	PMA_differentiation	MAF1	THP-1	hg19	Phanstiel
PPFIA1	chr11:70115805	FADD,PPFIA1	PMA_differentiation	MAF1	THP-1	hg19	Phanstiel
GDPD5	chr11:75235986	ARRB1,KLHL35,GDPD5,SERPINH1	PMA_differentiation	MAF1	THP-1	hg19	Phanstiel
CCDC82	chr11:96122083	MAML2,CCDC82	PMA_differentiation	MAF1	THP-1	hg19	Phanstiel
USP2	chr11:119233918	MCAM,USP2	PMA_differentiation	MAF1	THP-1	hg19	Phanstiel
NRGN	chr11:124608837	SPA17,NRGN,VSIG2,ESAM,MSANTD2,ROBO4	PMA_differentiation	MAF1	THP-1	hg19	Phanstiel
FEZ1	chr11:125365206	FEZ1,STT3A	PMA_differentiation	MAF1	THP-1	hg19	Phanstiel
ST14	chr11:130028676	APLP2,ST14	PMA_differentiation	MAF1	THP-1	hg19	Phanstiel
PHC1	chr12:9066104	PHC1,KLRG1	PMA_differentiation	MAF1	THP-1	hg19	Phanstiel
ARNTL2	chr12:27484768	STK38L,ARNTL2	PMA_differentiation	MAF1	THP-1	hg19	Phanstiel
PRPF40B	chr12:50016402	PRPF40B,FMNL3,TMBIM6,NCKAP5L	PMA_differentiation	MAF1	THP-1	hg19	Phanstiel
SMARCD1	chr12:50478124	SMARCD1,GPD1	PMA_differentiation	MAF1	THP-1	hg19	Phanstiel
KRT18,KRT8	chr12:53341901,53342644	KRT79,KRT78,KRT18,KRT8	PMA_differentiation	MAF1	THP-1	hg19	Phanstiel
RARG,SP1	chr12:53625040,53773427	ITGB7,RARG,AAAS,SP1	PMA_differentiation	MAF1	THP-1	hg19	Phanstiel
PPP1CC	chr12:111179696	HVCN1,PPP1CC	PMA_differentiation	MAF1	THP-1	hg19	Phanstiel
DTX1	chr12:113494661	DTX1,RASAL1,DDX54	PMA_differentiation	MAF1	THP-1	hg19	Phanstiel
SLC8B1,PLBD2	chr12:113795391,113771973	SLC8B1,PLBD2,SDS	PMA_differentiation	MAF1	THP-1	hg19	Phanstiel
ACADS	chr12:121162628	MLEC,UNC119B,ACADS	PMA_differentiation	MAF1	THP-1	hg19	Phanstiel
HIP1R	chr12:123319003	HIP1R,VPS37B	PMA_differentiation	MAF1	THP-1	hg19	Phanstiel
DNAH10	chr12:124246041	TCTN2,ATP6V0A2,DNAH10	PMA_differentiation	MAF1	THP-1	hg19	Phanstiel
SCARB1	chr12:125323217	SCARB1,UBC,DHX37	PMA_differentiation	MAF1	THP-1	hg19	Phanstiel
MMP17,EP400	chr12:132433486,132311937	MMP17,ULK1,PUS1,EP400	PMA_differentiation	MAF1	THP-1	hg19	Phanstiel
ZNF10	chr12:133706212	ZNF10,ZNF268	PMA_differentiation	MAF1	THP-1	hg19	Phanstiel
RB1	chr13:48876882	ITM2B,RB1	PMA_differentiation	MAF1	THP-1	hg19	Phanstiel
THSD1	chr13:52979307	THSD1,VPS36	PMA_differentiation	MAF1	THP-1	hg19	Phanstiel
UCHL3	chr13:76122885	TBC1D4,UCHL3	PMA_differentiation	MAF1	THP-1	hg19	Phanstiel
PCID2,LAMP1	chr13:113861983,113950553	PCID2,LAMP1,GRTP1	PMA_differentiation	MAF1	THP-1	hg19	Phanstiel
PNP	chr14:20936537	KLHL33,APEX1,PNP,RNASE10	PMA_differentiation	MAF1	THP-1	hg19	Phanstiel
C14orf93,CDH24	chr14:23478352,23525747	C14orf93,PSMB5,CDH24	PMA_differentiation	MAF1	THP-1	hg19	Phanstiel
DPF3	chr14:73359824	DPF3,DCAF4	PMA_differentiation	MAF1	THP-1	hg19	Phanstiel
IRF2BPL	chr14:77494051	IRF2BPL,CIPC	PMA_differentiation	MAF1	THP-1	hg19	Phanstiel
STON2	chr14:81901809	STON2,SEL1L	PMA_differentiation	MAF1	THP-1	hg19	Phanstiel
GALC	chr14:88459009	GALC,GPR65	PMA_differentiation	MAF1	THP-1	hg19	Phanstiel
KLC1	chr14:104094524	KLC1,XRCC3,ZFYVE21	PMA_differentiation	MAF1	THP-1	hg19	Phanstiel
CEP170B	chr14:105330604	ZBTB42,CEP170B	PMA_differentiation	MAF1	THP-1	hg19	Phanstiel
KATNBL1	chr15:34501297	KATNBL1,EMC4	PMA_differentiation	MAF1	THP-1	hg19	Phanstiel
ZNF770	chr15:35279488	AQR,ZNF770	PMA_differentiation	MAF1	THP-1	hg19	Phanstiel
SPINT1	chr15:41135674	C15orf62,SPINT1	PMA_differentiation	MAF1	THP-1	hg19	Phanstiel
PPIP5K1	chr15:43881451	MAP1A,PPIP5K1	PMA_differentiation	MAF1	THP-1	hg19	Phanstiel
ALDH1A2	chr15:58357121	ALDH1A2,AQP9	PMA_differentiation	MAF1	THP-1	hg19	Phanstiel
C15orf61	chr15:67812468	C15orf61,MAP2K5	PMA_differentiation	MAF1	THP-1	hg19	Phanstiel
ZFAND6	chr15:80351501	BCL2A1,ZFAND6	PMA_differentiation	MAF1	THP-1	hg19	Phanstiel
MPG,NPRL3	chr16:187697,127223	RHBDF1,MPG,NPRL3	PMA_differentiation	MAF1	THP-1	hg19	Phanstiel
MRPL28	chr16:419538	PDIA2,AXIN1,MRPL28,DECR2	PMA_differentiation	MAF1	THP-1	hg19	Phanstiel
FBXL16	chr16:754801	PIGQ,RAB40C,WDR90,WDR24,FBXL16,HAGHL,RPUSD1	PMA_differentiation	MAF1	THP-1	hg19	Phanstiel
MAPK8IP3	chr16:1755195	MAPK8IP3,EME2,SPSB3,IGFALS	PMA_differentiation	MAF1	THP-1	hg19	Phanstiel
ATP6V0C,AMDHD2	chr16:2569371,2562952	ATP6V0C,AMDHD2,CEMP1	PMA_differentiation	MAF1	THP-1	hg19	Phanstiel
UBN1	chr16:4896481	ANKS3,ZNF500,UBN1,PPL	PMA_differentiation	MAF1	THP-1	hg19	Phanstiel
NTAN1	chr16:15148936	PDXDC1,NTAN1,RRN3	PMA_differentiation	MAF1	THP-1	hg19	Phanstiel
NOMO3	chr16:16325384	ABCC6,NOMO3	PMA_differentiation	MAF1	THP-1	hg19	Phanstiel
ITPRIPL2	chr16:19124285	ITPRIPL2,SYT17	PMA_differentiation	MAF1	THP-1	hg19	Phanstiel
METTL9	chr16:21609897	METTL9,IGSF6	PMA_differentiation	MAF1	THP-1	hg19	Phanstiel
IL4R	chr16:27324294	NSMCE1,IL4R	PMA_differentiation	MAF1	THP-1	hg19	Phanstiel
ZNF768	chr16:30536887	ZNF48,DCTPP1,SEPHS2,ITGAL,ZNF768,ZNF688	PMA_differentiation	MAF1	THP-1	hg19	Phanstiel
COX6A2	chr16:31438681	ITGAM,ITGAX,ITGAD,COX6A2	PMA_differentiation	MAF1	THP-1	hg19	Phanstiel
HERPUD1	chr16:56965053	HERPUD1,CETP	PMA_differentiation	MAF1	THP-1	hg19	Phanstiel
CPNE2	chr16:57125494	CPNE2,RSPRY1	PMA_differentiation	MAF1	THP-1	hg19	Phanstiel
CMTM4	chr16:66729646	CKLF,CMTM3,CMTM4	PMA_differentiation	MAF1	THP-1	hg19	Phanstiel
ZDHHC1	chr16:67449380	ZDHHC1,HSD11B2	PMA_differentiation	MAF1	THP-1	hg19	Phanstiel
SLC12A4	chr16:68001597	THAP11,CTRL,PSMB10,SLC12A4	PMA_differentiation	MAF1	THP-1	hg19	Phanstiel
PIEZO1	chr16:88850628	IL17C,CYBA,MVD,RNF166,PIEZO1,APRT	PMA_differentiation	MAF1	THP-1	hg19	Phanstiel
MPDU1	chr17:7486169	TNFSF13,SENP3,CD68,MPDU1,SOX15,SAT2,TP53	PMA_differentiation	MAF1	THP-1	hg19	Phanstiel
BLMH	chr17:28617962	BLMH,CPD	PMA_differentiation	MAF1	THP-1	hg19	Phanstiel
SLC35G3	chr17:33520412	RAD51D,SLC35G3,SLFN5	PMA_differentiation	MAF1	THP-1	hg19	Phanstiel
FMNL1	chr17:43298251	ACBD4,FMNL1	PMA_differentiation	MAF1	THP-1	hg19	Phanstiel
ITGB3	chr17:45330207	CDC27,ITGB3	PMA_differentiation	MAF1	THP-1	hg19	Phanstiel
NME2	chr17:49243082	SPAG9,NME1,NME2,UTP18	PMA_differentiation	MAF1	THP-1	hg19	Phanstiel
ITGB4	chr17:73716538	SMIM6,ITGB4	PMA_differentiation	MAF1	THP-1	hg19	Phanstiel
MFSD11	chr17:74732582	JMJD6,MFSD11	PMA_differentiation	MAF1	THP-1	hg19	Phanstiel
TMC6	chr17:76127508	TMC6,SYNGR2	PMA_differentiation	MAF1	THP-1	hg19	Phanstiel
TIMP2	chr17:76920469	TIMP2,LGALS3BP,CANT1,ENGASE	PMA_differentiation	MAF1	THP-1	hg19	Phanstiel
CCDC57	chr17:80169718	CCDC57,SLC16A3,CSNK1D,SECTM1	PMA_differentiation	MAF1	THP-1	hg19	Phanstiel
MPPE1	chr18:11907316	CHMP1B,MPPE1	PMA_differentiation	MAF1	THP-1	hg19	Phanstiel
B4GALT6	chr18:29263708	TTR,B4GALT6	PMA_differentiation	MAF1	THP-1	hg19	Phanstiel
CDC34	chr19:530759	CDC34,BSG,POLRMT,RNF126	PMA_differentiation	MAF1	THP-1	hg19	Phanstiel
FZR1,GIPC3	chr19:3584475,3505308	FZR1,C19orf71,GIPC3,TBXA2R,CACTIN,PIP5K1C,APBA3,MATK	PMA_differentiation	MAF1	THP-1	hg19	Phanstiel
SH3GL1	chr19:4399544	STAP2,SH3GL1	PMA_differentiation	MAF1	THP-1	hg19	Phanstiel
TICAM1	chr19:4830754	FEM1A,TICAM1	PMA_differentiation	MAF1	THP-1	hg19	Phanstiel
CD209	chr19:7811420	MCOLN1,PNPLA6,XAB2,PCP2,TRAPPC5,FCER2,CD209	PMA_differentiation	MAF1	THP-1	hg19	Phanstiel
SLC44A2	chr19:10712130	ANGPTL6,EIF3G,DNMT1,S1PR2,ICAM1,ICAM4,ICAM5,ZGLP1,ICAM3,CDC37,KEAP1,SLC44A2	PMA_differentiation	MAF1	THP-1	hg19	Phanstiel
USE1	chr19:17325165	USE1,NR2F6,USHBP1,GTPBP3,PLVAP,BST2	PMA_differentiation	MAF1	THP-1	hg19	Phanstiel
JAK3	chr19:17957841	JAK3,RPL18A,CCDC124,KCNN1	PMA_differentiation	MAF1	THP-1	hg19	Phanstiel
PGPEP1	chr19:18450407	PGPEP1,GDF15,LRRC25,SSBP4,ISYNA1	PMA_differentiation	MAF1	THP-1	hg19	Phanstiel
USF2	chr19:35758864	SCN1B,FXYD3,FXYD1,FXYD5,LSR,USF2,CD22	PMA_differentiation	MAF1	THP-1	hg19	Phanstiel
LRFN3	chr19:36426275	NFKBID,TYROBP,LRFN3,SDHAF1	PMA_differentiation	MAF1	THP-1	hg19	Phanstiel
AKT2	chr19:40790252	MAP3K10,TTC9B,AKT2,PLD3,SERTAD1,SERTAD3,BLVRB	PMA_differentiation	MAF1	THP-1	hg19	Phanstiel
TGFB1	chr19:41858827	TGFB1,EXOSC5,B3GNT8	PMA_differentiation	MAF1	THP-1	hg19	Phanstiel
DEDD2	chr19:42723286	DEDD2,ERF,PRR19	PMA_differentiation	MAF1	THP-1	hg19	Phanstiel
IRGQ	chr19:44099287	PHLDB3,ETHE1,XRCC1,PINLYP,IRGQ,PLAUR	PMA_differentiation	MAF1	THP-1	hg19	Phanstiel
GPR4	chr19:46104470	FOSB,RTN2,VASP,OPA3,GPR4	PMA_differentiation	MAF1	THP-1	hg19	Phanstiel
DMWD	chr19:46295103	DMPK,DMWD,RSPH6A,MYPOP	PMA_differentiation	MAF1	THP-1	hg19	Phanstiel
AP2S1	chr19:47353103	SLC1A5,AP2S1	PMA_differentiation	MAF1	THP-1	hg19	Phanstiel
BAX	chr19:49457131	BCAT2,HSD17B14,PPP1R15A,NUCB1,BAX,FTL,LHB,CGB7,KCNA7,SNRNP70,TRPM4	PMA_differentiation	MAF1	THP-1	hg19	Phanstiel
RPS5	chr19:58897635	A1BG,ZNF497,RPS5,ZNF324	PMA_differentiation	MAF1	THP-1	hg19	Phanstiel
RAB1A	chr2:65356435	RAB1A,ACTR2	PMA_differentiation	MAF1	THP-1	hg19	Phanstiel
KCMF1	chr2:85197283	TRABD2A,TMSB10,KCMF1	PMA_differentiation	MAF1	THP-1	hg19	Phanstiel
TMEM150A	chr2:85828822	TMEM150A,GNLY	PMA_differentiation	MAF1	THP-1	hg19	Phanstiel
KRCC1	chr2:88354302	RGPD1,KRCC1	PMA_differentiation	MAF1	THP-1	hg19	Phanstiel
TMEM127	chr2:96930751	TMEM127,ITPRIPL1	PMA_differentiation	MAF1	THP-1	hg19	Phanstiel
RNF149	chr2:101924163	CNOT11,RNF149,CREG2,RFX8	PMA_differentiation	MAF1	THP-1	hg19	Phanstiel
GCA	chr2:163174491	FAP,GCA	PMA_differentiation	MAF1	THP-1	hg19	Phanstiel
INPP1	chr2:191207314	HIBCH,INPP1	PMA_differentiation	MAF1	THP-1	hg19	Phanstiel
PLCL1	chr2:198668316	MARS2,PLCL1	PMA_differentiation	MAF1	THP-1	hg19	Phanstiel
TTLL4	chr2:219574557	TTLL4,CYP27A1,PRKAG3	PMA_differentiation	MAF1	THP-1	hg19	Phanstiel
ATG9A,TUBA4A	chr2:220093358,220117640	NHEJ1,SLC23A3,ATG9A,TUBA4A,DNAJB2	PMA_differentiation	MAF1	THP-1	hg19	Phanstiel
INHA	chr2:220436031	INHA,STK11IP	PMA_differentiation	MAF1	THP-1	hg19	Phanstiel
AGFG1	chr2:228335887	MFF,TM4SF20,AGFG1	PMA_differentiation	MAF1	THP-1	hg19	Phanstiel
TRAF3IP1	chr2:239228184	PER2,TRAF3IP1	PMA_differentiation	MAF1	THP-1	hg19	Phanstiel
ZNF341	chr20:32318801	NECAB3,PXMP4,ZNF341,CHMP4B	PMA_differentiation	MAF1	THP-1	hg19	Phanstiel
MMP24	chr20:33813492	MMP24,EIF6	PMA_differentiation	MAF1	THP-1	hg19	Phanstiel
KIAA1755	chr20:36888137	TGM2,KIAA1755,BPI	PMA_differentiation	MAF1	THP-1	hg19	Phanstiel
NCOA5	chr20:44717601	MMP9,NCOA5,CD40	PMA_differentiation	MAF1	THP-1	hg19	Phanstiel
DNAJC28	chr21:34863030	IFNAR2,IL10RB,IFNAR1,IFNGR2,DNAJC28	PMA_differentiation	MAF1	THP-1	hg19	Phanstiel
RCAN1	chr21:35986412	RCAN1,CLIC6	PMA_differentiation	MAF1	THP-1	hg19	Phanstiel
C2CD2	chr21:43373127	PRDM15,C2CD2,ZBTB21,UMODL1	PMA_differentiation	MAF1	THP-1	hg19	Phanstiel
TRAPPC10	chr21:45431189	TRAPPC10,PWP2	PMA_differentiation	MAF1	THP-1	hg19	Phanstiel
DGCR2	chr22:19108967	DGCR2,SLC25A1	PMA_differentiation	MAF1	THP-1	hg19	Phanstiel
SF3A1,RNF215	chr22:30751883,30782400	LIF,TBC1D10A,SF3A1,RNF215	PMA_differentiation	MAF1	THP-1	hg19	Phanstiel
RASD2	chr22:35935877	RASD2,MB	PMA_differentiation	MAF1	THP-1	hg19	Phanstiel
GTPBP1	chr22:39100948	GTPBP1,SUN2,NPTXR	PMA_differentiation	MAF1	THP-1	hg19	Phanstiel
RRP7A	chr22:42914802	NFAM1,RRP7A	PMA_differentiation	MAF1	THP-1	hg19	Phanstiel
SHANK3	chr22:51112069	SBF1,ODF3B,ARSA,SHANK3	PMA_differentiation	MAF1	THP-1	hg19	Phanstiel
ARPC4-TTLL3,ARPC4	chr3:9833231,9833765	BRPF1,ARPC4-TTLL3,ARPC4	PMA_differentiation	MAF1	THP-1	hg19	Phanstiel
TATDN2	chr3:10289142	BRK1,IRAK2,TATDN2	PMA_differentiation	MAF1	THP-1	hg19	Phanstiel
SH3BP5	chr3:15373093	SH3BP5,METTL6	PMA_differentiation	MAF1	THP-1	hg19	Phanstiel
GLB1	chr3:33137722	GLB1,CRTAP	PMA_differentiation	MAF1	THP-1	hg19	Phanstiel
WDR48	chr3:39092782	WDR48,TTC21A,GORASP1,CSRNP1	PMA_differentiation	MAF1	THP-1	hg19	Phanstiel
CDCP1	chr3:45186914	CDCP1,TMEM158	PMA_differentiation	MAF1	THP-1	hg19	Phanstiel
NBEAL2	chr3:47020172	NBEAL2,CCDC12	PMA_differentiation	MAF1	THP-1	hg19	Phanstiel
PLXNB1	chr3:48470495	PLXNB1,ATRIP	PMA_differentiation	MAF1	THP-1	hg19	Phanstiel
COL7A1	chr3:48631593	PFKFB4,COL7A1,UQCRC1	PMA_differentiation	MAF1	THP-1	hg19	Phanstiel
DUSP7	chr3:52089587	PARP3,PCBP4,DUSP7,POC1A,ALAS1,TWF2,PPM1M,GLYCTK,DNAH1	PMA_differentiation	MAF1	THP-1	hg19	Phanstiel
PBRM1	chr3:52718929	PBRM1,NEK4,ITIH3	PMA_differentiation	MAF1	THP-1	hg19	Phanstiel
PPP4R2	chr3:73044961	PPP4R2,EBLN2	PMA_differentiation	MAF1	THP-1	hg19	Phanstiel
ABTB1	chr3:127390794	TPRA1,PODXL2,ABTB1	PMA_differentiation	MAF1	THP-1	hg19	Phanstiel
RPN1	chr3:128368661	RPN1,RAB7A	PMA_differentiation	MAF1	THP-1	hg19	Phanstiel
ECE2,EIF4G1,FAM131A,CLCN2	chr3:184078393,184031951,184052716,183992809	DVL3,AP2M1,CAMK2N2,ECE2,PSMD2,EIF4G1,FAM131A,CLCN2	PMA_differentiation	MAF1	THP-1	hg19	Phanstiel
PAK2	chr3:196465727	NRROS,CEP19,PIGX,PAK2	PMA_differentiation	MAF1	THP-1	hg19	Phanstiel
GAK	chr4:925104	GAK,SLC26A1,FGFRL1	PMA_differentiation	MAF1	THP-1	hg19	Phanstiel
ZFYVE28	chr4:2419372	ZFYVE28,RNF4	PMA_differentiation	MAF1	THP-1	hg19	Phanstiel
SCARB2	chr4:77133977	SCARB2,FAM47E-STBD1	PMA_differentiation	MAF1	THP-1	hg19	Phanstiel
PKD2	chr4:88927786	SPP1,PKD2	PMA_differentiation	MAF1	THP-1	hg19	Phanstiel
METAP1	chr4:99915871	EIF4E,METAP1	PMA_differentiation	MAF1	THP-1	hg19	Phanstiel
CTSO	chr4:156874018	TDO2,CTSO	PMA_differentiation	MAF1	THP-1	hg19	Phanstiel
TMEM192	chr4:166033012	TMEM192,KLHL2	PMA_differentiation	MAF1	THP-1	hg19	Phanstiel
ERAP1	chr5:96142892	ERAP1,ERAP2,LNPEP	PMA_differentiation	MAF1	THP-1	hg19	Phanstiel
TICAM2	chr5:114937176	FEM1C,TICAM2,TMED7,TMED7-TICAM2	PMA_differentiation	MAF1	THP-1	hg19	Phanstiel
TXNDC15	chr5:134208459	TXNDC15,CATSPER3,PITX1	PMA_differentiation	MAF1	THP-1	hg19	Phanstiel
PCDHGA12	chr5:140809073	PCDHGA4,PCDHGB4,PCDHGA9,PCDHGB6,PCDHGA10,PCDHGB7,PCDHGA11,PCDHGA12,PCDHGC3,PCDHGC4	PMA_differentiation	MAF1	THP-1	hg19	Phanstiel
ABLIM3	chr5:148520293	SH3TC2,ABLIM3	PMA_differentiation	MAF1	THP-1	hg19	Phanstiel
MGAT1	chr5:180228806	MGAT1,BTNL8	PMA_differentiation	MAF1	THP-1	hg19	Phanstiel
GRM4	chr6:34122399	GRM4,HMGA1	PMA_differentiation	MAF1	THP-1	hg19	Phanstiel
CNPY3,CUL7	chr6:42896217,43020683	PTCRA,CNPY3,KLHDC3,CUL7	PMA_differentiation	MAF1	THP-1	hg19	Phanstiel
SRF	chr6:43138006	SRF,CUL9,TTBK1	PMA_differentiation	MAF1	THP-1	hg19	Phanstiel
ZNF318	chr6:43336385	ZNF318,ABCC10,YIPF3	PMA_differentiation	MAF1	THP-1	hg19	Phanstiel
TDRD6	chr6:46654621	TDRD6,ANKRD66	PMA_differentiation	MAF1	THP-1	hg19	Phanstiel
TRAM2	chr6:52440858	TRAM2,TMEM14A	PMA_differentiation	MAF1	THP-1	hg19	Phanstiel
SLC17A5	chr6:74362715	SLC17A5,CD109	PMA_differentiation	MAF1	THP-1	hg19	Phanstiel
DSE	chr6:116691109	TSPYL4,DSE	PMA_differentiation	MAF1	THP-1	hg19	Phanstiel
HEY2	chr6:126069777	HEY2,NCOA7	PMA_differentiation	MAF1	THP-1	hg19	Phanstiel
MAP3K5	chr6:137112615	MAP3K5,PEX7	PMA_differentiation	MAF1	THP-1	hg19	Phanstiel
PPIL4	chr6:149866179	ZC3H12D,PPIL4	PMA_differentiation	MAF1	THP-1	hg19	Phanstiel
MAFK,PSMG3	chr7:1608668,1569337	MAFK,TMEM184A,PSMG3	PMA_differentiation	MAF1	THP-1	hg19	Phanstiel
AMZ1	chr7:2726835	LFNG,IQCE,TTYH3,AMZ1	PMA_differentiation	MAF1	THP-1	hg19	Phanstiel
KDELR2,C7orf26	chr7:6628651,6522783	KDELR2,ZDHHC4,C7orf26	PMA_differentiation	MAF1	THP-1	hg19	Phanstiel
SCRN1	chr7:30028905	SCRN1,PLEKHA8	PMA_differentiation	MAF1	THP-1	hg19	Phanstiel
C7orf25	chr7:42950689	C7orf25,MRPL32	PMA_differentiation	MAF1	THP-1	hg19	Phanstiel
UPP1	chr7:48127861	PKD1L1,C7orf57,UPP1,ABCA13	PMA_differentiation	MAF1	THP-1	hg19	Phanstiel
VPS37D	chr7:73081160	TBL2,MLXIPL,VPS37D,STX1A,CLDN3	PMA_differentiation	MAF1	THP-1	hg19	Phanstiel
RHBDD2,POR	chr7:75543472,75507351	RHBDD2,POR,TMEM120A	PMA_differentiation	MAF1	THP-1	hg19	Phanstiel
AGFG2	chr7:100135825	ZCWPW1,TSC22D4,AGFG2,SAP25,MOSPD3	PMA_differentiation	MAF1	THP-1	hg19	Phanstiel
LRWD1	chr7:102104430	LRWD1,POLR2J	PMA_differentiation	MAF1	THP-1	hg19	Phanstiel
FAM3C	chr7:121035422	WNT16,FAM3C	PMA_differentiation	MAF1	THP-1	hg19	Phanstiel
ZYX,FAM131B	chr7:143077437,143078397	TAS2R40,TMEM139,ZYX,FAM131B	PMA_differentiation	MAF1	THP-1	hg19	Phanstiel
ARHGEF5	chr7:144051494	CTAGE8,OR2A1,OR2A7,ARHGEF5	PMA_differentiation	MAF1	THP-1	hg19	Phanstiel
ZNF783	chr7:148958286	ZNF212,ZNF783	PMA_differentiation	MAF1	THP-1	hg19	Phanstiel
ZNF862	chr7:149534463	ZNF467,ZNF862	PMA_differentiation	MAF1	THP-1	hg19	Phanstiel
XKR6	chr8:11058342	XKR6,MTMR9	PMA_differentiation	MAF1	THP-1	hg19	Phanstiel
MTUS1	chr8:17658088	MTUS1,FGL1,PCM1	PMA_differentiation	MAF1	THP-1	hg19	Phanstiel
NUDT18	chr8:21965932	NUDT18,BMP1,POLR3D	PMA_differentiation	MAF1	THP-1	hg19	Phanstiel
PPP2CB	chr8:30669334	GSR,UBXN8,PPP2CB	PMA_differentiation	MAF1	THP-1	hg19	Phanstiel
ERLIN2	chr8:37593151	ZNF703,ERLIN2	PMA_differentiation	MAF1	THP-1	hg19	Phanstiel
HOOK3	chr8:42751120	THAP1,HOOK3	PMA_differentiation	MAF1	THP-1	hg19	Phanstiel
NBN	chr8:90995952	NBN,DECR1,CALB1	PMA_differentiation	MAF1	THP-1	hg19	Phanstiel
ZHX1	chr8:124285727	FAM83A,ZHX1	PMA_differentiation	MAF1	THP-1	hg19	Phanstiel
NSMCE2	chr8:126103101	ZNF572,SQLE,NSMCE2	PMA_differentiation	MAF1	THP-1	hg19	Phanstiel
FAM83H,PUF60,EPPK1,PLEC	chr8:144814949,144910485,144951632,145046697	FAM83H,SCRIB,PUF60,EPPK1,PLEC,PARP10,GRINA,SPATC1,OPLAH,EXOSC4,MAF1,MROH1	PMA_differentiation	MAF1	THP-1	hg19	Phanstiel
VCP,PIGO	chr9:35095598,35071665	VCP,PIGO,FAM214B,UNC13B	PMA_differentiation	MAF1	THP-1	hg19	Phanstiel
GBA2,RGP1	chr9:35748283,35748225	TESK1,CD72,ARHGEF39,TLN1,GBA2,RGP1,TMEM8B	PMA_differentiation	MAF1	THP-1	hg19	Phanstiel
RECK	chr9:36035909	RECK,GLIPR2	PMA_differentiation	MAF1	THP-1	hg19	Phanstiel
PHF19	chr9:123638466	PHF19,TRAF1	PMA_differentiation	MAF1	THP-1	hg19	Phanstiel
SLC2A8	chr9:130158447	SLC2A8,LRSAM1	PMA_differentiation	MAF1	THP-1	hg19	Phanstiel
ST6GALNAC6,PIP5KL1,FAM102A	chr9:130660927,130692056,130742268	PTRH1,TOR2A,CDK9,FPGS,ENG,AK1,ST6GALNAC6,ST6GALNAC4,PIP5KL1,FAM102A,SLC25A25,PTGES2,C9orf16,CIZ1	PMA_differentiation	MAF1	THP-1	hg19	Phanstiel
ZER1,LRRC8A	chr9:131643780,131533206	ZER1,ENDOG,LRRC8A	PMA_differentiation	MAF1	THP-1	hg19	Phanstiel
SAPCD2,MAN1B1,GRIN1	chr9:140032605,139964009,139980436	TMEM141,MAMDC4,FBXW5,C8G,PTGDS,FUT7,NPDC1,SAPCD2,UAP1L1,MAN1B1,DPP7,GRIN1,ANAPC2,SSNA1,TMEM203,NDOR1,SLC34A3,TOR4A	PMA_differentiation	MAF1	THP-1	hg19	Phanstiel
DPH7,ZMYND19	chr9:140483964,140472377	DPH7,ZMYND19,ARRDC1	PMA_differentiation	MAF1	THP-1	hg19	Phanstiel
USP27X	chrX:49643086	USP27X,CLCN5	PMA_differentiation	MAF1	THP-1	hg19	Phanstiel
PDZD4,L1CAM	chrX:153094351,153150627	BCAP31,ABCD1,PLXNB3,SSR4,PDZD4,L1CAM,AVPR2,ARHGAP4,RENBP,TMEM187,IRAK1	PMA_differentiation	MAF1	THP-1	hg19	Phanstiel
Ccl2,Ccl12	chr11:82100844,82034576	Ccl2,Ccl7,Ccl12,Ccl8	IFNg	CEBPB	BMDM	mm10	Piccolo
Nfil3	chr13:52980039	Auh,Nfil3	IFNg	CEBPB	BMDM	mm10	Piccolo
Slc15a3	chr19:10841543	Slc15a3,Tmem132a,Ccdc86	IFNg	CEBPB	BMDM	mm10	Piccolo
Cd274	chr19:29366437	Jak2,Insl6,Cd274	IFNg	CEBPB	BMDM	mm10	Piccolo
Cxcl9,Cxcl10	chr5:92327079,92347889	Naaa,Cxcl9,Cxcl10	IFNg	CEBPB	BMDM	mm10	Piccolo
Ccl12	chr11:82100844	Ccl2,Ccl7,Ccl12,Ccl8	IFNg	IRF1	BMDM	mm10	Piccolo
Slc15a3	chr19:10841543	Slc15a3,Tmem132a,Ccdc86	IFNg	IRF1	BMDM	mm10	Piccolo
Jak2,Cd274	chr19:29250802,29366437	Jak2,Insl6,Cd274	IFNg	IRF1	BMDM	mm10	Piccolo
Cxcl10	chr5:92347889	Naaa,Cxcl9,Cxcl10	IFNg	IRF1	BMDM	mm10	Piccolo
Ccl2,Ccl12	chr11:82100844,82034576	Ccl2,Ccl7,Ccl12,Ccl8	IFNg	JunB	BMDM	mm10	Piccolo
Slc15a3	chr19:10841543	Slc15a3,Tmem132a,Ccdc86	IFNg	JunB	BMDM	mm10	Piccolo
Jak2,Cd274	chr19:29250802,29366437	Jak2,Insl6,Cd274	IFNg	JunB	BMDM	mm10	Piccolo
Gatm	chr2:122610277	Gatm,Slc30a4	IFNg	JunB	BMDM	mm10	Piccolo
Ccl2,Ccl12	chr11:82100844,82034576	Ccl2,Ccl7,Ccl12,Ccl8	IFNg	STAT1	BMDM	mm10	Piccolo
Slc15a3	chr19:10841543	Slc15a3,Tmem132a,Ccdc86	IFNg	STAT1	BMDM	mm10	Piccolo
Cd274	chr19:29366437	Jak2,Insl6,Cd274	IFNg	STAT1	BMDM	mm10	Piccolo
Cxcl9,Cxcl10	chr5:92327079,92347889	Naaa,Cxcl9,Cxcl10	IFNg	STAT1	BMDM	mm10	Piccolo
Irgm1,Gm5431,Gm12185,Tgtp1,9930111J21Rik2,Tgtp2,Ifi47	chr11:48739684,48876714,48804748,48899518,48714654,48863744,48683922	Irgm1,Gm5431,Gm12185,Tgtp1,9930111J21Rik2,Tgtp2,Ifi47,Olfr1396,Olfr56	IFNg	IRF1	MC38	mm9	Purbey
Serpina3g,Serpina3f	chr12:105473356,105451842	Serpina3g,Serpina3f,Serpina3i	IFNg	IRF1	MC38	mm9	Purbey
Apol6	chr15:76874705	Apol6,Mb	IFNg	IRF1	MC38	mm9	Purbey
Mir147	chr2:122465538	AA467197,Mir147	IFNg	IRF1	MC38	mm9	Purbey
Gbp5,Gbp7,Gbp3,Gbp2	chr3:142192299,142158897,142282626,142222319	Gbp5,Gbp7,Gbp3,Gbp2,Mir6381	IFNg	IRF1	MC38	mm9	Purbey
Art3,Cxcl10,Cxcl11	chr5:92759852,92776915,92791322	Cxcl9,Art3,Cxcl10,Cxcl11	IFNg	IRF1	MC38	mm9	Purbey
Ido1	chr8:25706424	Ido2,Ido1	IFNg	IRF1	MC38	mm9	Purbey
9330175E14Rik	chr8:96958003	9330175E14Rik,Nlrc5	IFNg	IRF1	MC38	mm9	Purbey
Irgm1,Gm12185,Tgtp1,9930111J21Rik2,Tgtp2,Ifi47	chr11:48899518,48876714,48683922,48804748,48863744,48739684	Irgm1,Gm5431,Gm12185,Tgtp1,9930111J21Rik2,Tgtp2,Ifi47,Olfr1396,Olfr56	IFNg	STAT1	MC38	mm9	Purbey
Apol6	chr15:76874705	Apol6,Mb	IFNg	STAT1	MC38	mm9	Purbey
Ifit3,Ifit3b	chr19:34681446,34657018	Ifit3,Ifit3b,Ifit1bl2,Ifit1	IFNg	STAT1	MC38	mm9	Purbey
Gbp5,Gbp7,Gbp3,Gbp2	chr3:142282626,142158897,142192299,142222319	Gbp5,Gbp7,Gbp3,Gbp2,Mir6381	IFNg	STAT1	MC38	mm9	Purbey
Cxcl9,Art3,Cxcl11	chr5:92759852,92791322,92756105	Cxcl9,Art3,Cxcl10,Cxcl11	IFNg	STAT1	MC38	mm9	Purbey
9330175E14Rik	chr8:96958003	9330175E14Rik,Nlrc5	IFNg	STAT1	MC38	mm9	Purbey
Selp	chr1:166044394	Sele,Selp	TNFa	p65-KO	NIH3T3	mm9	Ramos-Pittol
Ifi203	chr1:175871803	Ifi203,Ifi205	TNFa	p65-KO	NIH3T3	mm9	Ramos-Pittol
Rnd1	chr15:98506892	Cacnb3,Rnd1	TNFa	p65-KO	NIH3T3	mm9	Ramos-Pittol
Prnd	chr2:131775772	Prn,Prnd,Rassf2	TNFa	p65-KO	NIH3T3	mm9	Ramos-Pittol
IFI6	chr1:27997703	IFI6,FAM76A	IFNa	IRF1	K562	hg19	Santiago
GBP3,GBP1	chr1:89487549,89529891	GBP3,GBP1,GBP2,GBP4	IFNa	IRF1	K562	hg19	Santiago
PSME2,IRF9,TINF2	chr14:24710880,24629473,24614819	PSME2,IRF9,REC8,TINF2	IFNa	IRF1	K562	hg19	Santiago
EHD4	chr15:42263755	SPTBN5,EHD4	IFNa	IRF1	K562	hg19	Santiago
B2M	chr15:45002714	PATL2,B2M,TRIM69	IFNa	IRF1	K562	hg19	Santiago
MT2A	chr16:56641495	MT2A,MT1E,MT1X	IFNa	IRF1	K562	hg19	Santiago
HSH2D	chr19:16253494	TPM4,HSH2D	IFNa	IRF1	K562	hg19	Santiago
TMEM185B	chr2:120979976	TMEM185B,RALB	IFNa	IRF1	K562	hg19	Santiago
CCRL2	chr3:46448105	CCRL2,RTP3	IFNa	IRF1	K562	hg19	Santiago
SHISA5	chr3:48513567	SHISA5,COL7A1	IFNa	IRF1	K562	hg19	Santiago
POGLUT1	chr3:119186809	POGLUT1,CD80	IFNa	IRF1	K562	hg19	Santiago
CXCL11	chr4:76956223	CXCL10,CXCL11	IFNa	IRF1	K562	hg19	Santiago
BTN3A1	chr6:26401502	BTN3A1,BTN2A1	IFNa	IRF1	K562	hg19	Santiago
HSPA1A,HSPA1B,CFB	chr6:31794514,31912720,31782319	HSPA1A,HSPA1B,C2,CFB	IFNa	IRF1	K562	hg19	Santiago
TAP2,PSMB8,TAP1,PSMB9	chr6:32805600,32820748,32811456,32820968	HLA-DOB,TAP2,PSMB8,TAP1,PSMB9	IFNa	IRF1	K562	hg19	Santiago
TRIM56	chr7:100727761	TRIM56,SERPINE1	IFNa	IRF1	K562	hg19	Santiago
NUB1	chr7:151037897	SMARCD3,NUB1	IFNa	IRF1	K562	hg19	Santiago
IFI6	chr1:27997703	IFI6,FAM76A	IFNa	IRF9	K562	hg19	Santiago
IFI16	chr1:158978696	IFI16,AIM2	IFNa	IRF9	K562	hg19	Santiago
IFIT3,IFIT1,IFIT5	chr10:91151379,91173324,91091285	IFIT2,IFIT3,IFIT1,IFIT5	IFNa	IRF9	K562	hg19	Santiago
TRIM22	chr11:5710019	TRIM5,TRIM22	IFNa	IRF9	K562	hg19	Santiago
IRF9	chr14:24629473	PSME2,IRF9,REC8,TINF2	IFNa	IRF9	K562	hg19	Santiago
EHD4	chr15:42263755	SPTBN5,EHD4	IFNa	IRF9	K562	hg19	Santiago
MT2A	chr16:56641495	MT2A,MT1E,MT1X	IFNa	IRF9	K562	hg19	Santiago
HSH2D	chr19:16253494	TPM4,HSH2D	IFNa	IRF9	K562	hg19	Santiago
CMPK2,RSAD2	chr2:7016907,7005766	CMPK2,RSAD2,RNF144A	IFNa	IRF9	K562	hg19	Santiago
APOL2,APOL1	chr22:36634573,36648178	APOL3,APOL2,APOL1	IFNa	IRF9	K562	hg19	Santiago
SHISA5	chr3:48513567	SHISA5,COL7A1	IFNa	IRF9	K562	hg19	Santiago
HERC6,HERC5	chr4:89298890,89377269	PPM1K,HERC6,HERC5,PYURF	IFNa	IRF9	K562	hg19	Santiago
HSPA1B	chr6:31794514	HSPA1A,HSPA1B,C2,CFB	IFNa	IRF9	K562	hg19	Santiago
TAP2,TAP1,PSMB9	chr6:32805600,32820748,32820968	HLA-DOB,TAP2,PSMB8,TAP1,PSMB9	IFNa	IRF9	K562	hg19	Santiago
TRIM56	chr7:100727761	TRIM56,SERPINE1	IFNa	IRF9	K562	hg19	Santiago
IFI6	chr1:27997703	IFI6,FAM76A	IFNa	STAT1	K562	hg19	Santiago
IFI16	chr1:158978696	IFI16,AIM2	IFNa	STAT1	K562	hg19	Santiago
ANKRD45	chr1:173637990	SLC9C2,ANKRD45,KLHL20	IFNa	STAT1	K562	hg19	Santiago
IFIT3,IFIT1,IFIT5	chr10:91151379,91173324,91091285	IFIT2,IFIT3,IFIT1,IFIT5	IFNa	STAT1	K562	hg19	Santiago
IRF9	chr14:24629473	PSME2,IRF9,REC8,TINF2	IFNa	STAT1	K562	hg19	Santiago
EHD4	chr15:42263755	SPTBN5,EHD4	IFNa	STAT1	K562	hg19	Santiago
B2M	chr15:45002714	PATL2,B2M,TRIM69	IFNa	STAT1	K562	hg19	Santiago
HSH2D	chr19:16253494	TPM4,HSH2D	IFNa	STAT1	K562	hg19	Santiago
CMPK2,RSAD2	chr2:7016907,7005766	CMPK2,RSAD2,RNF144A	IFNa	STAT1	K562	hg19	Santiago
APOL2	chr22:36634573	APOL3,APOL2,APOL1	IFNa	STAT1	K562	hg19	Santiago
SHISA5	chr3:48513567	SHISA5,COL7A1	IFNa	STAT1	K562	hg19	Santiago
HERC6	chr4:89298890	PPM1K,HERC6,HERC5,PYURF	IFNa	STAT1	K562	hg19	Santiago
TAP2,TAP1,PSMB9	chr6:32805600,32820748,32820968	HLA-DOB,TAP2,PSMB8,TAP1,PSMB9	IFNa	STAT1	K562	hg19	Santiago
TRIM56	chr7:100727761	TRIM56,SERPINE1	IFNa	STAT1	K562	hg19	Santiago
IFI6	chr1:27997703	IFI6,FAM76A	IFNa	STAT2	K562	hg19	Santiago
IFI16	chr1:158978696	IFI16,AIM2	IFNa	STAT2	K562	hg19	Santiago
ANKRD45	chr1:173637990	SLC9C2,ANKRD45,KLHL20	IFNa	STAT2	K562	hg19	Santiago
IRF9	chr14:24629473	PSME2,IRF9,REC8,TINF2	IFNa	STAT2	K562	hg19	Santiago
EHD4	chr15:42263755	SPTBN5,EHD4	IFNa	STAT2	K562	hg19	Santiago
B2M	chr15:45002714	PATL2,B2M,TRIM69	IFNa	STAT2	K562	hg19	Santiago
MT2A	chr16:56641495	MT2A,MT1E,MT1X	IFNa	STAT2	K562	hg19	Santiago
HSH2D	chr19:16253494	TPM4,HSH2D	IFNa	STAT2	K562	hg19	Santiago
CMPK2,RSAD2	chr2:7016907,7005766	CMPK2,RSAD2,RNF144A	IFNa	STAT2	K562	hg19	Santiago
APOL2,APOL1	chr22:36634573,36648178	APOL3,APOL2,APOL1	IFNa	STAT2	K562	hg19	Santiago
SHISA5	chr3:48513567	SHISA5,COL7A1	IFNa	STAT2	K562	hg19	Santiago
HERC6,HERC5	chr4:89298890,89377269	PPM1K,HERC6,HERC5,PYURF	IFNa	STAT2	K562	hg19	Santiago
HSPA1B	chr6:31794514	HSPA1A,HSPA1B,C2,CFB	IFNa	STAT2	K562	hg19	Santiago
TAP2,TAP1,PSMB9	chr6:32805600,32820748,32820968	HLA-DOB,TAP2,PSMB8,TAP1,PSMB9	IFNa	STAT2	K562	hg19	Santiago
TRIM56	chr7:100727761	TRIM56,SERPINE1	IFNa	STAT2	K562	hg19	Santiago
TNFRSF4	chr1:1148533	TTLL10,TNFRSF18,TNFRSF4	TNFa	p65	SGBS adipocyte D10	hg19	Schmidt
HES5	chr1:2460702	PLCH2,HES5	TNFa	p65	SGBS adipocyte D10	hg19	Schmidt
AADACL3	chr1:12775117	AADACL3,C1orf158,PRAMEF1	TNFa	p65	SGBS adipocyte D10	hg19	Schmidt
CELA2B	chr1:15801598	CELA2A,CELA2B	TNFa	p65	SGBS adipocyte D10	hg19	Schmidt
C1QA	chr1:22962254	EPHA8,C1QA,C1QC,C1QB	TNFa	p65	SGBS adipocyte D10	hg19	Schmidt
PNRC2	chr1:24285317	CNR2,PNRC2	TNFa	p65	SGBS adipocyte D10	hg19	Schmidt
RBMXL1,GBP3,GBP1,GBP2	chr1:89457643,89487549,89590797,89529891	RBMXL1,GBP3,GBP1,GBP2,GBP7,GBP4,GBP5	TNFa	p65	SGBS adipocyte D10	hg19	Schmidt
S100A12	chr1:153347097	PGLYRP3,S100A9,S100A12,S100A7A	TNFa	p65	SGBS adipocyte D10	hg19	Schmidt
EFNA1	chr1:155099351	LENEP,DCST1,EFNA1,MUC1	TNFa	p65	SGBS adipocyte D10	hg19	Schmidt
SEMA4A	chr1:156118734	SEMA4A,BGLAP	TNFa	p65	SGBS adipocyte D10	hg19	Schmidt
ACKR1	chr1:159173664	ACKR1,FCER1A	TNFa	p65	SGBS adipocyte D10	hg19	Schmidt
ADAMTS4	chr1:161167844	ADAMTS4,FCER1G	TNFa	p65	SGBS adipocyte D10	hg19	Schmidt
NUAK2	chr1:205289873	TMCC2,NUAK2	TNFa	p65	SGBS adipocyte D10	hg19	Schmidt
ZNF22	chr10:45495370	TMEM72,ZNF22	TNFa	p65	SGBS adipocyte D10	hg19	Schmidt
IFIT3	chr10:91086753	IFIT3,IFIT1B	TNFa	p65	SGBS adipocyte D10	hg19	Schmidt
GOLGA7B	chr10:99608599	SFRP5,GOLGA7B	TNFa	p65	SGBS adipocyte D10	hg19	Schmidt
TLX1	chr10:102890056	TLX1,LBX1	TNFa	p65	SGBS adipocyte D10	hg19	Schmidt
NFKB2	chr10:104154461	NFKB2,PSD	TNFa	p65	SGBS adipocyte D10	hg19	Schmidt
GSTO2	chr10:106027941	GSTO2,ITPRIP	TNFa	p65	SGBS adipocyte D10	hg19	Schmidt
NCR3LG1	chr11:17372346	NCR3LG1,KCNJ11,ABCC8,USH1C	TNFa	p65	SGBS adipocyte D10	hg19	Schmidt
SLC43A3	chr11:57194053	PRG3,SLC43A3	TNFa	p65	SGBS adipocyte D10	hg19	Schmidt
LPXN	chr11:58344712	OR5B17,OR5B3,OR5B2,OR5B21,LPXN,CNTF	TNFa	p65	SGBS adipocyte D10	hg19	Schmidt
FOSL1	chr11:65666997	FOSL1,TSGA10IP	TNFa	p65	SGBS adipocyte D10	hg19	Schmidt
CLCF1	chr11:67140648	CLCF1,CARNS1,PTPRCAP	TNFa	p65	SGBS adipocyte D10	hg19	Schmidt
TAF1D	chr11:93473703	TAF1D,MED17,VSTM5	TNFa	p65	SGBS adipocyte D10	hg19	Schmidt
MMP8	chr11:102594685	MMP8,MMP10,MMP1,MMP3,MMP12	TNFa	p65	SGBS adipocyte D10	hg19	Schmidt
BCO2	chr11:112046088	IL18,BCO2	TNFa	p65	SGBS adipocyte D10	hg19	Schmidt
CXCR5	chr11:118753600	CXCR5,FOXR1	TNFa	p65	SGBS adipocyte D10	hg19	Schmidt
VAMP1	chr12:6578843	SCNN1A,CD27,VAMP1	TNFa	p65	SGBS adipocyte D10	hg19	Schmidt
CDKN1B,APOLD1	chr12:12869203,12877850	GPR19,CDKN1B,APOLD1	TNFa	p65	SGBS adipocyte D10	hg19	Schmidt
INHBC,ARHGAP9	chr12:57827566,57881607	INHBC,GLI1,ARHGAP9,KIF5A,B4GALNT1	TNFa	p65	SGBS adipocyte D10	hg19	Schmidt
KERA	chr12:91451131	EPYC,KERA	TNFa	p65	SGBS adipocyte D10	hg19	Schmidt
SIRT4	chr12:120739123	SIRT4,PLA2G1B,MSI1	TNFa	p65	SGBS adipocyte D10	hg19	Schmidt
HCAR2,HCAR3	chr12:123200358,123186904	HCAR2,HCAR3,CCDC62	TNFa	p65	SGBS adipocyte D10	hg19	Schmidt
P2RX2	chr12:133194361	LRCOL1,P2RX2	TNFa	p65	SGBS adipocyte D10	hg19	Schmidt
GJB2	chr13:20766077	GJA3,GJB2	TNFa	p65	SGBS adipocyte D10	hg19	Schmidt
NDRG2	chr14:21538031	SLC39A2,RNASE7,RNASE8,NDRG2	TNFa	p65	SGBS adipocyte D10	hg19	Schmidt
ZFHX2	chr14:24019974	ZFHX2,DHRS2	TNFa	p65	SGBS adipocyte D10	hg19	Schmidt
CIDEB,ADCY4	chr14:24779641,24803277	NEDD8-MDP1,CIDEB,ADCY4	TNFa	p65	SGBS adipocyte D10	hg19	Schmidt
BDKRB1	chr14:96721546	BDKRB2,BDKRB1	TNFa	p65	SGBS adipocyte D10	hg19	Schmidt
TNFAIP2	chr14:103588797	EXOC3L4,TNFAIP2	TNFa	p65	SGBS adipocyte D10	hg19	Schmidt
GATM	chr15:45693425	GATM,C15orf48	TNFa	p65	SGBS adipocyte D10	hg19	Schmidt
SLC24A5	chr15:48412186	SLC24A5,SLC12A1	TNFa	p65	SGBS adipocyte D10	hg19	Schmidt
IL32	chr16:3114784	PKMYT1,MMP25,IL32	TNFa	p65	SGBS adipocyte D10	hg19	Schmidt
PRRT2	chr16:29822513	ZG16,PRRT2	TNFa	p65	SGBS adipocyte D10	hg19	Schmidt
STX4	chr16:31043878	STX1B,STX4	TNFa	p65	SGBS adipocyte D10	hg19	Schmidt
MT2A	chr16:56641495	MT2A,MT1A,MT1F,MT1H	TNFa	p65	SGBS adipocyte D10	hg19	Schmidt
RSPRY1,PLLP	chr16:57219240,57317584	RSPRY1,PLLP,CCL22,CX3CL1	TNFa	p65	SGBS adipocyte D10	hg19	Schmidt
RRAD	chr16:66958439	RRAD,CES3	TNFa	p65	SGBS adipocyte D10	hg19	Schmidt
BCL6B	chr17:6925368	BCL6B,ASGR2	TNFa	p65	SGBS adipocyte D10	hg19	Schmidt
TP53,DNAH2	chr17:7620061,7589868	ATP1B2,TP53,DNAH2	TNFa	p65	SGBS adipocyte D10	hg19	Schmidt
SEZ6	chr17:27332458	SEZ6,PIPOX	TNFa	p65	SGBS adipocyte D10	hg19	Schmidt
CCL5,RDM1	chr17:34256780,34206364	HEATR9,CCL5,RDM1,CCL16	TNFa	p65	SGBS adipocyte D10	hg19	Schmidt
GRB7	chr17:37894023	TCAP,GRB7	TNFa	p65	SGBS adipocyte D10	hg19	Schmidt
CSF3	chr17:38170692	LRRC3C,GSDMA,CSF3	TNFa	p65	SGBS adipocyte D10	hg19	Schmidt
KRT23	chr17:39092895	KRT20,KRT23,KRTAP3-3,KRTAP3-1,KRTAP2-2,KRTAP4-8,KRTAP4-12	TNFa	p65	SGBS adipocyte D10	hg19	Schmidt
KRT35	chr17:39636392	KRT33B,KRT38,KRT35,KRT36,KRT15	TNFa	p65	SGBS adipocyte D10	hg19	Schmidt
SERPINB8	chr18:61636314	SERPINB2,SERPINB8	TNFa	p65	SGBS adipocyte D10	hg19	Schmidt
EBI3	chr19:4228519	EBI3,SHD	TNFa	p65	SGBS adipocyte D10	hg19	Schmidt
TNFSF9,CD70	chr19:6590161,6530036	DENND1C,TNFSF9,CD70,TNFSF14	TNFa	p65	SGBS adipocyte D10	hg19	Schmidt
ICAM1	chr19:10380795	ICAM1,ICAM4,ICAM5	TNFa	p65	SGBS adipocyte D10	hg19	Schmidt
NANOS3	chr19:13971849	ZSWIM4,NANOS3	TNFa	p65	SGBS adipocyte D10	hg19	Schmidt
MEF2B	chr19:19280072	MEF2B,NCAN,HAPLN4,TM6SF2	TNFa	p65	SGBS adipocyte D10	hg19	Schmidt
CD22	chr19:35819089	MAG,CD22,FFAR1,FFAR3,FFAR2	TNFa	p65	SGBS adipocyte D10	hg19	Schmidt
NFKBID,HCST	chr19:36392205,36392430	PRODH2,NPHS1,KIRREL2,NFKBID,HCST	TNFa	p65	SGBS adipocyte D10	hg19	Schmidt
NFKBIB	chr19:39389608	CAPN12,LGALS7B,LGALS4,RINL,NFKBIB,CCER2	TNFa	p65	SGBS adipocyte D10	hg19	Schmidt
IRGQ	chr19:44099287	LYPD3,ZNF575,PINLYP,IRGQ	TNFa	p65	SGBS adipocyte D10	hg19	Schmidt
FOSB	chr19:45970253	PPP1R13L,FOSB,RTN2,PPM1N	TNFa	p65	SGBS adipocyte D10	hg19	Schmidt
SIX5	chr19:46271510	SIX5,RSPH6A	TNFa	p65	SGBS adipocyte D10	hg19	Schmidt
PTGIR	chr19:47127346	PTGIR,GNG8	TNFa	p65	SGBS adipocyte D10	hg19	Schmidt
PPP1R15A	chr19:49374648	PPP1R15A,TULP2,DHDH	TNFa	p65	SGBS adipocyte D10	hg19	Schmidt
IL4I1	chr19:50431761	IL4I1,SIGLEC11	TNFa	p65	SGBS adipocyte D10	hg19	Schmidt
MYBPC2	chr19:50935148	SPIB,MYBPC2	TNFa	p65	SGBS adipocyte D10	hg19	Schmidt
ZNF264	chr19:57701867	ZIM3,ZNF264,AURKC	TNFa	p65	SGBS adipocyte D10	hg19	Schmidt
CYS1	chr2:10219538	CYS1,RRM2	TNFa	p65	SGBS adipocyte D10	hg19	Schmidt
CIB4	chr2:26863234	OTOF,CIB4	TNFa	p65	SGBS adipocyte D10	hg19	Schmidt
STON1-GTF2A1L	chr2:48794916	STON1-GTF2A1L,STON1	TNFa	p65	SGBS adipocyte D10	hg19	Schmidt
DUSP2	chr2:96810179	ADRA2B,DUSP2	TNFa	p65	SGBS adipocyte D10	hg19	Schmidt
NEURL3	chr2:97170094	NEURL3,ARID5A	TNFa	p65	SGBS adipocyte D10	hg19	Schmidt
SULT1C4	chr2:108993409	SULT1C2,SULT1C4	TNFa	p65	SGBS adipocyte D10	hg19	Schmidt
IL1RN	chr2:113884174	IL1RN,PSD4	TNFa	p65	SGBS adipocyte D10	hg19	Schmidt
RBM43,NMI,RIF1	chr2:152117377,152145182,152265415	RBM43,NMI,TNFAIP6,RIF1	TNFa	p65	SGBS adipocyte D10	hg19	Schmidt
HOXD11	chr2:176971007	EVX2,HOXD11,HOXD10	TNFa	p65	SGBS adipocyte D10	hg19	Schmidt
MROH2A	chr2:234683369	UGT1A7,UGT1A4,UGT1A3,DNAJB3,UGT1A1,MROH2A	TNFa	p65	SGBS adipocyte D10	hg19	Schmidt
FAM110A	chr20:815695	FAM110A,ANGPT4	TNFa	p65	SGBS adipocyte D10	hg19	Schmidt
ACSS1	chr20:25037818	ACSS1,VSX1	TNFa	p65	SGBS adipocyte D10	hg19	Schmidt
SDC4	chr20:43976064	RBPJL,MATN4,SDC4	TNFa	p65	SGBS adipocyte D10	hg19	Schmidt
SLC13A3	chr20:45312124	SLC13A3,TP53RK	TNFa	p65	SGBS adipocyte D10	hg19	Schmidt
COL20A1	chr20:61923537	BIRC7,NKAIN4,COL20A1,CHRNA4	TNFa	p65	SGBS adipocyte D10	hg19	Schmidt
BTG3	chr21:18984219	CXADR,BTG3	TNFa	p65	SGBS adipocyte D10	hg19	Schmidt
C21orf91	chr21:19190673	C21orf91,CHODL	TNFa	p65	SGBS adipocyte D10	hg19	Schmidt
RCAN1	chr21:35898308	RCAN1,CLIC6	TNFa	p65	SGBS adipocyte D10	hg19	Schmidt
ZBTB21	chr21:43429469	ZBTB21,UMODL1	TNFa	p65	SGBS adipocyte D10	hg19	Schmidt
KRTAP12-3	chr21:46076848	KRTAP10-3,KRTAP10-4,KRTAP12-4,KRTAP12-3,TSPEAR	TNFa	p65	SGBS adipocyte D10	hg19	Schmidt
IL2RB,C1QTNF6	chr22:37583287,37570096	TMPRSS6,IL2RB,C1QTNF6,CYTH4	TNFa	p65	SGBS adipocyte D10	hg19	Schmidt
MAFF	chr22:38598026	SOX10,SLC16A8,BAIAP2L2,MAFF	TNFa	p65	SGBS adipocyte D10	hg19	Schmidt
MOV10L1	chr22:50584483	MLC1,MOV10L1	TNFa	p65	SGBS adipocyte D10	hg19	Schmidt
ADM2,KLHDC7B	chr22:50918971,50983327	ADM2,MIOX,KLHDC7B	TNFa	p65	SGBS adipocyte D10	hg19	Schmidt
SIAH2	chr3:150479956	ERICH6,SIAH2	TNFa	p65	SGBS adipocyte D10	hg19	Schmidt
TLR1	chr4:38805412	TLR10,TLR1	TNFa	p65	SGBS adipocyte D10	hg19	Schmidt
ART3,CXCL10	chr4:76943650,76931332	CXCL9,ART3,CXCL10,CXCL11	TNFa	p65	SGBS adipocyte D10	hg19	Schmidt
IBSP	chr4:88719705	IBSP,MEPE	TNFa	p65	SGBS adipocyte D10	hg19	Schmidt
HSPA4L	chr4:128703677	SLC25A31,HSPA4L	TNFa	p65	SGBS adipocyte D10	hg19	Schmidt
AMACR	chr5:34007155	RXFP3,AMACR	TNFa	p65	SGBS adipocyte D10	hg19	Schmidt
IRF1	chr5:131825465	IRF1,IL5	TNFa	p65	SGBS adipocyte D10	hg19	Schmidt
MAML1	chr5:179158822	MAML1,LTC4S,SQSTM1	TNFa	p65	SGBS adipocyte D10	hg19	Schmidt
BTN2A2	chr6:26382335	BTN2A2,BTN2A1	TNFa	p65	SGBS adipocyte D10	hg19	Schmidt
TRIM31	chr6:30079867	RNF39,TRIM31,TRIM40	TNFa	p65	SGBS adipocyte D10	hg19	Schmidt
NRM,IER3	chr6:30711324,30658197	PPP1R18,NRM,IER3	TNFa	p65	SGBS adipocyte D10	hg19	Schmidt
DDX39B	chr6:31508780	DDX39B,LTA,TNF,LTB,LST1,NCR3	TNFa	p65	SGBS adipocyte D10	hg19	Schmidt
HSPA1L,C2,CFB	chr6:31782060,31912720,31864559	VWA7,HSPA1L,C2,CFB	TNFa	p65	SGBS adipocyte D10	hg19	Schmidt
PNRC1	chr6:89789469	PNRC1,SRSF12	TNFa	p65	SGBS adipocyte D10	hg19	Schmidt
SOD2	chr6:160182313	WTAP,SOD2,PNLDC1,MAS1	TNFa	p65	SGBS adipocyte D10	hg19	Schmidt
TWIST1	chr7:19156259	TWIST1,FERD3L	TNFa	p65	SGBS adipocyte D10	hg19	Schmidt
RFC2	chr7:73667788	LAT2,RFC2	TNFa	p65	SGBS adipocyte D10	hg19	Schmidt
REPIN1	chr7:150064910	RARRES2,REPIN1	TNFa	p65	SGBS adipocyte D10	hg19	Schmidt
SLC39A14	chr8:22249348	PIWIL2,SLC39A14	TNFa	p65	SGBS adipocyte D10	hg19	Schmidt
ADAMDEC1	chr8:24240797	ADAM28,ADAMDEC1	TNFa	p65	SGBS adipocyte D10	hg19	Schmidt
NBN	chr8:90995952	OSGIN2,NBN	TNFa	p65	SGBS adipocyte D10	hg19	Schmidt
KLHL38	chr8:124665041	KLHL38,ANXA13	TNFa	p65	SGBS adipocyte D10	hg19	Schmidt
SLC2A6	chr9:136343221	CACFD1,SLC2A6	TNFa	p65	SGBS adipocyte D10	hg19	Schmidt
PIGA	chrX:15352676	ASB9,PIGA	TNFa	p65	SGBS adipocyte D10	hg19	Schmidt
USP27X	chrX:49643086	PAGE4,USP27X	TNFa	p65	SGBS adipocyte D10	hg19	Schmidt
CLDN2	chrX:106142393	CLDN2,RIPPLY1	TNFa	p65	SGBS adipocyte D10	hg19	Schmidt
Il1r1	chr1:40265585	Il1r1,Il1rl2	Serum response	Fos	MEF	mm10	Vierbuchen
Cflar	chr1:58729551	Cflar,Casp8	Serum response	Fos	MEF	mm10	Vierbuchen
Serpinb2,Serpinb8	chr1:107589005,107510509	Serpinb2,Serpinb10,Serpinb8	Serum response	Fos	MEF	mm10	Vierbuchen
Abl2	chr1:156557786	Soat1,Abl2	Serum response	Fos	MEF	mm10	Vierbuchen
Cluh	chr11:74648503	Rap1gap2,Cluh	Serum response	Fos	MEF	mm10	Vierbuchen
Krt13	chr11:100120566	Krt13,Krt19	Serum response	Fos	MEF	mm10	Vierbuchen
Acot4	chr12:84037378	Riox1,Acot4	Serum response	Fos	MEF	mm10	Vierbuchen
Ckb	chr12:111671338	Ckb,Trmt61a	Serum response	Fos	MEF	mm10	Vierbuchen
Card19,Ippk	chr13:49215026,49420613	Card19,Fgd3,Bicd2,Ippk	Serum response	Fos	MEF	mm10	Vierbuchen
F2rl1,F2r	chr13:95617466,95524240	Aggf1,Crhbp,F2rl1,F2r	Serum response	Fos	MEF	mm10	Vierbuchen
Polr3d	chr14:70442471	Slc39a14,Polr3d	Serum response	Fos	MEF	mm10	Vierbuchen
Krt8	chr15:102003342	Krt8,Krt18	Serum response	Fos	MEF	mm10	Vierbuchen
Pde1b	chr15:103513976	Pde1b,Ppp1r1a	Serum response	Fos	MEF	mm10	Vierbuchen
Tnk2	chr16:32672153	Tfrc,Tnk2	Serum response	Fos	MEF	mm10	Vierbuchen
Ppp1r18	chr17:35865614	Ier3,Ppp1r18	Serum response	Fos	MEF	mm10	Vierbuchen
Mcfd2	chr17:87264947	Mcfd2,Ttc7	Serum response	Fos	MEF	mm10	Vierbuchen
Rin1	chr19:5049807	Npas4,Slc29a2,Rin1	Serum response	Fos	MEF	mm10	Vierbuchen
Ptrh1	chr2:32774820	Fpgs,Ptrh1	Serum response	Fos	MEF	mm10	Vierbuchen
Slc20a1	chr2:129197772	Polr1b,Slc20a1	Serum response	Fos	MEF	mm10	Vierbuchen
Procr,Eif6	chr2:155825925,155750216	Procr,Mmp24,Eif6,Fam83c	Serum response	Fos	MEF	mm10	Vierbuchen
Sprr2k,Sprr1a	chr3:92431581,92484881	Sprr2k,Sprr1a,Ivl	Serum response	Fos	MEF	mm10	Vierbuchen
Lce1f	chr3:92719350	Lce1f,Lce1h	Serum response	Fos	MEF	mm10	Vierbuchen
Ppm1j	chr3:104780055	Tafa3,Ppm1j	Serum response	Fos	MEF	mm10	Vierbuchen
Cttnbp2nl	chr3:105052146	Wnt2b,Cttnbp2nl	Serum response	Fos	MEF	mm10	Vierbuchen
Gjb3	chr4:127329836	Gja4,Gjb3	Serum response	Fos	MEF	mm10	Vierbuchen
Srm	chr4:148590512	Angptl7,Srm	Serum response	Fos	MEF	mm10	Vierbuchen
Klhl21	chr4:152007890	Klhl21,Nol9	Serum response	Fos	MEF	mm10	Vierbuchen
Fgl2	chr5:21371672	Fgl2,Fam185a	Serum response	Fos	MEF	mm10	Vierbuchen
Kcnh2	chr5:24350604	Kcnh2,Atg9b	Serum response	Fos	MEF	mm10	Vierbuchen
Il6	chr5:30012113	Il6,Garem2	Serum response	Fos	MEF	mm10	Vierbuchen
Ereg	chr5:91073616	Ereg,Areg	Serum response	Fos	MEF	mm10	Vierbuchen
Denr	chr5:123906274	Denr,Hip1r	Serum response	Fos	MEF	mm10	Vierbuchen
Tmem120a	chr5:135743172	Por,Tmem120a	Serum response	Fos	MEF	mm10	Vierbuchen
Ywhag	chr5:135933641	Hspb1,Ywhag	Serum response	Fos	MEF	mm10	Vierbuchen
Zyx	chr6:42348827	Fam131b,Zyx	Serum response	Fos	MEF	mm10	Vierbuchen
Dok1	chr6:83032471	Dok1,Mogs	Serum response	Fos	MEF	mm10	Vierbuchen
Emp1	chr6:135361930	Pbp2,Emp1	Serum response	Fos	MEF	mm10	Vierbuchen
Pvr	chr7:19920143	Bcl3,Pvr	Serum response	Fos	MEF	mm10	Vierbuchen
Spred3	chr7:29167647	Spred3,Kcnk6	Serum response	Fos	MEF	mm10	Vierbuchen
Klk9	chr7:43790890	Klk9,Klk8	Serum response	Fos	MEF	mm10	Vierbuchen
Adgrg1	chr8:94983398	Adgrg5,Adgrg1	Serum response	Fos	MEF	mm10	Vierbuchen
Mmp10	chr9:7501341	Mmp3,Mmp10	Serum response	Fos	MEF	mm10	Vierbuchen
Olfm2	chr9:20727229	Olfm2,Col5a3,Ppan	Serum response	Fos	MEF	mm10	Vierbuchen
Rassf1	chr9:107553582	Rassf1,Ifrd2	Serum response	Fos	MEF	mm10	Vierbuchen
Cxcr6	chr9:123805476	Cxcr6,Xcr1	Serum response	Fos	MEF	mm10	Vierbuchen
Timp1	chrX:20869165	Timp1,Syn1	Serum response	Fos	MEF	mm10	Vierbuchen
Il1r1	chr1:40224079	Il1r1,Il1rl2	Serum response	Fosl2	MEF	mm10	Vierbuchen
Cflar	chr1:58729551	Cflar,Casp8	Serum response	Fosl2	MEF	mm10	Vierbuchen
Ptprn	chr1:75263208	Tuba4a,Ptprn	Serum response	Fosl2	MEF	mm10	Vierbuchen
Serpinb8	chr1:107589005	Serpinb2,Serpinb10,Serpinb8	Serum response	Fosl2	MEF	mm10	Vierbuchen
Ippk	chr13:49420613	Card19,Fgd3,Bicd2,Ippk	Serum response	Fosl2	MEF	mm10	Vierbuchen
Tnk2	chr16:32672153	Tfrc,Tnk2	Serum response	Fosl2	MEF	mm10	Vierbuchen
Rin1	chr19:5049807	Npas4,Slc29a2,Rin1	Serum response	Fosl2	MEF	mm10	Vierbuchen
Sprr1a	chr3:92484881	Sprr2k,Sprr1a,Ivl	Serum response	Fosl2	MEF	mm10	Vierbuchen
Klhl21	chr4:152007890	Klhl21,Nol9	Serum response	Fosl2	MEF	mm10	Vierbuchen
Flnc	chr6:29432255	Flnc,Irf5	Serum response	Fosl2	MEF	mm10	Vierbuchen
Zyx	chr6:42348827	Fam131b,Zyx	Serum response	Fosl2	MEF	mm10	Vierbuchen
Emp1	chr6:135361930	Pbp2,Emp1	Serum response	Fosl2	MEF	mm10	Vierbuchen
Vasp	chr7:19270854	Vasp,Fosb	Serum response	Fosl2	MEF	mm10	Vierbuchen
Pvr	chr7:19920143	Bcl3,Pvr	Serum response	Fosl2	MEF	mm10	Vierbuchen
Adgrg1	chr8:94983398	Adgrg5,Adgrg1	Serum response	Fosl2	MEF	mm10	Vierbuchen
Olfm2	chr9:20727229	Olfm2,Col5a3,Ppan	Serum response	Fosl2	MEF	mm10	Vierbuchen
Il1r1	chr1:40224079	Il1r1,Il1rl2	Serum response	JunD	MEF	mm10	Vierbuchen
Cflar	chr1:58710490	Cflar,Casp8	Serum response	JunD	MEF	mm10	Vierbuchen
Ptprn	chr1:75263208	Tuba4a,Ptprn	Serum response	JunD	MEF	mm10	Vierbuchen
Serpinb8	chr1:107589005	Serpinb2,Serpinb10,Serpinb8	Serum response	JunD	MEF	mm10	Vierbuchen
Ccl2	chr11:82034576	Ccl2,Ccl7	Serum response	JunD	MEF	mm10	Vierbuchen
Krt13	chr11:100120566	Krt13,Krt19	Serum response	JunD	MEF	mm10	Vierbuchen
Card19,Ippk	chr13:49215026,49420613	Card19,Fgd3,Bicd2,Ippk	Serum response	JunD	MEF	mm10	Vierbuchen
F2rl1,F2r	chr13:95617466,95524240	Aggf1,Crhbp,F2rl1,F2r	Serum response	JunD	MEF	mm10	Vierbuchen
Krt8	chr15:102003342	Krt8,Krt18	Serum response	JunD	MEF	mm10	Vierbuchen
Tnk2	chr16:32672153	Tfrc,Tnk2	Serum response	JunD	MEF	mm10	Vierbuchen
Ppp1r18	chr17:35865614	Ier3,Ppp1r18	Serum response	JunD	MEF	mm10	Vierbuchen
Mcfd2	chr17:87264947	Mcfd2,Ttc7	Serum response	JunD	MEF	mm10	Vierbuchen
Rin1	chr19:5049807	Npas4,Slc29a2,Rin1	Serum response	JunD	MEF	mm10	Vierbuchen
Eif6	chr2:155825925	Procr,Mmp24,Eif6,Fam83c	Serum response	JunD	MEF	mm10	Vierbuchen
Sprr1a	chr3:92484881	Sprr2k,Sprr1a,Ivl	Serum response	JunD	MEF	mm10	Vierbuchen
Srm	chr4:148590512	Angptl7,Srm	Serum response	JunD	MEF	mm10	Vierbuchen
Klhl21	chr4:152007890	Klhl21,Nol9	Serum response	JunD	MEF	mm10	Vierbuchen
Il6	chr5:30012113	Il6,Garem2	Serum response	JunD	MEF	mm10	Vierbuchen
Denr	chr5:123906274	Denr,Hip1r	Serum response	JunD	MEF	mm10	Vierbuchen
Tmem120a	chr5:135743172	Por,Tmem120a	Serum response	JunD	MEF	mm10	Vierbuchen
Fscn1	chr5:142959354	Actb,Fscn1	Serum response	JunD	MEF	mm10	Vierbuchen
Cav2	chr6:17280184	Cav2,Cav1	Serum response	JunD	MEF	mm10	Vierbuchen
Flnc	chr6:29432255	Flnc,Irf5	Serum response	JunD	MEF	mm10	Vierbuchen
Zyx	chr6:42348827	Fam131b,Zyx	Serum response	JunD	MEF	mm10	Vierbuchen
Emp1	chr6:135361930	Pbp2,Emp1	Serum response	JunD	MEF	mm10	Vierbuchen
Vasp	chr7:19270854	Vasp,Fosb	Serum response	JunD	MEF	mm10	Vierbuchen
Pvr	chr7:19920143	Bcl3,Pvr	Serum response	JunD	MEF	mm10	Vierbuchen
Spred3	chr7:29167647	Spred3,Kcnk6	Serum response	JunD	MEF	mm10	Vierbuchen
Klk9	chr7:43790890	Klk9,Klk8	Serum response	JunD	MEF	mm10	Vierbuchen
Adgrg1	chr8:94983398	Adgrg5,Adgrg1	Serum response	JunD	MEF	mm10	Vierbuchen
Olfm2,Ppan	chr9:20887174,20727229	Olfm2,Col5a3,Ppan	Serum response	JunD	MEF	mm10	Vierbuchen
Timp1	chrX:20869165	Timp1,Syn1	Serum response	JunD	MEF	mm10	Vierbuchen
DCLRE1B,AP4B1	chr1:114446650,114446947	DCLRE1B,AP4B1,HIPK1	Heat_Shock	HSF1	K562	hg19	Vihervaara
PMVK	chr1:154908195	PMVK,CKS1B	Heat_Shock	HSF1	K562	hg19	Vihervaara
STIP1	chr11:63952642	STIP1,GPR137	Heat_Shock	HSF1	K562	hg19	Vihervaara
CRYAB	chr11:111781494	C11orf52,CRYAB	Heat_Shock	HSF1	K562	hg19	Vihervaara
PTGES3	chr12:57081192	BAZ2A,PTGES3	Heat_Shock	HSF1	K562	hg19	Vihervaara
UBC	chr12:125398196	SCARB1,UBC	Heat_Shock	HSF1	K562	hg19	Vihervaara
SNAP23	chr15:42786831	SNAP23,LRRC57	Heat_Shock	HSF1	K562	hg19	Vihervaara
EPB42	chr15:43512323	EPB42,TGM7	Heat_Shock	HSF1	K562	hg19	Vihervaara
TULP2,NUCB1	chr19:49401001,49402568	PLEKHA4,PPP1R15A,TULP2,NUCB1,DHDH,GYS1	Heat_Shock	HSF1	K562	hg19	Vihervaara
MBOAT7	chr19:54692733	TMC4,MBOAT7	Heat_Shock	HSF1	K562	hg19	Vihervaara
TNNI3	chr19:55668100	TNNT1,TNNI3	Heat_Shock	HSF1	K562	hg19	Vihervaara
HSPD1,HSPE1,HSPE1-MOB4	chr2:198363998,198364102	HSPD1,HSPE1,HSPE1-MOB4,MOB4	Heat_Shock	HSF1	K562	hg19	Vihervaara
DUSP1	chr5:172197198	DUSP1,ERGIC1	Heat_Shock	HSF1	K562	hg19	Vihervaara
HSPA1L,HSPA1A,HSPA1B	chr6:31794514,31782060,31782319	VWA7,LSM2,HSPA1L,HSPA1A,HSPA1B	Heat_Shock	HSF1	K562	hg19	Vihervaara
HSP90AB1	chr6:44214679	HSP90AB1,SLC35B2	Heat_Shock	HSF1	K562	hg19	Vihervaara
TCP1,MRPL18	chr6:160210548,160209735	ACAT2,TCP1,MRPL18	Heat_Shock	HSF1	K562	hg19	Vihervaara
HSPB1	chr7:75930989	HSPB1,YWHAG	Heat_Shock	HSF1	K562	hg19	Vihervaara
PMVK	chr1:154908195	PMVK,CKS1B	Heat_Shock	HSF2	K562	hg19	Vihervaara
STIP1	chr11:63952642	STIP1,GPR137	Heat_Shock	HSF2	K562	hg19	Vihervaara
CRYAB	chr11:111781494	C11orf52,CRYAB	Heat_Shock	HSF2	K562	hg19	Vihervaara
PTGES3	chr12:57081192	BAZ2A,PTGES3	Heat_Shock	HSF2	K562	hg19	Vihervaara
UBC	chr12:125398196	SCARB1,UBC	Heat_Shock	HSF2	K562	hg19	Vihervaara
TULP2,NUCB1	chr19:49401001,49402568	PLEKHA4,PPP1R15A,TULP2,NUCB1,DHDH,GYS1	Heat_Shock	HSF2	K562	hg19	Vihervaara
MBOAT7	chr19:54692431	TMC4,MBOAT7	Heat_Shock	HSF2	K562	hg19	Vihervaara
HSPD1,HSPE1,HSPE1-MOB4	chr2:198363998,198364102	HSPD1,HSPE1,HSPE1-MOB4,MOB4	Heat_Shock	HSF2	K562	hg19	Vihervaara
DUSP1	chr5:172197198	DUSP1,ERGIC1	Heat_Shock	HSF2	K562	hg19	Vihervaara
HSPA1L,HSPA1A,HSPA1B	chr6:31794514,31782060,31782319	VWA7,LSM2,HSPA1L,HSPA1A,HSPA1B	Heat_Shock	HSF2	K562	hg19	Vihervaara
HSP90AB1	chr6:44214679	HSP90AB1,SLC35B2	Heat_Shock	HSF2	K562	hg19	Vihervaara
TCP1,MRPL18	chr6:160210548,160209735	ACAT2,TCP1,MRPL18	Heat_Shock	HSF2	K562	hg19	Vihervaara
HSPB1	chr7:75930989	HSPB1,YWHAG	Heat_Shock	HSF2	K562	hg19	Vihervaara
