# Supplementary material for: Epromoters bind key stress-related transcription factors to regulate clusters of stress response genes
Source: EMBO J. 2026 Jan 3;45(3):901–29. doi: 10.1038/s44318-025-00670-3 (PMC12864986; doi:10.1038/s44318-025-00670-3)
Supplement: Supplementary file 6 — Source data Fig. 1 [file 44318_2025_670_MOESM6_ESM.zip]

Archive with 9 entries (4 files):
- Source_Data_File_Figure 1/
- Source_Data_File_Figure 1/1B/
- Source_Data_File_Figure 1/1B/1B.xlsx
- Source_Data_File_Figure 1/1C/
- Source_Data_File_Figure 1/1C/1C.xlsx
- Source_Data_File_Figure 1/1D/
- Source_Data_File_Figure 1/1D/1D.xlsx
- Source_Data_File_Figure 1/1E/
- Source_Data_File_Figure 1/1E/1E.xlsx
