# Supplementary material for: Epromoters bind key stress-related transcription factors to regulate clusters of stress response genes
Source: EMBO J. 2026 Jan 3;45(3):901–29. doi: 10.1038/s44318-025-00670-3 (PMC12864986; doi:10.1038/s44318-025-00670-3)
Supplement: Supplementary file 6 — Source data Fig. 1 [file 44318_2025_670_MOESM6_ESM.zip › Source_Data_File_Figure 1/1B/1B.xlsx]

## Sheet: Read me
Figure 1B: Genomic distance distribution and QQplot
2nd Sheet	Vihervaara dataset induced and random distance
3rd Sheet	Park dataset induced and random distance
4th Sheet	Mesoderm dataset induced and random distance

## Sheet: Vihervaara
Induced genes													Random genes
chr1	1266659	1266659	+	TAS1R3	chr1	3689312	3689312	+	SMIM1	2422652			chr1	1051469	1051469	-	C1orf159	chr1	1846698	1846698	+	CALML6	795228
chr1	3689312	3689312	+	SMIM1	chr1	3773775	3773775	-	CEP104	84462			chr1	1846698	1846698	+	CALML6	chr1	1051469	1051469	-	C1orf159	795228
chr1	3773775	3773775	-	CEP104	chr1	3689312	3689312	+	SMIM1	84462			chr1	6321158	6321158	-	GPR153	chr1	9132318	9132318	-	SLC2A5	2811159
chr1	10532586	10532586	-	DFFA	chr1	11994773	11994773	+	PLOD1	1462186			chr1	9132318	9132318	-	SLC2A5	chr1	9884584	9884584	-	CLSTN1	752265
chr1	11994773	11994773	+	PLOD1	chr1	10532586	10532586	-	DFFA	1462186			chr1	9884584	9884584	-	CLSTN1	chr1	9132318	9132318	-	SLC2A5	752265
chr1	16767166	16767166	+	NECAP2	chr1	16940059	16940059	-	NBPF1	172892			chr1	11751678	11751678	-	MAD2L2	chr1	12891264	12891264	-	PRAMEF11	1139585
chr1	16940059	16940059	-	NBPF1	chr1	16767166	16767166	+	NECAP2	172892			chr1	12891264	12891264	-	PRAMEF11	chr1	13184326	13184326	-	HNRNPCL2	293061
chr1	22778343	22778343	+	ZBTB40	chr1	26324554	26324554	-	PAFAH2	3546210			chr1	13184326	13184326	-	HNRNPCL2	chr1	13184426	13184426	-	HNRNPCL3	99
chr1	26324554	26324554	-	PAFAH2	chr1	27248233	27248233	+	NUDC	923678			chr1	13184426	13184426	-	HNRNPCL3	chr1	13184326	13184326	-	HNRNPCL2	99
chr1	27248233	27248233	+	NUDC	chr1	27930655	27930655	-	AHDC1	682421			chr1	17531622	17531622	+	PADI1	chr1	19186154	19186154	-	TAS1R2	1654531
chr1	27930655	27930655	-	AHDC1	chr1	27248233	27248233	+	NUDC	682421			chr1	19186154	19186154	-	TAS1R2	chr1	20834644	20834644	-	MUL1	1648489
chr1	28832554	28832554	+	RCC1	chr1	29213602	29213602	+	EPB41	381047			chr1	20834644	20834644	-	MUL1	chr1	20959950	20959950	+	PINK1	125305
chr1	29213602	29213602	+	EPB41	chr1	28832554	28832554	+	RCC1	381047			chr1	20959950	20959950	+	PINK1	chr1	20834644	20834644	-	MUL1	125305
chr1	37940180	37940180	+	ZC3H12A	chr1	41131354	41131354	-	RIMS3	3191173			chr1	21503390	21503390	-	EIF4G3	chr1	21835476	21835476	+	ALPL	332085
chr1	41131354	41131354	-	RIMS3	chr1	43282792	43282792	+	ERMAP	2151437			chr1	21835476	21835476	+	ALPL	chr1	21503390	21503390	-	EIF4G3	332085
chr1	43282792	43282792	+	ERMAP	chr1	43424539	43424539	-	SLC2A1	141746			chr1	22963120	22963120	+	C1QA	chr1	21835476	21835476	+	ALPL	1127643
chr1	43424539	43424539	-	SLC2A1	chr1	43282792	43282792	+	ERMAP	141746			chr1	26185949	26185949	-	AUNIP	chr1	27668512	27668512	+	SYTL1	1482562
chr1	44412621	44412621	+	IPO13	chr1	44497134	44497134	-	SLC6A9	84512			chr1	27668512	27668512	+	SYTL1	chr1	28562601	28562601	+	ATP5IF1	894088
chr1	44497134	44497134	-	SLC6A9	chr1	44412621	44412621	+	IPO13	84512			chr1	28562601	28562601	+	ATP5IF1	chr1	29138681	29138681	+	OPRD1	576079
chr1	45308925	45308925	-	PTCH2	chr1	45956835	45956835	-	TESK2	647909			chr1	29138681	29138681	+	OPRD1	chr1	28562601	28562601	+	ATP5IF1	576079
chr1	45956835	45956835	-	TESK2	chr1	45988562	45988562	-	PRDX1	31726			chr1	31846135	31846135	-	FABP3	chr1	32403969	32403969	-	PTP4A2	557833
chr1	45988562	45988562	-	PRDX1	chr1	45956835	45956835	-	TESK2	31726			chr1	32403969	32403969	-	PTP4A2	chr1	32645275	32645275	+	TXLNA	241305
chr1	47655708	47655708	-	PDZK1IP1	chr1	47698007	47698007	-	TAL1	42298			chr1	32645275	32645275	+	TXLNA	chr1	32666195	32666195	+	CCDC28B	20919
chr1	47698007	47698007	-	TAL1	chr1	47655708	47655708	-	PDZK1IP1	42298			chr1	32666195	32666195	+	CCDC28B	chr1	32645275	32645275	+	TXLNA	20919
chr1	52607760	52607760	+	ZFYVE9	chr1	54355470	54355470	-	YIPF1	1747709			chr1	36549694	36549694	+	TEKT2	chr1	37500116	37500116	-	GRIK3	950421
chr1	54355470	54355470	-	YIPF1	chr1	54519280	54519280	+	TCEANC2	163809			chr1	37500116	37500116	-	GRIK3	chr1	38273880	38273880	-	YRDC	773763
chr1	54519280	54519280	+	TCEANC2	chr1	54355470	54355470	-	YIPF1	163809			chr1	38273880	38273880	-	YRDC	chr1	37500116	37500116	-	GRIK3	773763
chr1	55505220	55505220	+	PCSK9	chr1	54519280	54519280	+	TCEANC2	985939			chr1	42619080	42619080	+	GUCA2B	chr1	44497134	44497134	-	SLC6A9	1878053
chr1	59249719	59249719	-	JUN	chr1	55505220	55505220	+	PCSK9	3744498			chr1	44497134	44497134	-	SLC6A9	chr1	42619080	42619080	+	GUCA2B	1878053
chr1	63988944	63988944	-	ITGB3BP	chr1	63989195	63989195	+	EFCAB7	250			chr1	47780568	47780568	-	STIL	chr1	44497134	44497134	-	SLC6A9	3283433
chr1	63989195	63989195	+	EFCAB7	chr1	63988944	63988944	-	ITGB3BP	250			chr1	55446300	55446300	+	TMEM61	chr1	47780568	47780568	-	STIL	7665731
chr1	71513499	71513499	-	PTGER3	chr1	74663860	74663860	-	LRRIQ3	3150360			chr1	63154057	63154057	-	DOCK7	chr1	66999043	66999043	+	SGIP1	3844985
chr1	74663860	74663860	-	LRRIQ3	chr1	75198835	75198835	+	TYW3	534974			chr1	66999043	66999043	+	SGIP1	chr1	63154057	63154057	-	DOCK7	3844985
chr1	75198835	75198835	+	TYW3	chr1	75199092	75199092	-	CRYZ	256			chr1	71513499	71513499	-	PTGER3	chr1	66999043	66999043	+	SGIP1	4514455
chr1	75199092	75199092	-	CRYZ	chr1	75198835	75198835	+	TYW3	256			chr1	78225537	78225537	-	USP33	chr1	79472415	79472415	-	ADGRL4	1246877
chr1	78444841	78444841	+	DNAJB4	chr1	75199092	75199092	-	CRYZ	3245748			chr1	79472415	79472415	-	ADGRL4	chr1	78225537	78225537	-	USP33	1246877
chr1	85666699	85666699	-	SYDE2	chr1	85742315	85742315	-	BCL10	75615			chr1	85358889	85358889	-	LPAR3	chr1	87380048	87380048	-	SELENOF	2021158
chr1	85742315	85742315	-	BCL10	chr1	85666699	85666699	-	SYDE2	75615			chr1	87380048	87380048	-	SELENOF	chr1	85358889	85358889	-	LPAR3	2021158
chr1	100232191	100232191	-	FRRS1	chr1	109849633	109849633	-	MYBPHL	9617441			chr1	101003694	101003694	+	GPR88	chr1	101185195	101185195	+	VCAM1	181500
chr1	109849633	109849633	-	MYBPHL	chr1	111506566	111506566	-	LRIF1	1656932			chr1	101185195	101185195	+	VCAM1	chr1	101003694	101003694	+	GPR88	181500
chr1	111506566	111506566	-	LRIF1	chr1	109849633	109849633	-	MYBPHL	1656932			chr1	115124236	115124236	-	BCAS2	chr1	116184590	116184590	+	VANGL1	1060353
chr1	113933136	113933136	+	MAGI3	chr1	114447240	114447240	+	DCLRE1B	514103			chr1	116184590	116184590	+	VANGL1	chr1	115124236	115124236	-	BCAS2	1060353
chr1	114447240	114447240	+	DCLRE1B	chr1	114447650	114447650	-	AP4B1	409			chr1	145438489	145438489	+	TXNIP	chr1	146373856	146373856	+	NBPF12	935366
chr1	114447650	114447650	-	AP4B1	chr1	114447240	114447240	+	DCLRE1B	409			chr1	146373856	146373856	+	NBPF12	chr1	145438489	145438489	+	TXNIP	935366
chr1	114471945	114471945	+	HIPK1	chr1	114447650	114447650	-	AP4B1	24294			chr1	151129124	151129124	+	TNFAIP8L2	chr1	152009480	152009480	-	S100A11	880355
chr1	145589438	145589438	-	NUDT17	chr1	151119107	151119107	-	SEMA6C	5529668			chr1	152009480	152009480	-	S100A11	chr1	152784446	152784446	+	LCE1B	774965
chr1	151119107	151119107	-	SEMA6C	chr1	151345181	151345181	-	SELENBP1	226073			chr1	152784446	152784446	+	LCE1B	chr1	153514285	153514285	-	S100A5	729838
chr1	151345181	151345181	-	SELENBP1	chr1	151119107	151119107	-	SEMA6C	226073			chr1	153514285	153514285	-	S100A5	chr1	153747882	153747882	+	SLC27A3	233596
chr1	153700525	153700525	+	INTS3	chr1	153940377	153940377	+	CREB3L4	239851			chr1	153747882	153747882	+	SLC27A3	chr1	153514285	153514285	-	S100A5	233596
chr1	153940377	153940377	+	CREB3L4	chr1	153700525	153700525	+	INTS3	239851			chr1	156211974	156211974	+	BGLAP	chr1	156339001	156339001	+	RHBG	127026
chr1	154915134	154915134	-	PMVK	chr1	154947156	154947156	+	CKS1B	32021			chr1	156339001	156339001	+	RHBG	chr1	156211974	156211974	+	BGLAP	127026
chr1	154947156	154947156	+	CKS1B	chr1	154915134	154915134	-	PMVK	32021			chr1	156828909	156828909	-	INSRR	chr1	156339001	156339001	+	RHBG	489907
chr1	156254115	156254115	+	TMEM79	chr1	156675608	156675608	-	CRABP2	421492			chr1	157963062	157963062	+	KIRREL1	chr1	156828909	156828909	-	INSRR	1134152
chr1	156675608	156675608	-	CRABP2	chr1	156254115	156254115	+	TMEM79	421492			chr1	160765963	160765963	+	LY9	chr1	161087894	161087894	+	NIT1	321930
chr1	162039480	162039480	+	NOS1AP	chr1	162760491	162760491	+	HSD17B7	721010			chr1	161087894	161087894	+	NIT1	chr1	160765963	160765963	+	LY9	321930
chr1	162760491	162760491	+	HSD17B7	chr1	162039480	162039480	+	NOS1AP	721010			chr1	162348630	162348630	+	C1orf226	chr1	163291743	163291743	+	NUF2	943112
chr1	167691218	167691218	+	MPZL1	chr1	162760491	162760491	+	HSD17B7	4930726			chr1	163291743	163291743	+	NUF2	chr1	162348630	162348630	+	C1orf226	943112
chr1	174968570	174968570	+	CACYBP	chr1	174992561	174992561	-	MRPS14	23990			chr1	164528420	164528420	+	PBX1	chr1	163291743	163291743	+	NUF2	1236676
chr1	174992561	174992561	-	MRPS14	chr1	174968570	174968570	+	CACYBP	23990			chr1	167059614	167059614	-	GPA33	chr1	167691218	167691218	+	MPZL1	631603
chr1	179262848	179262848	+	SOAT1	chr1	181057835	181057835	+	IER5	1794986			chr1	167691218	167691218	+	MPZL1	chr1	167059614	167059614	-	GPA33	631603
chr1	181057835	181057835	+	IER5	chr1	179262848	179262848	+	SOAT1	1794986			chr1	169429907	169429907	-	CCDC181	chr1	167691218	167691218	+	MPZL1	1738688
chr1	184020863	184020863	+	TSEN15	chr1	184723992	184723992	-	EDEM3	703128			chr1	172628147	172628147	+	FASLG	chr1	173604476	173604476	+	TEX50	976328
chr1	184723992	184723992	-	EDEM3	chr1	185126230	185126230	-	TRMT1L	402237			chr1	173604476	173604476	+	TEX50	chr1	172628147	172628147	+	FASLG	976328
chr1	185126230	185126230	-	TRMT1L	chr1	184723992	184723992	-	EDEM3	402237			chr1	200379164	200379164	-	ZNF281	chr1	201438316	201438316	-	PHLDA3	1059151
chr1	202927700	202927700	-	ADIPOR1	chr1	205197073	205197073	+	TMCC2	2269372			chr1	201438316	201438316	-	PHLDA3	chr1	200379164	200379164	-	ZNF281	1059151
chr1	205197073	205197073	+	TMCC2	chr1	205649637	205649637	-	SLC45A3	452563			chr1	203144954	203144954	-	MYBPH	chr1	201438316	201438316	-	PHLDA3	1706637
chr1	205649637	205649637	-	SLC45A3	chr1	205197073	205197073	+	TMCC2	452563			chr1	212797815	212797815	+	FAM71A	chr1	203144954	203144954	-	MYBPH	9652860
chr1	206808880	206808880	+	DYRK3	chr1	207206101	207206101	-	C1orf116	397220			chr1	222791438	222791438	+	MIA3	chr1	225840825	225840825	-	ENAH	3049386
chr1	207206101	207206101	-	C1orf116	chr1	206808880	206808880	+	DYRK3	397220			chr1	225840825	225840825	-	ENAH	chr1	228645803	228645803	+	H2BU1	2804977
chr1	218518625	218518625	+	TGFB2	chr1	220132440	220132440	-	SLC30A10	1613814			chr1	228645803	228645803	+	H2BU1	chr1	231376921	231376921	-	C1orf131	2731117
chr1	220132440	220132440	-	SLC30A10	chr1	218518625	218518625	+	TGFB2	1613814			chr1	231376921	231376921	-	C1orf131	chr1	228645803	228645803	+	H2BU1	2731117
chr1	225997825	225997825	+	EPHX1	chr1	229694454	229694454	-	ABCB10	3696628			chr1	236681513	236681513	+	LGALS8	chr1	231376921	231376921	-	C1orf131	5304591
chr1	229694454	229694454	-	ABCB10	chr1	231176000	231176000	-	FAM89A	1481545			chr1	244816427	244816427	+	DESI2	chr1	244998607	244998607	+	COX20	182179
chr1	231176000	231176000	-	FAM89A	chr1	231298673	231298673	+	TRIM67	122672			chr1	244998607	244998607	+	COX20	chr1	244816427	244816427	+	DESI2	182179
chr1	231298673	231298673	+	TRIM67	chr1	231176000	231176000	-	FAM89A	122672			chr1	248201473	248201473	+	OR2L2	chr1	248524882	248524882	+	OR2T4	323408
chr1	249200433	249200433	+	PGBD2	chr1	231298673	231298673	+	TRIM67	17901759			chr1	248524882	248524882	+	OR2T4	chr1	248201473	248201473	+	OR2L2	323408
chr10	3827473	3827473	-	KLF6	chr10	7453448	7453448	-	SFMBT2	3625974			chr10	95236	95236	-	TUBB8	chr10	5238799	5238799	+	AKR1C4	5143562
chr10	7453448	7453448	-	SFMBT2	chr10	3827473	3827473	-	KLF6	3625974			chr10	5238799	5238799	+	AKR1C4	chr10	5406928	5406928	+	UCN3	168128
chr10	11653649	11653649	-	USP6NL	chr10	13141989	13141989	-	CCDC3	1488339			chr10	5406928	5406928	+	UCN3	chr10	5238799	5238799	+	AKR1C4	168128
chr10	13141989	13141989	-	CCDC3	chr10	11653649	11653649	-	USP6NL	1488339			chr10	10504512	10504512	+	CELF2	chr10	5406928	5406928	+	UCN3	5097583
chr10	17496594	17496594	-	ST8SIA6	chr10	17686149	17686149	+	STAM	189554			chr10	17244070	17244070	-	TRDMT1	chr10	10504512	10504512	+	CELF2	6739557
chr10	17686149	17686149	+	STAM	chr10	17496594	17496594	-	ST8SIA6	189554			chr10	53459355	53459355	-	CSTF2T	chr10	63213139	63213139	-	TMEM26	9753783
chr10	51565107	51565107	+	NCOA4	chr10	69835040	69835040	-	HERC4	18269932			chr10	63213139	63213139	-	TMEM26	chr10	70847358	70847358	+	SRGN	7634218
chr10	69835040	69835040	-	HERC4	chr10	72648322	72648322	-	PCBD1	2813281			chr10	70847358	70847358	+	SRGN	chr10	74927853	74927853	-	ECD	4080494
chr10	72648322	72648322	-	PCBD1	chr10	73975757	73975757	+	ANAPC16	1327434			chr10	74927853	74927853	-	ECD	chr10	75461086	75461086	-	AGAP5	533232
chr10	73975757	73975757	+	ANAPC16	chr10	73976892	73976892	-	ASCC1	1134			chr10	75461086	75461086	-	AGAP5	chr10	74927853	74927853	-	ECD	533232
chr10	73976892	73976892	-	ASCC1	chr10	73975757	73975757	+	ANAPC16	1134			chr10	81205380	81205380	-	ZCCHC24	chr10	75461086	75461086	-	AGAP5	5744293
chr10	74033681	74033681	+	DDIT4	chr10	73976892	73976892	-	ASCC1	56788			chr10	88728238	88728238	+	ADIRF	chr10	81205380	81205380	-	ZCCHC24	7522857
chr10	74451888	74451888	+	MCU	chr10	74856732	74856732	-	P4HA1	404843			chr10	96953956	96953956	+	ACSM6	chr10	99161127	99161127	-	RRP12	2207170
chr10	74856732	74856732	-	P4HA1	chr10	74451888	74451888	+	MCU	404843			chr10	99161127	99161127	-	RRP12	chr10	101292698	101292698	+	NKX2-3	2131570
chr10	75757873	75757873	+	VCL	chr10	74856732	74856732	-	P4HA1	901140			chr10	101292698	101292698	+	NKX2-3	chr10	102222765	102222765	+	WNT8B	930066
chr10	89264222	89264222	+	MINPP1	chr10	97321128	97321128	-	SORBS1	8056905			chr10	102222765	102222765	+	WNT8B	chr10	103113789	103113789	+	BTRC	891023
chr10	97321128	97321128	-	SORBS1	chr10	99205887	99205887	+	ZDHHC16	1884758			chr10	103113789	103113789	+	BTRC	chr10	102222765	102222765	+	WNT8B	891023
chr10	99205887	99205887	+	ZDHHC16	chr10	100174939	100174939	-	PYROXD2	969051			chr10	104263728	104263728	+	SUFU	chr10	105218657	105218657	-	CALHM1	954928
chr10	100174939	100174939	-	PYROXD2	chr10	99205887	99205887	+	ZDHHC16	969051			chr10	105218657	105218657	-	CALHM1	chr10	105677942	105677942	-	STN1	459284
chr10	102106989	102106989	+	SCD	chr10	100174939	100174939	-	PYROXD2	1932049			chr10	105677942	105677942	-	STN1	chr10	105218657	105218657	-	CALHM1	459284
chr10	104503704	104503704	+	WBP1L	chr10	102106989	102106989	+	SCD	2396714			chr10	135340866	135340866	+	CYP2E1	chr10	105677942	105677942	-	STN1	29662923
chr10	121302231	121302231	-	RGS10	chr10	121410891	121410891	+	BAG3	108659			chr11	615950	615950	-	IRF7	chr11	695638	695638	+	TMEM80	79687
chr10	121410891	121410891	+	BAG3	chr10	121302231	121302231	-	RGS10	108659			chr11	695638	695638	+	TMEM80	chr11	706230	706230	+	EPS8L2	10591
chr10	126107545	126107545	-	OAT	chr10	126432947	126432947	-	FAM53B	325401			chr11	706230	706230	+	EPS8L2	chr11	695638	695638	+	TMEM80	10591
chr10	126432947	126432947	-	FAM53B	chr10	126107545	126107545	-	OAT	325401			chr11	818913	818913	+	PNPLA2	chr11	915058	915058	-	CHID1	96144
chr10	134145384	134145384	-	STK32C	chr10	126432947	126432947	-	FAM53B	7712436			chr11	915058	915058	-	CHID1	chr11	818913	818913	+	PNPLA2	96144
chr11	207422	207422	-	BET1L	chr11	207510	207510	+	RIC8A	87			chr11	1508009	1508009	-	MOB2	chr11	915058	915058	-	CHID1	592950
chr11	207510	207510	+	RIC8A	chr11	207422	207422	-	BET1L	87			chr11	2291818	2291818	-	ASCL2	chr11	1508009	1508009	-	MOB2	783808
chr11	236931	236931	-	SIRT3	chr11	207510	207510	+	RIC8A	29420			chr11	3240043	3240043	-	MRGPRG	chr11	2291818	2291818	-	ASCL2	948224
chr11	3253647	3253647	-	MRGPRE	chr11	5271087	5271087	-	HBG1	2017439			chr11	4470524	4470524	+	OR52K2	chr11	3240043	3240043	-	MRGPRG	1230480
chr11	5271087	5271087	-	HBG1	chr11	5291175	5291175	-	HBE1	20087			chr11	7041577	7041577	-	ZNF214	chr11	8680433	8680433	-	TRIM66	1638855
chr11	5291175	5291175	-	HBE1	chr11	5271087	5271087	-	HBG1	20087			chr11	8680433	8680433	-	TRIM66	chr11	7041577	7041577	-	ZNF214	1638855
chr11	6518509	6518509	+	DNHD1	chr11	6640653	6640653	-	TPP1	122143			chr11	14521415	14521415	-	COPB1	chr11	17099214	17099214	-	RPS13	2577798
chr11	6640653	6640653	-	TPP1	chr11	6518509	6518509	+	DNHD1	122143			chr11	17099214	17099214	-	RPS13	chr11	18287771	18287771	+	SAA1	1188556
chr11	12132122	12132122	+	MICAL2	chr11	6640653	6640653	-	TPP1	5491468			chr11	18287771	18287771	+	SAA1	chr11	18343815	18343815	+	GTF2H1	56043
chr11	20385230	20385230	+	HTATIP2	chr11	27384795	27384795	-	CCDC34	6999564			chr11	18343815	18343815	+	GTF2H1	chr11	18287771	18287771	+	SAA1	56043
chr11	27384795	27384795	-	CCDC34	chr11	27494337	27494337	-	LGR4	109541			chr11	20621153	20621153	+	SLC6A5	chr11	18343815	18343815	+	GTF2H1	2277337
chr11	27494337	27494337	-	LGR4	chr11	27384795	27384795	-	CCDC34	109541			chr11	31391286	31391286	-	DCDC1	chr11	36310974	36310974	-	COMMD9	4919687
chr11	31531313	31531313	+	ELP4	chr11	33722286	33722286	-	C11orf91	2190972			chr11	36310974	36310974	-	COMMD9	chr11	31391286	31391286	-	DCDC1	4919687
chr11	33722286	33722286	-	C11orf91	chr11	31531313	31531313	+	ELP4	2190972			chr11	44587212	44587212	+	CD82	chr11	46402333	46402333	+	MDK	1815120
chr11	47615963	47615963	-	C1QTNF4	chr11	57417417	57417417	-	YPEL4	9801453			chr11	46402333	46402333	+	MDK	chr11	47400098	47400098	-	SPI1	997764
chr11	57417417	57417417	-	YPEL4	chr11	59522848	59522848	+	STX3	2105430			chr11	47400098	47400098	-	SPI1	chr11	46402333	46402333	+	MDK	997764
chr11	59522848	59522848	+	STX3	chr11	61159831	61159831	+	TMEM216	1636982			chr11	49230154	49230154	-	FOLH1	chr11	47400098	47400098	-	SPI1	1830055
chr11	61159831	61159831	+	TMEM216	chr11	61687756	61687756	-	RAB3IL1	527924			chr11	57105825	57105825	+	P2RX3	chr11	57335803	57335803	-	UBE2L6	229977
chr11	61687756	61687756	-	RAB3IL1	chr11	61159831	61159831	+	TMEM216	527924			chr11	57335803	57335803	-	UBE2L6	chr11	57105825	57105825	+	P2RX3	229977
chr11	62314278	62314278	-	AHNAK	chr11	62475179	62475179	-	BSCL2	160900			chr11	61100653	61100653	+	TKFC	chr11	61129845	61129845	+	TMEM138	29191
chr11	62475179	62475179	-	BSCL2	chr11	62314278	62314278	-	AHNAK	160900			chr11	61129845	61129845	+	TMEM138	chr11	61100653	61100653	+	TKFC	29191
chr11	63952743	63952743	+	STIP1	chr11	64038002	64038002	+	GPR137	85258			chr11	61276220	61276220	+	LRRC10B	chr11	61129845	61129845	+	TMEM138	146374
chr11	64038002	64038002	+	GPR137	chr11	63952743	63952743	+	STIP1	85258			chr11	61447862	61447862	+	DAGLA	chr11	61584475	61584475	-	FADS1	136612
chr11	65082336	65082336	+	CDC42EP2	chr11	66045645	66045645	+	CNIH2	963308			chr11	61584475	61584475	-	FADS1	chr11	61447862	61447862	+	DAGLA	136612
chr11	66045645	66045645	+	CNIH2	chr11	66313865	66313865	+	ACTN3	268219			chr11	62389458	62389458	-	B3GAT3	chr11	62475179	62475179	-	BSCL2	85720
chr11	66313865	66313865	+	ACTN3	chr11	66360655	66360655	+	CCS	46789			chr11	62475179	62475179	-	BSCL2	chr11	62389458	62389458	-	B3GAT3	85720
chr11	66360655	66360655	+	CCS	chr11	66313865	66313865	+	ACTN3	46789			chr11	64107675	64107675	+	CCDC88B	chr11	64490669	64490669	-	NRXN2	382993
chr11	66512206	66512206	+	C11orf80	chr11	66360655	66360655	+	CCS	151550			chr11	64490669	64490669	-	NRXN2	chr11	64808404	64808404	+	SAC3D1	317734
chr11	73882047	73882047	-	C2CD3	chr11	73882333	73882333	+	PPME1	285			chr11	64808404	64808404	+	SAC3D1	chr11	64490669	64490669	-	NRXN2	317734
chr11	73882333	73882333	+	PPME1	chr11	73882047	73882047	-	C2CD3	285			chr11	67220200	67220200	-	GPR152	chr11	64808404	64808404	+	SAC3D1	2411795
chr11	75273297	75273297	+	SERPINH1	chr11	73882333	73882333	+	PPME1	1390963			chr11	72145728	72145728	-	CLPB	chr11	72525455	72525455	+	ATG16L2	379726
chr11	77757237	77757237	-	KCTD14	chr11	77899672	77899672	-	KCTD21	142434			chr11	72525455	72525455	+	ATG16L2	chr11	72145728	72145728	-	CLPB	379726
chr11	77899672	77899672	-	KCTD21	chr11	77899964	77899964	+	USP35	291			chr11	75379479	75379479	-	MAP6	chr11	77850699	77850699	-	ALG8	2471219
chr11	77899964	77899964	+	USP35	chr11	77899672	77899672	-	KCTD21	291			chr11	77850699	77850699	-	ALG8	chr11	77899964	77899964	+	USP35	49264
chr11	82782939	82782939	-	RAB30	chr11	82904753	82904753	+	ANKRD42	121813			chr11	77899964	77899964	+	USP35	chr11	77850699	77850699	-	ALG8	49264
chr11	82904753	82904753	+	ANKRD42	chr11	82782939	82782939	-	RAB30	121813			chr11	86666437	86666437	-	FZD4	chr11	89653576	89653576	-	TRIM49D2	2987138
chr11	86748975	86748975	+	TMEM135	chr11	89956532	89956532	-	CHORDC1	3207556			chr11	89653576	89653576	-	TRIM49D2	chr11	89764273	89764273	+	TRIM49C	110696
chr11	89956532	89956532	-	CHORDC1	chr11	86748975	86748975	+	TMEM135	3207556			chr11	89764273	89764273	+	TRIM49C	chr11	89653576	89653576	-	TRIM49D2	110696
chr11	94823009	94823009	+	ENDOD1	chr11	94965639	94965639	-	SESN3	142629			chr11	94227149	94227149	+	ANKRD49	chr11	89764273	89764273	+	TRIM49C	4462875
chr11	94965639	94965639	-	SESN3	chr11	94823009	94823009	+	ENDOD1	142629			chr11	106889202	106889202	-	GUCY1A2	chr11	111749889	111749889	-	FDXACB1	4860686
chr11	96076359	96076359	-	MAML2	chr11	94965639	94965639	-	SESN3	1110719			chr11	111749889	111749889	-	FDXACB1	chr11	113650517	113650517	+	CLDN25	1900627
chr11	111473172	111473172	+	SIK2	chr11	111789636	111789636	+	C11orf52	316463			chr11	113650517	113650517	+	CLDN25	chr11	111749889	111749889	-	FDXACB1	1900627
chr11	111789636	111789636	+	C11orf52	chr11	111794464	111794464	-	CRYAB	4827			chr11	118215058	118215058	+	CD3G	chr11	118398188	118398188	+	TTC36	183129
chr11	111794464	111794464	-	CRYAB	chr11	111789636	111789636	+	C11orf52	4827			chr11	118398188	118398188	+	TTC36	chr11	118443101	118443101	+	ARCN1	44912
chr11	118938528	118938528	+	VPS11	chr11	118955586	118955586	+	HMBS	17057			chr11	118443101	118443101	+	ARCN1	chr11	118398188	118398188	+	TTC36	44912
chr11	118955586	118955586	+	HMBS	chr11	118938528	118938528	+	VPS11	17057			chr11	121323022	121323022	+	SORL1	chr11	122753235	122753235	+	JHY	1430212
chr11	122932844	122932844	-	HSPA8	chr11	124632186	124632186	-	ESAM	1699341			chr11	122753235	122753235	+	JHY	chr11	122852542	122852542	-	BSX	99306
chr11	124632186	124632186	-	ESAM	chr11	122932844	122932844	-	HSPA8	1699341			chr11	122852542	122852542	-	BSX	chr11	122753235	122753235	+	JHY	99306
chr12	498486	498486	-	KDM5A	chr12	1099207	1099207	-	RAD52	600720			chr11	123986110	123986110	+	VWA5A	chr11	124126271	124126271	+	OR8G5	140160
chr12	1099207	1099207	-	RAD52	chr12	498486	498486	-	KDM5A	600720			chr11	124126271	124126271	+	OR8G5	chr11	123986110	123986110	+	VWA5A	140160
chr12	1703747	1703747	-	FBXL14	chr12	1099207	1099207	-	RAD52	604539			chr11	124310981	124310981	-	OR8B8	chr11	124126271	124126271	+	OR8G5	184709
chr12	2904135	2904135	+	FKBP4	chr12	1703747	1703747	-	FBXL14	1200387			chr11	125773116	125773116	-	PUS3	chr11	126152981	126152981	+	TIRAP	379864
chr12	6875528	6875528	+	PTMS	chr12	7125780	7125780	-	LPCAT3	250251			chr11	126152981	126152981	+	TIRAP	chr11	125773116	125773116	-	PUS3	379864
chr12	7125780	7125780	-	LPCAT3	chr12	6875528	6875528	+	PTMS	250251			chr11	130029676	130029676	+	ST14	chr11	126152981	126152981	+	TIRAP	3876694
chr12	50794591	50794591	+	LARP4	chr12	56236720	56236720	-	MMP19	5442128			chr12	498486	498486	-	KDM5A	chr12	4430378	4430378	+	TIGAR	3931891
chr12	56236720	56236720	-	MMP19	chr12	56391059	56391059	+	SUOX	154338			chr12	4430378	4430378	+	TIGAR	chr12	8276227	8276227	+	CLEC4A	3845848
chr12	56391059	56391059	+	SUOX	chr12	56236720	56236720	-	MMP19	154338			chr12	8276227	8276227	+	CLEC4A	chr12	9067104	9067104	+	PHC1	790876
chr12	56727784	56727784	-	PAN2	chr12	56753891	56753891	-	STAT2	26106			chr12	9067104	9067104	+	PHC1	chr12	8276227	8276227	+	CLEC4A	790876
chr12	56753891	56753891	-	STAT2	chr12	56727784	56727784	-	PAN2	26106			chr12	10391559	10391559	+	KLRD1	chr12	10826651	10826651	-	STYK1	435091
chr12	57030143	57030143	-	BAZ2A	chr12	57082192	57082192	-	PTGES3	52048			chr12	10826651	10826651	-	STYK1	chr12	10391559	10391559	+	KLRD1	435091
chr12	57082192	57082192	-	PTGES3	chr12	57030143	57030143	-	BAZ2A	52048			chr12	11802607	11802607	+	ETV6	chr12	10826651	10826651	-	STYK1	975955
chr12	57943826	57943826	+	KIF5A	chr12	57082192	57082192	-	PTGES3	861633			chr12	14927338	14927338	+	H2AJ	chr12	11802607	11802607	+	ETV6	3124730
chr12	69979238	69979238	+	CCT2	chr12	70132639	70132639	+	RAB3IP	153400			chr12	20963638	20963638	+	SLCO1B3	chr12	20968607	20968607	+	SLCO1B3-SLCO1B7	4968
chr12	70132639	70132639	+	RAB3IP	chr12	69979238	69979238	+	CCT2	153400			chr12	20968607	20968607	+	SLCO1B3-SLCO1B7	chr12	20963638	20963638	+	SLCO1B3	4968
chr12	70760069	70760069	+	KCNMB4	chr12	70132639	70132639	+	RAB3IP	627429			chr12	33592754	33592754	-	SYT10	chr12	40019984	40019984	+	C12orf40	6427229
chr12	77272799	77272799	-	CSRP2	chr12	70760069	70760069	+	KCNMB4	6512729			chr12	40019984	40019984	+	C12orf40	chr12	33592754	33592754	-	SYT10	6427229
chr12	93771700	93771700	+	NUDT4	chr12	102133250	102133250	-	SYCP3	8361549			chr12	48298777	48298777	-	VDR	chr12	48745029	48745029	-	ZNF641	446251
chr12	102133250	102133250	-	SYCP3	chr12	104850725	104850725	+	CHST11	2717474			chr12	48745029	48745029	-	ZNF641	chr12	48298777	48298777	-	VDR	446251
chr12	104850725	104850725	+	CHST11	chr12	102133250	102133250	-	SYCP3	2717474			chr12	49393158	49393158	-	DDN	chr12	49961928	49961928	-	MCRS1	568769
chr12	109027670	109027670	-	SELPLG	chr12	109251359	109251359	-	SSH1	223688			chr12	49961928	49961928	-	MCRS1	chr12	50479124	50479124	+	SMARCD1	517195
chr12	109251359	109251359	-	SSH1	chr12	109027670	109027670	-	SELPLG	223688			chr12	50479124	50479124	+	SMARCD1	chr12	50794591	50794591	+	LARP4	315466
chr12	109915427	109915427	+	UBE3B	chr12	110151629	110151629	+	FAM222A	236201			chr12	50794591	50794591	+	LARP4	chr12	50479124	50479124	+	SMARCD1	315466
chr12	110151629	110151629	+	FAM222A	chr12	109915427	109915427	+	UBE3B	236201			chr12	52627026	52627026	+	KRT7	chr12	50794591	50794591	+	LARP4	1832434
chr12	111051933	111051933	+	TCTN1	chr12	110151629	110151629	+	FAM222A	900303			chr12	54582778	54582778	-	SMUG1	chr12	52627026	52627026	+	KRT7	1955751
chr12	112123856	112123856	+	ACAD10	chr12	112204736	112204736	+	ALDH2	80879			chr12	56848441	56848441	-	MIP	chr12	56882198	56882198	-	GLS2	33756
chr12	112204736	112204736	+	ALDH2	chr12	112123856	112123856	+	ACAD10	80879			chr12	56882198	56882198	-	GLS2	chr12	56848441	56848441	-	MIP	33756
chr12	112820235	112820235	-	HECTD4	chr12	112204736	112204736	+	ALDH2	615498			chr12	57157107	57157107	+	HSD17B6	chr12	56882198	56882198	-	GLS2	274908
chr12	117176095	117176095	+	RNFT2	chr12	117537251	117537251	-	TESC	361155			chr12	59314285	59314285	-	LRIG3	chr12	57157107	57157107	+	HSD17B6	2157177
chr12	117537251	117537251	-	TESC	chr12	117176095	117176095	+	RNFT2	361155			chr12	64616076	64616076	-	C12orf66	chr12	65563362	65563362	+	LEMD3	947285
chr12	120105937	120105937	+	PRKAB1	chr12	122150657	122150657	+	TMEM120B	2044719			chr12	65563362	65563362	+	LEMD3	chr12	64616076	64616076	-	C12orf66	947285
chr12	122150657	122150657	+	TMEM120B	chr12	120105937	120105937	+	PRKAB1	2044719			chr12	67463118	67463118	-	GRIP1	chr12	68647384	68647384	-	IL22	1184265
chr12	124457378	124457378	-	CCDC92	chr12	124457761	124457761	+	ZNF664	382			chr12	68647384	68647384	-	IL22	chr12	67463118	67463118	-	GRIP1	1184265
chr12	124457761	124457761	+	ZNF664	chr12	124457378	124457378	-	CCDC92	382			chr12	72666149	72666149	+	TRHDE	chr12	68647384	68647384	-	IL22	4018764
chr12	125348410	125348410	-	SCARB1	chr12	125399196	125399196	-	UBC	50785			chr12	91398749	91398749	-	EPYC	chr12	95397489	95397489	-	NDUFA12	3998739
chr12	125399196	125399196	-	UBC	chr12	125348410	125348410	-	SCARB1	50785			chr12	95397489	95397489	-	NDUFA12	chr12	96336392	96336392	-	CCDC38	938902
chr12	133287427	133287427	+	PGAM5	chr12	125399196	125399196	-	UBC	7888230			chr12	96336392	96336392	-	CCDC38	chr12	95397489	95397489	-	NDUFA12	938902
chr13	31192056	31192056	+	USPL1	chr13	31736525	31736525	-	HSPH1	544468			chr12	106976781	106976781	+	RFX4	chr12	109531293	109531293	-	ALKBH2	2554511
chr13	31736525	31736525	-	HSPH1	chr13	31192056	31192056	+	USPL1	544468			chr12	109531293	109531293	-	ALKBH2	chr12	111021123	111021123	-	PPTC7	1489829
chr13	41885402	41885402	+	NAA16	chr13	45150701	45150701	-	TSC22D1	3265298			chr12	111021123	111021123	-	PPTC7	chr12	109531293	109531293	-	ALKBH2	1489829
chr13	45150701	45150701	-	TSC22D1	chr13	41885402	41885402	+	NAA16	3265298			chr12	113659268	113659268	+	TPCN1	chr12	113860184	113860184	+	SDSL	200915
chr13	53226970	53226970	+	SUGT1	chr13	45150701	45150701	-	TSC22D1	8076268			chr12	113860184	113860184	+	SDSL	chr12	113659268	113659268	+	TPCN1	200915
chr13	95953705	95953705	-	ABCC4	chr13	97794087	97794087	+	MBNL2	1840381			chr12	118454465	118454465	+	RFC5	chr12	121736111	121736111	-	CAMKK2	3281645
chr13	97794087	97794087	+	MBNL2	chr13	95953705	95953705	-	ABCC4	1840381			chr12	121736111	121736111	-	CAMKK2	chr12	122985479	122985479	-	ZCCHC8	1249367
chr13	99738948	99738948	-	DOCK9	chr13	97794087	97794087	+	MBNL2	1944860			chr12	122985479	122985479	-	ZCCHC8	chr12	123849394	123849394	-	SBNO1	863914
chr13	114107803	114107803	-	ADPRHL1	chr13	99738948	99738948	-	DOCK9	14368854			chr12	123849394	123849394	-	SBNO1	chr12	124118285	124118285	+	GTF2H3	268890
chr14	23652869	23652869	-	SLC7A8	chr14	24020974	24020974	-	ZFHX2	368104			chr12	124118285	124118285	+	GTF2H3	chr12	123849394	123849394	-	SBNO1	268890
chr14	24020974	24020974	-	ZFHX2	chr14	23652869	23652869	-	SLC7A8	368104			chr12	124773709	124773709	+	RFLNA	chr12	124118285	124118285	+	GTF2H3	655423
chr14	24641288	24641288	+	REC8	chr14	24020974	24020974	-	ZFHX2	620313			chr12	125478190	125478190	+	BRI3BP	chr12	124773709	124773709	+	RFLNA	704480
chr14	53019553	53019553	+	GPR137C	chr14	61191069	61191069	-	SIX4	8171515			chr12	132195634	132195634	+	SFSWAP	chr12	132906175	132906175	-	GALNT9	710540
chr14	61191069	61191069	-	SIX4	chr14	64932216	64932216	+	AKAP5	3741146			chr12	132906175	132906175	-	GALNT9	chr12	132195634	132195634	+	SFSWAP	710540
chr14	64932216	64932216	+	AKAP5	chr14	65877309	65877309	+	FUT8	945092			chr13	20207798	20207798	+	MPHOSPH8	chr13	22033509	22033509	-	ZDHHC20	1825710
chr14	65877309	65877309	+	FUT8	chr14	64932216	64932216	+	AKAP5	945092			chr13	22033509	22033509	-	ZDHHC20	chr13	20207798	20207798	+	MPHOSPH8	1825710
chr14	68086636	68086636	+	ARG2	chr14	65877309	65877309	+	FUT8	2209326			chr13	28366619	28366619	+	GSX1	chr13	28543505	28543505	-	CDX2	176885
chr14	74111688	74111688	+	DNAL1	chr14	75422467	75422467	-	PGF	1310778			chr13	28543505	28543505	-	CDX2	chr13	28366619	28366619	+	GSX1	176885
chr14	75422467	75422467	-	PGF	chr14	74111688	74111688	+	DNAL1	1310778			chr13	45694644	45694644	+	GTF2F2	chr13	47371296	47371296	-	ESD	1676651
chr14	77923944	77923944	-	VIPAS39	chr14	77924209	77924209	+	AHSA1	264			chr13	47371296	47371296	-	ESD	chr13	48575409	48575409	-	SUCLA2	1204112
chr14	77924209	77924209	+	AHSA1	chr14	77923944	77923944	-	VIPAS39	264			chr13	48575409	48575409	-	SUCLA2	chr13	47371296	47371296	-	ESD	1204112
chr14	93799527	93799527	+	UNC79	chr14	102226909	102226909	+	PPP2R5C	8427381			chr13	53191659	53191659	+	HNRNPA1L2	chr13	48575409	48575409	-	SUCLA2	4616249
chr14	102226909	102226909	+	PPP2R5C	chr14	102430909	102430909	+	DYNC1H1	203999			chr13	67804468	67804468	-	PCDH9	chr13	74708066	74708066	-	KLF12	6903597
chr14	102430909	102430909	+	DYNC1H1	chr14	102606086	102606086	-	HSP90AA1	175176			chr13	74708066	74708066	-	KLF12	chr13	67804468	67804468	-	PCDH9	6903597
chr14	102606086	102606086	-	HSP90AA1	chr14	102771501	102771501	-	MOK	165414			chr13	111214069	111214069	-	RAB20	chr13	111364969	111364969	+	ING1	150899
chr14	102771501	102771501	-	MOK	chr14	102606086	102606086	-	HSP90AA1	165414			chr13	111364969	111364969	+	ING1	chr13	111214069	111214069	-	RAB20	150899
chr15	32933813	32933813	+	SCG5	chr15	42066681	42066681	+	MAPKBP1	9132867			chr14	21029090	21029090	-	RNASE9	chr14	23479352	23479352	-	C14orf93	2450261
chr15	42066681	42066681	+	MAPKBP1	chr15	42120289	42120289	+	JMJD7	53607			chr14	23479352	23479352	-	C14orf93	chr14	23822121	23822121	-	SLC22A17	342768
chr15	42120289	42120289	+	JMJD7	chr15	42066681	42066681	+	MAPKBP1	53607			chr14	23822121	23822121	-	SLC22A17	chr14	23479352	23479352	-	C14orf93	342768
chr15	42787503	42787503	+	SNAP23	chr15	42840991	42840991	-	LRRC57	53487			chr14	36989437	36989437	-	NKX2-1	chr14	45553318	45553318	+	PRPF39	8563880
chr15	42840991	42840991	-	LRRC57	chr15	42787503	42787503	+	SNAP23	53487			chr14	45553318	45553318	+	PRPF39	chr14	51297880	51297880	-	NIN	5744561
chr15	43398236	43398236	-	UBR1	chr15	43513216	43513216	-	EPB42	114979			chr14	51297880	51297880	-	NIN	chr14	51955845	51955845	+	FRMD6	657964
chr15	43513216	43513216	-	EPB42	chr15	43594453	43594453	-	TGM7	81236			chr14	51955845	51955845	+	FRMD6	chr14	51297880	51297880	-	NIN	657964
chr15	43594453	43594453	-	TGM7	chr15	43513216	43513216	-	EPB42	81236			chr14	55518364	55518364	+	MAPK1IP1L	chr14	56585128	56585128	+	PELI2	1066763
chr15	43802838	43802838	-	TP53BP1	chr15	43809805	43809805	+	MAP1A	6966			chr14	56585128	56585128	+	PELI2	chr14	55518364	55518364	+	MAPK1IP1L	1066763
chr15	43809805	43809805	+	MAP1A	chr15	43802838	43802838	-	TP53BP1	6966			chr14	68086636	68086636	+	ARG2	chr14	74815173	74815173	+	VRTN	6728536
chr15	44092295	44092295	-	SERINC4	chr15	43809805	43809805	+	MAP1A	282489			chr14	74815173	74815173	+	VRTN	chr14	68086636	68086636	+	ARG2	6728536
chr15	50474392	50474392	+	SLC27A2	chr15	44092295	44092295	-	SERINC4	6382096			chr14	96722546	96722546	+	BDKRB1	chr14	96968712	96968712	+	PAPOLA	246165
chr15	58358121	58358121	-	ALDH1A2	chr15	64648372	64648372	-	CSNK1G1	6290250			chr14	96968712	96968712	+	PAPOLA	chr14	96722546	96722546	+	BDKRB1	246165
chr15	64648372	64648372	-	CSNK1G1	chr15	64995480	64995480	-	OAZ2	347107			chr15	22368477	22368477	+	OR4M2	chr15	22833394	22833394	+	TUBGCP5	464916
chr15	64995480	64995480	-	OAZ2	chr15	64648372	64648372	-	CSNK1G1	347107			chr15	22833394	22833394	+	TUBGCP5	chr15	22368477	22368477	+	OR4M2	464916
chr15	74726299	74726299	-	SEMA7A	chr15	74753529	74753529	-	UBL7	27229			chr15	41523465	41523465	+	CHP1	chr15	43594453	43594453	-	TGM7	2070987
chr15	74753529	74753529	-	UBL7	chr15	74726299	74726299	-	SEMA7A	27229			chr15	43594453	43594453	-	TGM7	chr15	45315392	45315392	+	SORD	1720938
chr15	74833517	74833517	+	ARID3B	chr15	74753529	74753529	-	UBL7	79987			chr15	45315392	45315392	+	SORD	chr15	45722807	45722807	+	C15orf48	407414
chr15	75494222	75494222	+	C15orf39	chr15	74833517	74833517	+	ARID3B	660704			chr15	45722807	45722807	+	C15orf48	chr15	45315392	45315392	+	SORD	407414
chr15	78857861	78857861	+	CHRNA5	chr15	75494222	75494222	+	C15orf39	3363638			chr15	48413186	48413186	+	SLC24A5	chr15	45722807	45722807	+	C15orf48	2690378
chr15	83474821	83474821	-	FSD2	chr15	84115979	84115979	+	SH3GL3	641157			chr15	55700692	55700692	+	C15orf65	chr15	48413186	48413186	+	SLC24A5	7287505
chr15	84115979	84115979	+	SH3GL3	chr15	83474821	83474821	-	FSD2	641157			chr15	66161828	66161828	+	RAB11A	chr15	67813468	67813468	+	C15orf61	1651639
chr15	86338156	86338156	-	KLHL25	chr15	84115979	84115979	+	SH3GL3	2222176			chr15	67813468	67813468	+	C15orf61	chr15	67835040	67835040	+	MAP2K5	21571
chr15	90118699	90118699	+	TICRR	chr15	90728151	90728151	+	SEMA4B	609451			chr15	67835040	67835040	+	MAP2K5	chr15	67813468	67813468	+	C15orf61	21571
chr15	90728151	90728151	+	SEMA4B	chr15	90118699	90118699	+	TICRR	609451			chr15	69113234	69113234	-	ANP32A	chr15	67835040	67835040	+	MAP2K5	1278193
chr15	91411817	91411817	+	FURIN	chr15	90728151	90728151	+	SEMA4B	683665			chr15	75522031	75522031	-	LOC105376731	chr15	69113234	69113234	-	ANP32A	6408796
chr15	98503932	98503932	+	ARRDC4	chr15	91411817	91411817	+	FURIN	7092114			chr15	101142389	101142389	-	LINS1	chr15	75522031	75522031	-	LOC105376731	25620357
chr16	122629	122629	-	RHBDF1	chr16	188697	188697	-	NPRL3	66067			chr16	230457	230457	+	HBQ1	chr16	838381	838381	-	RPUSD1	607923
chr16	188697	188697	-	NPRL3	chr16	122629	122629	-	RHBDF1	66067			chr16	838381	838381	-	RPUSD1	chr16	230457	230457	+	HBQ1	607923
chr16	617004	617004	+	NHLRC4	chr16	188697	188697	-	NPRL3	428306			chr16	1481078	1481078	+	PERCC1	chr16	1662360	1662360	+	CRAMP1	181281
chr16	2034193	2034193	+	GFER	chr16	2588021	2588021	+	PDPK1	553827			chr16	1662360	1662360	+	CRAMP1	chr16	1832960	1832960	+	NUBP2	170599
chr16	2588021	2588021	+	PDPK1	chr16	3014275	3014275	+	KREMEN2	426253			chr16	1832960	1832960	+	NUBP2	chr16	1662360	1662360	+	CRAMP1	170599
chr16	3014275	3014275	+	KREMEN2	chr16	2588021	2588021	+	PDPK1	426253			chr16	2880172	2880172	+	ZG16B	chr16	3086945	3086945	-	BICDL2	206772
chr16	15149936	15149936	-	NTAN1	chr16	19896956	19896956	-	GPRC5B	4747019			chr16	3086945	3086945	-	BICDL2	chr16	2880172	2880172	+	ZG16B	206772
chr16	19896956	19896956	-	GPRC5B	chr16	20911203	20911203	+	LYRM1	1014246			chr16	4292081	4292081	-	SRL	chr16	4524703	4524703	+	HMOX2	232621
chr16	20911203	20911203	+	LYRM1	chr16	21169994	21169994	+	TMEM159	258790			chr16	4524703	4524703	+	HMOX2	chr16	4292081	4292081	-	SRL	232621
chr16	21169994	21169994	+	TMEM159	chr16	21170762	21170762	-	DNAH3	767			chr16	8962869	8962869	-	CARHSP1	chr16	11891114	11891114	-	ZC3H7A	2928244
chr16	21170762	21170762	-	DNAH3	chr16	21169994	21169994	+	TMEM159	767			chr16	11891114	11891114	-	ZC3H7A	chr16	8962869	8962869	-	CARHSP1	2928244
chr16	28986098	28986098	+	SPNS1	chr16	29690328	29690328	+	QPRT	704229			chr16	21245019	21245019	+	ANKS4B	chr16	22173851	22173851	+	SDR42E2	928831
chr16	29690328	29690328	+	QPRT	chr16	29985188	29985188	+	TAOK2	294859			chr16	22173851	22173851	+	SDR42E2	chr16	22825482	22825482	+	HS3ST2	651630
chr16	29985188	29985188	+	TAOK2	chr16	29690328	29690328	+	QPRT	294859			chr16	22825482	22825482	+	HS3ST2	chr16	22173851	22173851	+	SDR42E2	651630
chr16	46797158	46797158	-	MYLK3	chr16	48278210	48278210	+	LONP2	1481051			chr16	27280093	27280093	-	NSMCE1	chr16	28889808	28889808	+	ATP2A1	1609714
chr16	48278210	48278210	+	LONP2	chr16	46797158	46797158	-	MYLK3	1481051			chr16	28889808	28889808	+	ATP2A1	chr16	29465821	29465821	+	SLX1A	576012
chr16	67515060	67515060	-	ATP6V0D1	chr16	67970753	67970753	-	PSMB10	455692			chr16	29465821	29465821	+	SLX1A	chr16	29466285	29466285	-	BOLA2	463
chr16	67970753	67970753	-	PSMB10	chr16	67515060	67515060	-	ATP6V0D1	455692			chr16	29466285	29466285	-	BOLA2	chr16	29465821	29465821	+	SLX1A	463
chr16	69221049	69221049	+	SNTB2	chr16	69385689	69385689	-	TMED6	164639			chr16	30024917	30024917	-	DOC2A	chr16	30087314	30087314	+	PPP4C	62396
chr16	69385689	69385689	-	TMED6	chr16	69221049	69221049	+	SNTB2	164639			chr16	30087314	30087314	+	PPP4C	chr16	30024917	30024917	-	DOC2A	62396
chr16	75600276	75600276	+	GABARAPL2	chr16	75657179	75657179	-	ADAT1	56902			chr16	30772932	30772932	+	RNF40	chr16	31085742	31085742	+	ZNF646	312809
chr16	75657179	75657179	-	ADAT1	chr16	75600276	75600276	+	GABARAPL2	56902			chr16	31085742	31085742	+	ZNF646	chr16	30772932	30772932	+	RNF40	312809
chr16	84853590	84853590	+	CRISPLD2	chr16	85061356	85061356	+	KIAA0513	207765			chr16	46797158	46797158	-	MYLK3	chr16	46865092	46865092	-	C16orf87	67933
chr16	85061356	85061356	+	KIAA0513	chr16	84853590	84853590	+	CRISPLD2	207765			chr16	46865092	46865092	-	C16orf87	chr16	46797158	46797158	-	MYLK3	67933
chr16	87903113	87903113	-	SLC7A5	chr16	87982843	87982843	+	BANP	79729			chr16	48281450	48281450	-	ABCC11	chr16	46865092	46865092	-	C16orf87	1416357
chr16	87982843	87982843	+	BANP	chr16	87903113	87903113	-	SLC7A5	79729			chr16	56966053	56966053	+	HERPUD1	chr16	57318584	57318584	-	PLLP	352530
chr16	88519687	88519687	+	ZFPM1	chr16	88752915	88752915	-	SNAI3	233227			chr16	57318584	57318584	-	PLLP	chr16	56966053	56966053	+	HERPUD1	352530
chr16	88752915	88752915	-	SNAI3	chr16	88519687	88519687	+	ZFPM1	233227			chr16	58059657	58059657	+	MMP15	chr16	57318584	57318584	-	PLLP	741072
chr16	89043615	89043615	-	CBFA2T3	chr16	88752915	88752915	-	SNAI3	290699			chr16	66586465	66586465	+	CKLF	chr16	67427401	67427401	-	TPPP3	840935
chr16	89985269	89985269	+	MC1R	chr16	89043615	89043615	-	CBFA2T3	941653			chr16	67427401	67427401	-	TPPP3	chr16	66586465	66586465	+	CKLF	840935
chr17	7123369	7123369	-	DLG4	chr17	7517381	7517381	+	SHBG	394011			chr16	69599868	69599868	+	NFAT5	chr16	70613797	70613797	+	IL34	1013928
chr17	7517381	7517381	+	SHBG	chr17	7788113	7788113	+	CHD3	270731			chr16	70613797	70613797	+	IL34	chr16	69599868	69599868	+	NFAT5	1013928
chr17	7788113	7788113	+	CHD3	chr17	7517381	7517381	+	SHBG	270731			chr16	71842737	71842737	-	AP1G1	chr16	71879878	71879878	+	ATXN1L	37140
chr17	19912671	19912671	+	SPECC1	chr17	27224751	27224751	-	FLOT2	7312079			chr16	71879878	71879878	+	ATXN1L	chr16	71842737	71842737	-	AP1G1	37140
chr17	27224751	27224751	-	FLOT2	chr17	27230097	27230097	-	DHRS13	5345			chr16	84682116	84682116	+	KLHL36	chr16	71879878	71879878	+	ATXN1L	12802237
chr17	27230097	27230097	-	DHRS13	chr17	27224751	27224751	-	FLOT2	5345			chr17	618079	618079	-	VPS53	chr17	1359526	1359526	-	CRK	741446
chr17	30814010	30814010	+	CDK5R1	chr17	33474835	33474835	+	UNC45B	2660824			chr17	1359526	1359526	-	CRK	chr17	618079	618079	-	VPS53	741446
chr17	33474835	33474835	+	UNC45B	chr17	30814010	30814010	+	CDK5R1	2660824			chr17	3796347	3796347	-	CAMKK1	chr17	4269969	4269969	-	UBE2G1	473621
chr17	38083854	38083854	-	ORMDL3	chr17	40169457	40169457	-	DNAJC7	2085602			chr17	4269969	4269969	-	UBE2G1	chr17	3796347	3796347	-	CAMKK1	473621
chr17	40169457	40169457	-	DNAJC7	chr17	40273385	40273385	-	KAT2A	103927			chr17	5973933	5973933	+	WSCD1	chr17	7145768	7145768	-	GABARAP	1171834
chr17	40273385	40273385	-	KAT2A	chr17	40169457	40169457	-	DNAJC7	103927			chr17	7145768	7145768	-	GABARAP	chr17	7493412	7493412	-	SOX15	347643
chr17	41158800	41158800	+	IFI35	chr17	40273385	40273385	-	KAT2A	885414			chr17	7493412	7493412	-	SOX15	chr17	7608519	7608519	+	EFNB3	115106
chr17	42100519	42100519	-	TMEM101	chr17	42248071	42248071	+	ASB16	147551			chr17	7608519	7608519	+	EFNB3	chr17	7493412	7493412	-	SOX15	115106
chr17	42248071	42248071	+	ASB16	chr17	42345503	42345503	-	SLC4A1	97431			chr17	8191987	8191987	+	RANGRF	chr17	7608519	7608519	+	EFNB3	583467
chr17	42345503	42345503	-	SLC4A1	chr17	42248071	42248071	+	ASB16	97431			chr17	15168643	15168643	-	PMP22	chr17	17740325	17740325	-	SREBF1	2571681
chr17	43237540	43237540	+	HEXIM2	chr17	42345503	42345503	-	SLC4A1	892036			chr17	17740325	17740325	-	SREBF1	chr17	18601310	18601310	+	TRIM16L	860984
chr17	44896058	44896058	-	WNT3	chr17	45286427	45286427	+	MYL4	390368			chr17	18601310	18601310	+	TRIM16L	chr17	17740325	17740325	-	SREBF1	860984
chr17	45286427	45286427	+	MYL4	chr17	45401320	45401320	+	EFCAB13	114892			chr17	19771249	19771249	-	ULK2	chr17	18601310	18601310	+	TRIM16L	1169938
chr17	45401320	45401320	+	EFCAB13	chr17	45286427	45286427	+	MYL4	114892			chr17	26697328	26697328	-	VTN	chr17	27507416	27507416	-	MYO18A	810087
chr17	47785326	47785326	-	SLC35B1	chr17	47841493	47841493	-	FAM117A	56166			chr17	27507416	27507416	-	MYO18A	chr17	26697328	26697328	-	VTN	810087
chr17	47841493	47841493	-	FAM117A	chr17	47785326	47785326	-	SLC35B1	56166			chr17	28804425	28804425	+	GOSR1	chr17	27507416	27507416	-	MYO18A	1297008
chr17	54911281	54911281	-	C17orf67	chr17	56833214	56833214	+	PPM1E	1921932			chr17	34313765	34313765	-	CCL14	chr17	34538309	34538309	+	CCL4L1	224543
chr17	56833214	56833214	+	PPM1E	chr17	57287370	57287370	+	SMG8	454155			chr17	34538309	34538309	+	CCL4L1	chr17	34313765	34313765	-	CCL14	224543
chr17	57287370	57287370	+	SMG8	chr17	56833214	56833214	+	PPM1E	454155			chr17	37821601	37821601	+	TCAP	chr17	38218445	38218445	+	THRA	396843
chr17	64298730	64298730	+	PRKCA	chr17	57287370	57287370	+	SMG8	7011359			chr17	38218445	38218445	+	THRA	chr17	37821601	37821601	+	TCAP	396843
chr17	72209709	72209709	+	TTYH2	chr17	73975247	73975247	-	ACOX1	1765537			chr17	39211463	39211463	-	KRTAP2-2	chr17	39216366	39216366	-	KRTAP2-3	4902
chr17	73975247	73975247	-	ACOX1	chr17	74137326	74137326	-	FOXJ1	162078			chr17	39216366	39216366	-	KRTAP2-3	chr17	39211463	39211463	-	KRTAP2-2	4902
chr17	74137326	74137326	-	FOXJ1	chr17	73975247	73975247	-	ACOX1	162078			chr17	39431949	39431949	+	KRTAP9-7	chr17	39216366	39216366	-	KRTAP2-3	215582
chr17	74350279	74350279	-	PRPSAP1	chr17	74137326	74137326	-	FOXJ1	212952			chr17	41052815	41052815	+	G6PC	chr17	41132545	41132545	-	PTGES3L-AARSD1	79729
chr17	74722688	74722688	-	JMJD6	chr17	75084766	75084766	+	SEC14L1	362077			chr17	41132545	41132545	-	PTGES3L-AARSD1	chr17	41052815	41052815	+	G6PC	79729
chr17	75084766	75084766	+	SEC14L1	chr17	74722688	74722688	-	JMJD6	362077			chr17	42019844	42019844	-	PPY	chr17	41132545	41132545	-	PTGES3L-AARSD1	887298
chr17	76164625	76164625	+	SYNGR2	chr17	77070905	77070905	+	ENGASE	906279			chr17	43568087	43568087	-	PLEKHM1	chr17	44896058	44896058	-	WNT3	1327970
chr17	77070905	77070905	+	ENGASE	chr17	76164625	76164625	+	SYNGR2	906279			chr17	44896058	44896058	-	WNT3	chr17	45600298	45600298	+	NPEPPS	704239
chr17	79604221	79604221	+	TSPAN10	chr17	79981180	79981180	+	LRRC45	376958			chr17	45600298	45600298	+	NPEPPS	chr17	44896058	44896058	-	WNT3	704239
chr17	79981180	79981180	+	LRRC45	chr17	79604221	79604221	+	TSPAN10	376958			chr17	46703720	46703720	-	HOXB9	chr17	45600298	45600298	+	NPEPPS	1103421
chr17	80416073	80416073	+	NARF	chr17	79981180	79981180	+	LRRC45	434892			chr17	48474884	48474884	-	LRRC59	chr17	46703720	46703720	-	HOXB9	1771163
chr18	19284735	19284735	-	ABHD3	chr18	43753987	43753987	+	C18orf25	24469251			chr17	57232547	57232547	-	SKA2	chr17	58042101	58042101	-	RNFT1	809553
chr18	43753987	43753987	+	C18orf25	chr18	47088426	47088426	+	LIPG	3334438			chr17	58042101	58042101	-	RNFT1	chr17	57232547	57232547	-	SKA2	809553
chr18	47088426	47088426	+	LIPG	chr18	47901415	47901415	+	SKA1	812988			chr17	62097994	62097994	-	ICAM2	chr17	63557766	63557766	-	AXIN2	1459771
chr18	47901415	47901415	+	SKA1	chr18	47088426	47088426	+	LIPG	812988			chr17	63557766	63557766	-	AXIN2	chr17	62097994	62097994	-	ICAM2	1459771
chr18	55102605	55102605	+	ONECUT2	chr18	55253934	55253934	-	FECH	151328			chr17	66031850	66031850	+	KPNA2	chr17	63557766	63557766	-	AXIN2	2474083
chr18	55253934	55253934	-	FECH	chr18	55102605	55102605	+	ONECUT2	151328			chr17	72983726	72983726	+	CDR2L	chr17	73975320	73975320	+	TEN1	991593
chr18	67624035	67624035	-	CD226	chr18	71959198	71959198	-	CYB5A	4335162			chr17	73975320	73975320	+	TEN1	chr17	72983726	72983726	+	CDR2L	991593
chr18	71959198	71959198	-	CYB5A	chr18	72922751	72922751	+	TSHZ1	963552			chr17	75084766	75084766	+	SEC14L1	chr17	73975320	73975320	+	TEN1	1109445
chr18	72922751	72922751	+	TSHZ1	chr18	71959198	71959198	-	CYB5A	963552			chr17	76976005	76976005	-	LGALS3BP	chr17	75084766	75084766	+	SEC14L1	1891238
chr19	589880	589880	+	HCN2	chr19	1026606	1026606	+	CNN2	436725			chr17	79869275	79869275	-	PCYT2	chr17	79919063	79919063	-	NOTUM	49787
chr19	1026606	1026606	+	CNN2	chr19	589880	589880	+	HCN2	436725			chr17	79919063	79919063	-	NOTUM	chr17	79869275	79869275	-	PCYT2	49787
chr19	2702692	2702692	-	GNG7	chr19	3761690	3761690	-	APBA3	1058997			chr18	657652	657652	+	TYMS	chr18	712630	712630	-	ENOSF1	54977
chr19	3761690	3761690	-	APBA3	chr19	2702692	2702692	-	GNG7	1058997			chr18	712630	712630	-	ENOSF1	chr18	657652	657652	+	TYMS	54977
chr19	6670599	6670599	-	TNFSF14	chr19	9473688	9473688	+	ZNF177	2803088			chr18	13824147	13824147	+	MC5R	chr18	19749549	19749549	+	GATA6	5925401
chr19	9473688	9473688	+	ZNF177	chr19	10514218	10514218	-	CDC37	1040529			chr18	19749549	19749549	+	GATA6	chr18	21718919	21718919	+	CABYR	1969369
chr19	10514218	10514218	-	CDC37	chr19	10828728	10828728	+	DNM2	314509			chr18	21718919	21718919	+	CABYR	chr18	19749549	19749549	+	GATA6	1969369
chr19	10828728	10828728	+	DNM2	chr19	10514218	10514218	-	CDC37	314509			chr18	44497556	44497556	+	KATNAL2	chr18	60987002	60987002	-	BCL2	16489445
chr19	11546603	11546603	-	CCDC151	chr19	10828728	10828728	+	DNM2	717874			chr18	60987002	60987002	-	BCL2	chr18	65183957	65183957	-	DSEL	4196954
chr19	12992263	12992263	-	DNASE2	chr19	13030107	13030107	-	SYCE2	37843			chr18	65183957	65183957	-	DSEL	chr18	66382452	66382452	+	CCDC102B	1198494
chr19	13030107	13030107	-	SYCE2	chr19	12992263	12992263	-	DNASE2	37843			chr18	66382452	66382452	+	CCDC102B	chr18	65183957	65183957	-	DSEL	1198494
chr19	14064204	14064204	-	PODNL1	chr19	14640134	14640134	-	DNAJB1	575929			chr19	982927	982927	+	WDR18	chr19	2308153	2308153	-	LINGO3	1325225
chr19	14640134	14640134	-	DNAJB1	chr19	14640371	14640371	+	TECR	236			chr19	2308153	2308153	-	LINGO3	chr19	982927	982927	+	WDR18	1325225
chr19	14640371	14640371	+	TECR	chr19	14640134	14640134	-	DNAJB1	236			chr19	4007733	4007733	+	PIAS4	chr19	4247076	4247076	+	YJU2	239342
chr19	16771949	16771949	+	TMEM38A	chr19	17516439	17516439	-	BST2	744489			chr19	4247076	4247076	+	YJU2	chr19	4279065	4279065	+	SHD	31988
chr19	17516439	17516439	-	BST2	chr19	17516549	17516549	+	MVB12A	109			chr19	4279065	4279065	+	SHD	chr19	4247076	4247076	+	YJU2	31988
chr19	17516549	17516549	+	MVB12A	chr19	17516439	17516439	-	BST2	109			chr19	5870551	5870551	-	FUT5	chr19	6372804	6372804	+	ALKBH7	502252
chr19	19174802	19174802	+	SLC25A42	chr19	19249287	19249287	-	TMEM161A	74484			chr19	6372804	6372804	+	ALKBH7	chr19	6459803	6459803	-	SLC25A23	86998
chr19	19249287	19249287	-	TMEM161A	chr19	19174802	19174802	+	SLC25A42	74484			chr19	6459803	6459803	-	SLC25A23	chr19	6372804	6372804	+	ALKBH7	86998
chr19	33462864	33462864	-	CEP89	chr19	36239476	36239476	+	LIN37	2776611			chr19	7979714	7979714	+	TGFBR3L	chr19	6459803	6459803	-	SLC25A23	1519910
chr19	36239476	36239476	+	LIN37	chr19	38397847	38397847	+	SIPA1L3	2158370			chr19	10400627	10400627	+	ICAM5	chr19	11266488	11266488	-	SPC24	865860
chr19	38397847	38397847	+	SIPA1L3	chr19	39108593	39108593	-	MAP4K1	710745			chr19	11266488	11266488	-	SPC24	chr19	11998596	11998596	+	ZNF69	732107
chr19	39108593	39108593	-	MAP4K1	chr19	39138288	39138288	+	ACTN4	29694			chr19	11998596	11998596	+	ZNF69	chr19	11266488	11266488	-	SPC24	732107
chr19	39138288	39138288	+	ACTN4	chr19	39108593	39108593	-	MAP4K1	29694			chr19	12777591	12777591	-	MAN2B1	chr19	12780229	12780229	-	WDR83OS	2637
chr19	39390502	39390502	-	SIRT2	chr19	39138288	39138288	+	ACTN4	252213			chr19	12780229	12780229	-	WDR83OS	chr19	12777591	12777591	-	MAN2B1	2637
chr19	41284151	41284151	+	RAB4B	chr19	42724286	42724286	-	DEDD2	1440134			chr19	12912614	12912614	-	PRDX2	chr19	12780229	12780229	-	WDR83OS	132384
chr19	42724286	42724286	-	DEDD2	chr19	41284151	41284151	+	RAB4B	1440134			chr19	13988062	13988062	+	NANOS3	chr19	14183597	14183597	+	MISP3	195534
chr19	45409052	45409052	+	APOE	chr19	46105470	46105470	-	GPR4	696417			chr19	14183597	14183597	+	MISP3	chr19	13988062	13988062	+	NANOS3	195534
chr19	46105470	46105470	-	GPR4	chr19	45409052	45409052	+	APOE	696417			chr19	17932328	17932328	-	INSL3	chr19	21541731	21541731	+	ZNF738	3609402
chr19	47220384	47220384	-	PRKD2	chr19	46105470	46105470	-	GPR4	1114913			chr19	21541731	21541731	+	ZNF738	chr19	21579934	21579934	+	ZNF493	38202
chr19	48614109	48614109	-	PLA2G4C	chr19	49140636	49140636	-	DBP	526526			chr19	21579934	21579934	+	ZNF493	chr19	21541731	21541731	+	ZNF738	38202
chr19	49140636	49140636	-	DBP	chr19	49250166	49250166	-	IZUMO1	109529			chr19	23433196	23433196	-	ZNF724	chr19	21579934	21579934	+	ZNF493	1853261
chr19	49250166	49250166	-	IZUMO1	chr19	49140636	49140636	-	DBP	109529			chr19	29704058	29704058	-	UQCRFS1	chr19	33210672	33210672	+	TDRD12	3506613
chr19	49371874	49371874	-	PLEKHA4	chr19	49375648	49375648	+	PPP1R15A	3773			chr19	33210672	33210672	+	TDRD12	chr19	34972662	34972662	+	WTIP	1761989
chr19	49375648	49375648	+	PPP1R15A	chr19	49371874	49371874	-	PLEKHA4	3773			chr19	34972662	34972662	+	WTIP	chr19	35782988	35782988	+	MAG	810325
chr19	49402001	49402001	-	TULP2	chr19	49403568	49403568	+	NUCB1	1566			chr19	35782988	35782988	+	MAG	chr19	34972662	34972662	+	WTIP	810325
chr19	49403568	49403568	+	NUCB1	chr19	49402001	49402001	-	TULP2	1566			chr19	37178513	37178513	+	ZNF567	chr19	35782988	35782988	+	MAG	1395524
chr19	49436955	49436955	+	DHDH	chr19	49403568	49403568	+	NUCB1	33386			chr19	39108593	39108593	-	MAP4K1	chr19	40562138	40562138	-	ZNF780B	1453544
chr19	49496566	49496566	-	GYS1	chr19	49436955	49436955	+	DHDH	59610			chr19	40562138	40562138	-	ZNF780B	chr19	40697332	40697332	+	MAP3K10	135193
chr19	50529261	50529261	+	ZNF473	chr19	50868896	50868896	-	NAPSA	339634			chr19	40697332	40697332	+	MAP3K10	chr19	40562138	40562138	-	ZNF780B	135193
chr19	50868896	50868896	-	NAPSA	chr19	50529261	50529261	+	ZNF473	339634			chr19	41256382	41256382	-	C19orf54	chr19	41620336	41620336	+	CYP2F1	363953
chr19	51893845	51893845	-	C19orf84	chr19	50868896	50868896	-	NAPSA	1024948			chr19	41620336	41620336	+	CYP2F1	chr19	41256382	41256382	-	C19orf54	363953
chr19	54676854	54676854	-	TMC4	chr19	54693733	54693733	-	MBOAT7	16878			chr19	42759280	42759280	-	ERF	chr19	42817460	42817460	+	TMEM145	58179
chr19	54693733	54693733	-	MBOAT7	chr19	54676854	54676854	-	TMC4	16878			chr19	42817460	42817460	+	TMEM145	chr19	42759280	42759280	-	ERF	58179
chr19	55660574	55660574	-	TNNT1	chr19	55669100	55669100	-	TNNI3	8525			chr19	43441359	43441359	-	PSG7	chr19	43586853	43586853	-	PSG2	145493
chr19	55669100	55669100	-	TNNI3	chr19	55660574	55660574	-	TNNT1	8525			chr19	43586853	43586853	-	PSG2	chr19	43441359	43441359	-	PSG7	145493
chr19	59023432	59023432	-	SLC27A5	chr19	55669100	55669100	-	TNNI3	3354331			chr19	44645706	44645706	+	ZNF234	chr19	45349553	45349553	+	NECTIN2	703846
chr2	3642421	3642421	+	COLEC11	chr2	7017907	7017907	+	RSAD2	3375485			chr19	45349553	45349553	+	NECTIN2	chr19	45748665	45748665	-	EXOC3L2	399111
chr2	7017907	7017907	+	RSAD2	chr2	9143813	9143813	-	MBOAT2	2125905			chr19	45748665	45748665	-	EXOC3L2	chr19	45954805	45954805	-	ERCC1	206139
chr2	9143813	9143813	-	MBOAT2	chr2	9614679	9614679	+	IAH1	470865			chr19	45954805	45954805	-	ERCC1	chr19	45748665	45748665	-	EXOC3L2	206139
chr2	9614679	9614679	+	IAH1	chr2	9143813	9143813	-	MBOAT2	470865			chr19	46195923	46195923	+	QPCTL	chr19	45954805	45954805	-	ERCC1	241117
chr2	27309639	27309639	+	KHK	chr2	27712610	27712610	-	IFT172	402970			chr19	46477123	46477123	-	NOVA2	chr19	46195923	46195923	+	QPCTL	281199
chr2	27712610	27712610	-	IFT172	chr2	27851514	27851514	+	GPN1	138903			chr19	48614109	48614109	-	PLA2G4C	chr19	49468565	49468565	+	FTL	854455
chr2	27851514	27851514	+	GPN1	chr2	27712610	27712610	-	IFT172	138903			chr19	49468565	49468565	+	FTL	chr19	49838662	49838662	+	CD37	370096
chr2	30454399	30454399	+	LBH	chr2	27851514	27851514	+	GPN1	2602884			chr19	49838662	49838662	+	CD37	chr19	49468565	49468565	+	FTL	370096
chr2	33172019	33172019	+	LTBP1	chr2	30454399	30454399	+	LBH	2717619			chr19	51152701	51152701	+	C19orf81	chr19	51308110	51308110	-	C19orf48	155408
chr2	37900092	37900092	-	CDC42EP3	chr2	33172019	33172019	+	LTBP1	4728072			chr19	51308110	51308110	-	C19orf48	chr19	51152701	51152701	+	C19orf81	155408
chr2	55364967	55364967	-	RTN4	chr2	56150917	56150917	-	EFEMP1	785949			chr19	52264432	52264432	+	FPR2	chr19	52430724	52430724	+	ZNF613	166291
chr2	56150917	56150917	-	EFEMP1	chr2	55364967	55364967	-	RTN4	785949			chr19	52430724	52430724	+	ZNF613	chr19	52264432	52264432	+	FPR2	166291
chr2	62115806	62115806	-	CCT4	chr2	56150917	56150917	-	EFEMP1	5964888			chr19	53758126	53758126	-	ZNF677	chr19	54984443	54984443	-	CDC42EP5	1226316
chr2	68479664	68479664	-	PPP3R1	chr2	68547081	68547081	-	CNRIP1	67416			chr19	54984443	54984443	-	CDC42EP5	chr19	55973009	55973009	-	ISOC2	988565
chr2	68547081	68547081	-	CNRIP1	chr2	68479664	68479664	-	PPP3R1	67416			chr19	55973009	55973009	-	ISOC2	chr19	54984443	54984443	-	CDC42EP5	988565
chr2	70056791	70056791	+	GMCL1	chr2	70142172	70142172	+	MXD1	85380			chr19	57946692	57946692	+	ZNF749	chr19	55973009	55973009	-	ISOC2	1973682
chr2	70142172	70142172	+	MXD1	chr2	70056791	70056791	+	GMCL1	85380			chr2	10830113	10830113	-	NOL10	chr2	17935135	17935135	+	GEN1	7105021
chr2	70485268	70485268	+	PCYOX1	chr2	70142172	70142172	+	MXD1	343095			chr2	17935135	17935135	+	GEN1	chr2	17997726	17997726	+	MSGN1	62590
chr2	73114536	73114536	+	SPR	chr2	73461363	73461363	+	CCT7	346826			chr2	17997726	17997726	+	MSGN1	chr2	17935135	17935135	+	GEN1	62590
chr2	73461363	73461363	+	CCT7	chr2	73114536	73114536	+	SPR	346826			chr2	24272610	24272610	+	FKBP1B	chr2	24714122	24714122	+	NCOA1	441511
chr2	85581891	85581891	+	ELMOD3	chr2	97405829	97405829	-	LMAN2L	11823937			chr2	24714122	24714122	+	NCOA1	chr2	24272610	24272610	+	FKBP1B	441511
chr2	97405829	97405829	-	LMAN2L	chr2	97652317	97652317	-	FAM178B	246487			chr2	26205366	26205366	-	KIF3C	chr2	24714122	24714122	+	NCOA1	1491243
chr2	97652317	97652317	-	FAM178B	chr2	97405829	97405829	-	LMAN2L	246487			chr2	27886337	27886337	+	SLC4A1AP	chr2	26205366	26205366	-	KIF3C	1680970
chr2	99771405	99771405	-	TSGA10	chr2	99797524	99797524	-	MITD1	26118			chr2	42396492	42396492	+	EML4	chr2	27886337	27886337	+	SLC4A1AP	14510154
chr2	99797524	99797524	-	MITD1	chr2	99771405	99771405	-	TSGA10	26118			chr2	62901012	62901012	+	EHBP1	chr2	63816096	63816096	+	MDH1	915083
chr2	110962590	110962590	-	NPHP1	chr2	113403515	113403515	+	SLC20A1	2440924			chr2	63816096	63816096	+	MDH1	chr2	62901012	62901012	+	EHBP1	915083
chr2	113403515	113403515	+	SLC20A1	chr2	110962590	110962590	-	NPHP1	2440924			chr2	64881047	64881047	-	SERTAD2	chr2	63816096	63816096	+	MDH1	1064950
chr2	122407038	122407038	-	CLASP1	chr2	127413510	127413510	+	GYPC	5006471			chr2	75426646	75426646	-	TACR1	chr2	85839189	85839189	-	C2orf68	10412542
chr2	127413510	127413510	+	GYPC	chr2	129076442	129076442	-	HS6ST1	1662931			chr2	85839189	85839189	-	C2orf68	chr2	87140934	87140934	+	RGPD2	1301744
chr2	129076442	129076442	-	HS6ST1	chr2	127413510	127413510	+	GYPC	1662931			chr2	87140934	87140934	+	RGPD2	chr2	85839189	85839189	-	C2orf68	1301744
chr2	131100254	131100254	-	CCDC115	chr2	129076442	129076442	-	HS6ST1	2023811			chr2	99797646	99797646	+	MRPL30	chr2	99921238	99921238	-	LYG1	123591
chr2	169312781	169312781	+	CERS6	chr2	179059207	179059207	+	OSBPL6	9746425			chr2	99921238	99921238	-	LYG1	chr2	99797646	99797646	+	MRPL30	123591
chr2	179059207	179059207	+	OSBPL6	chr2	169312781	169312781	+	CERS6	9746425			chr2	102972255	102972255	+	IL18R1	chr2	103353347	103353347	-	MFSD9	381091
chr2	191184552	191184552	-	HIBCH	chr2	197664407	197664407	-	GTF3C3	6479854			chr2	103353347	103353347	-	MFSD9	chr2	102972255	102972255	+	IL18R1	381091
chr2	197664407	197664407	-	GTF3C3	chr2	198364998	198364998	-	HSPD1	700590			chr2	106361368	106361368	+	NCK2	chr2	107503565	107503565	-	ST6GAL2	1142196
chr2	198364998	198364998	-	HSPD1	chr2	198365102	198365102	+	HSPE1	103			chr2	107503565	107503565	-	ST6GAL2	chr2	106361368	106361368	+	NCK2	1142196
chr2	198365102	198365102	+	HSPE1	chr2	198364998	198364998	-	HSPD1	103			chr2	166326207	166326207	+	CSRNP3	chr2	171571846	171571846	+	SP5	5245638
chr2	198365102	198365102	+	HSPE1-MOB4	chr2	198364998	198364998	-	HSPD1	103			chr2	171571846	171571846	+	SP5	chr2	166326207	166326207	+	CSRNP3	5245638
chr2	198380277	198380277	+	MOB4	chr2	198365102	198365102	+	HSPE1	15174			chr2	189156600	189156600	+	GULP1	chr2	191208314	191208314	+	INPP1	2051713
chr2	201729381	201729381	-	CLK1	chr2	198380277	198380277	+	MOB4	3349103			chr2	191208314	191208314	+	INPP1	chr2	189156600	189156600	+	GULP1	2051713
chr2	209119795	209119795	-	IDH1	chr2	211036133	211036133	-	KANSL1L	1916337			chr2	197504438	197504438	+	CCDC150	chr2	197664407	197664407	-	GTF3C3	159968
chr2	211036133	211036133	-	KANSL1L	chr2	209119795	209119795	-	IDH1	1916337			chr2	197664407	197664407	-	GTF3C3	chr2	197504438	197504438	+	CCDC150	159968
chr2	220083680	220083680	-	ABCB6	chr2	220144087	220144087	+	DNAJB2	60406			chr2	201390864	201390864	+	SGO2	chr2	201754049	201754049	+	NIF3L1	363184
chr2	220144087	220144087	+	DNAJB2	chr2	220083680	220083680	-	ABCB6	60406			chr2	201754049	201754049	+	NIF3L1	chr2	201390864	201390864	+	SGO2	363184
chr2	220379203	220379203	+	ASIC4	chr2	220144087	220144087	+	DNAJB2	235115			chr2	206950898	206950898	-	INO80D	chr2	207082771	207082771	-	GPR1	131872
chr2	223725753	223725753	+	ACSL3	chr2	220379203	220379203	+	ASIC4	3346549			chr2	207082771	207082771	-	GPR1	chr2	206950898	206950898	-	INO80D	131872
chr2	231577556	231577556	+	CAB39	chr2	232646037	232646037	-	PDE6D	1068480			chr2	211179898	211179898	-	MYL1	chr2	215275777	215275777	+	VWC2L	4095878
chr2	232646037	232646037	-	PDE6D	chr2	231577556	231577556	+	CAB39	1068480			chr2	215275777	215275777	+	VWC2L	chr2	211179898	211179898	-	MYL1	4095878
chr2	238875586	238875586	+	UBE2F	chr2	242088987	242088987	+	PPP1R7	3213400			chr2	220042996	220042996	+	RETREG2	chr2	220436261	220436261	-	OBSL1	393264
chr2	242088987	242088987	+	PPP1R7	chr2	238875586	238875586	+	UBE2F	3213400			chr2	220436261	220436261	-	OBSL1	chr2	220042996	220042996	+	RETREG2	393264
chr20	10415952	10415952	+	SLX4IP	chr20	21106615	21106615	+	KIZ	10690662			chr2	223536376	223536376	+	MOGAT1	chr2	220436261	220436261	-	OBSL1	3100114
chr20	21106615	21106615	+	KIZ	chr20	25038818	25038818	-	ACSS1	3932202			chr2	239197251	239197251	-	PER2	chr2	239335567	239335567	+	ASB1	138315
chr20	25038818	25038818	-	ACSS1	chr20	21106615	21106615	+	KIZ	3932202			chr2	239335567	239335567	+	ASB1	chr2	239197251	239197251	-	PER2	138315
chr20	33462765	33462765	+	ACSS2	chr20	36794910	36794910	-	TGM2	3332144			chr20	68312	68312	+	DEFB125	chr20	278210	278210	+	ZCCHC3	209897
chr20	36794910	36794910	-	TGM2	chr20	39657461	39657461	+	TOP1	2862550			chr20	278210	278210	+	ZCCHC3	chr20	361272	361272	+	TRIB3	83061
chr20	39657461	39657461	+	TOP1	chr20	36794910	36794910	-	TGM2	2862550			chr20	361272	361272	+	TRIB3	chr20	278210	278210	+	ZCCHC3	83061
chr20	54934029	54934029	+	FAM210B	chr20	39657461	39657461	+	TOP1	15276567			chr20	1600740	1600740	-	SIRPB1	chr20	2795632	2795632	+	C20orf141	1194891
chr21	15955723	15955723	-	SAMSN1	chr21	33032005	33032005	+	SOD1	17076281			chr20	2795632	2795632	+	C20orf141	chr20	1600740	1600740	-	SIRPB1	1194891
chr21	33032005	33032005	+	SOD1	chr21	33104431	33104431	-	SCAF4	72425			chr20	4702554	4702554	+	PRND	chr20	5107653	5107653	+	CDS2	405098
chr21	33104431	33104431	-	SCAF4	chr21	33032005	33032005	+	SOD1	72425			chr20	5107653	5107653	+	CDS2	chr20	4702554	4702554	+	PRND	405098
chr21	35014806	35014806	+	ITSN1	chr21	35445877	35445877	+	MRPS6	431070			chr20	9049324	9049324	+	PLCB4	chr20	5107653	5107653	+	CDS2	3941670
chr21	35445877	35445877	+	MRPS6	chr21	35014806	35014806	+	ITSN1	431070			chr20	17674319	17674319	+	BANF2	chr20	23860385	23860385	-	CST5	6186065
chr21	35445877	35445877	+	SLC5A3	chr21	35014806	35014806	+	ITSN1	431070			chr20	23860385	23860385	-	CST5	chr20	17674319	17674319	+	BANF2	6186065
chr21	40817790	40817790	+	SH3BGR	chr21	45681780	45681780	-	DNMT3L	4863989			chr20	32782367	32782367	+	ASIP	chr20	33543670	33543670	+	MYH7B	761302
chr21	45681780	45681780	-	DNMT3L	chr21	47604373	47604373	-	SPATC1L	1922592			chr20	33543670	33543670	+	MYH7B	chr20	32782367	32782367	+	ASIP	761302
chr21	47604373	47604373	-	SPATC1L	chr21	47648738	47648738	-	LSS	44364			chr20	44650324	44650324	+	SLC12A5	chr20	48770260	48770260	-	PEDS1-UBE2V1	4119935
chr21	47648738	47648738	-	LSS	chr21	47604373	47604373	-	SPATC1L	44364			chr20	48770260	48770260	-	PEDS1-UBE2V1	chr20	44650324	44650324	+	SLC12A5	4119935
chr22	18257431	18257431	-	BID	chr22	22090083	22090083	-	YPEL1	3832651			chr20	60942368	60942368	-	LAMA5	chr20	62178857	62178857	-	SRMS	1236488
chr22	22090083	22090083	-	YPEL1	chr22	22307220	22307220	-	PPM1F	217136			chr20	62178857	62178857	-	SRMS	chr20	60942368	60942368	-	LAMA5	1236488
chr22	22307220	22307220	-	PPM1F	chr22	22090083	22090083	-	YPEL1	217136			chr21	19289656	19289656	+	CHODL	chr21	19776102	19776102	-	TMPRSS15	486445
chr22	22874613	22874613	-	ZNF280A	chr22	22307220	22307220	-	PPM1F	567392			chr21	19776102	19776102	-	TMPRSS15	chr21	19289656	19289656	+	CHODL	486445
chr22	24407753	24407753	+	CABIN1	chr22	22874613	22874613	-	ZNF280A	1533139			chr21	30257695	30257695	-	N6AMT1	chr21	33032005	33032005	+	SOD1	2774309
chr22	26986096	26986096	-	TPST2	chr22	29168661	29168661	+	CCDC117	2182564			chr21	33032005	33032005	+	SOD1	chr21	30257695	30257695	-	N6AMT1	2774309
chr22	29168661	29168661	+	CCDC117	chr22	30163000	30163000	-	ZMAT5	994338			chr21	43187212	43187212	-	RIPK4	chr21	43374127	43374127	-	C2CD2	186914
chr22	30163000	30163000	-	ZMAT5	chr22	29168661	29168661	+	CCDC117	994338			chr21	43374127	43374127	-	C2CD2	chr21	43187212	43187212	-	RIPK4	186914
chr22	36784012	36784012	-	MYH9	chr22	36877687	36877687	-	TXN2	93674			chr21	44313418	44313418	+	NDUFV3	chr21	43374127	43374127	-	C2CD2	939290
chr22	36877687	36877687	-	TXN2	chr22	36784012	36784012	-	MYH9	93674			chr21	46031995	46031995	+	KRTAP10-8	chr21	47706243	47706243	+	YBEY	1674247
chr22	38093054	38093054	+	TRIOBP	chr22	39052397	39052397	-	FAM227A	959342			chr21	47706243	47706243	+	YBEY	chr21	46031995	46031995	+	KRTAP10-8	1674247
chr22	39052397	39052397	-	FAM227A	chr22	39097408	39097408	-	JOSD1	45010			chr22	18071958	18071958	-	LOC101929372	chr22	20004522	20004522	+	TANGO2	1932563
chr22	39097408	39097408	-	JOSD1	chr22	39052397	39052397	-	FAM227A	45010			chr22	20004522	20004522	+	TANGO2	chr22	20255841	20255841	-	RTN4R	251318
chr22	40766597	40766597	+	SGSM3	chr22	41253012	41253012	-	ST13	486414			chr22	20255841	20255841	-	RTN4R	chr22	20004522	20004522	+	TANGO2	251318
chr22	41253012	41253012	-	ST13	chr22	41253084	41253084	+	XPNPEP3	71			chr22	22307220	22307220	-	PPM1F	chr22	20255841	20255841	-	RTN4R	2051378
chr22	41253084	41253084	+	XPNPEP3	chr22	41253012	41253012	-	ST13	71			chr22	29876206	29876206	+	NEFH	chr22	30752883	30752883	-	SF3A1	876676
chr22	41698373	41698373	-	RANGAP1	chr22	41253084	41253084	+	XPNPEP3	445288			chr22	30752883	30752883	-	SF3A1	chr22	30942669	30942669	-	SEC14L6	189785
chr22	42949961	42949961	+	SERHL2	chr22	41698373	41698373	-	RANGAP1	1251587			chr22	30942669	30942669	-	SEC14L6	chr22	30752883	30752883	-	SF3A1	189785
chr3	15382887	15382887	-	SH3BP5	chr3	28390315	28390315	-	AZI2	13007427			chr22	32340520	32340520	+	YWHAH	chr22	32651334	32651334	-	SLC5A4	310813
chr3	28390315	28390315	-	AZI2	chr3	33138638	33138638	-	TMPPE	4748322			chr22	32651334	32651334	-	SLC5A4	chr22	32340520	32340520	+	YWHAH	310813
chr3	33138638	33138638	-	TMPPE	chr3	28390315	28390315	-	AZI2	4748322			chr22	39052397	39052397	-	FAM227A	chr22	41258117	41258117	-	DNAJB7	2205719
chr3	38071133	38071133	-	PLCD1	chr3	33138638	33138638	-	TMPPE	4932494			chr22	41258117	41258117	-	DNAJB7	chr22	41488595	41488595	+	EP300	230477
chr3	43732361	43732361	+	ABHD5	chr3	47324433	47324433	+	KLHL18	3592071			chr22	41488595	41488595	+	EP300	chr22	41698373	41698373	-	RANGAP1	209777
chr3	47324433	47324433	+	KLHL18	chr3	48598562	48598562	-	PFKFB4	1274128			chr22	41698373	41698373	-	RANGAP1	chr22	41488595	41488595	+	EP300	209777
chr3	48598562	48598562	-	PFKFB4	chr3	49027340	49027340	+	P4HTM	428777			chr22	45559805	45559805	+	NUP50	chr22	41698373	41698373	-	RANGAP1	3861431
chr3	49027340	49027340	+	P4HTM	chr3	48598562	48598562	-	PFKFB4	428777			chr22	50528434	50528434	+	MOV10L1	chr22	50708809	50708809	-	MAPK11	180374
chr3	52279774	52279774	+	PPM1M	chr3	49027340	49027340	+	P4HTM	3252433			chr22	50708809	50708809	-	MAPK11	chr22	50528434	50528434	+	MOV10L1	180374
chr3	67048730	67048730	+	KBTBD8	chr3	69788614	69788614	+	MITF	2739883			chr3	10290142	10290142	+	TATDN2	chr3	14166370	14166370	-	CHCHD4	3876227
chr3	69788614	69788614	+	MITF	chr3	67048730	67048730	+	KBTBD8	2739883			chr3	14166370	14166370	-	CHCHD4	chr3	10290142	10290142	+	TATDN2	3876227
chr3	98312455	98312455	-	CPOX	chr3	101395976	101395976	-	ZBTB11	3083520			chr3	36986545	36986545	-	TRANK1	chr3	38495380	38495380	+	ACVR2B	1508834
chr3	101395976	101395976	-	ZBTB11	chr3	98312455	98312455	-	CPOX	3083520			chr3	38495380	38495380	+	ACVR2B	chr3	39850404	39850404	+	MYRIP	1355023
chr3	129147479	129147479	-	EFCAB12	chr3	130064358	130064358	+	COL6A5	916878			chr3	39850404	39850404	+	MYRIP	chr3	38495380	38495380	+	ACVR2B	1355023
chr3	130064358	130064358	+	COL6A5	chr3	130569438	130569438	+	ATP2C1	505079			chr3	42744290	42744290	-	HHATL	chr3	39850404	39850404	+	MYRIP	2893885
chr3	130569438	130569438	+	ATP2C1	chr3	130745720	130745720	+	NEK11	176281			chr3	46411632	46411632	+	CCR5	chr3	48632762	48632762	-	COL7A1	2221129
chr3	130745720	130745720	+	NEK11	chr3	130569438	130569438	+	ATP2C1	176281			chr3	48632762	48632762	-	COL7A1	chr3	46411632	46411632	+	CCR5	2221129
chr3	133614726	133614726	-	RAB6B	chr3	130745720	130745720	+	NEK11	2869005			chr3	51572734	51572734	+	RAD54L2	chr3	51813253	51813253	-	IQCF6	240518
chr3	160117013	160117013	-	IFT80	chr3	179370827	179370827	+	USP13	19253813			chr3	51813253	51813253	-	IQCF6	chr3	51572734	51572734	+	RAD54L2	240518
chr3	179370827	179370827	+	USP13	chr3	180630457	180630457	+	FXR1	1259629			chr3	52321835	52321835	+	GLYCTK	chr3	51813253	51813253	-	IQCF6	508581
chr3	180630457	180630457	+	FXR1	chr3	179370827	179370827	+	USP13	1259629			chr3	57113296	57113296	-	ARHGEF3	chr3	52321835	52321835	+	GLYCTK	4791460
chr3	196230639	196230639	-	RNF168	chr3	180630457	180630457	+	FXR1	15600181			chr3	71633129	71633129	-	FOXP1	chr3	57113296	57113296	-	ARHGEF3	14519832
chr4	1686040	1686040	-	FAM53A	chr4	1714046	1714046	-	SLBP	28005			chr3	98620539	98620539	-	DCBLD2	chr3	107096285	107096285	+	CCDC54	8475745
chr4	1714046	1714046	-	SLBP	chr4	1686040	1686040	-	FAM53A	28005			chr3	107096285	107096285	+	CCDC54	chr3	111393522	111393522	+	PLCXD2	4297236
chr4	2420372	2420372	-	ZFYVE28	chr4	1714046	1714046	-	SLBP	706325			chr3	111393522	111393522	+	PLCXD2	chr3	114866135	114866135	-	ZBTB20	3472612
chr4	24797194	24797194	+	SOD3	chr4	26862462	26862462	+	STIM2	2065267			chr3	114866135	114866135	-	ZBTB20	chr3	111393522	111393522	+	PLCXD2	3472612
chr4	26862462	26862462	+	STIM2	chr4	24797194	24797194	+	SOD3	2065267			chr3	122283631	122283631	-	PARP9	chr3	122746659	122746659	-	SEMA5B	463027
chr4	41983772	41983772	+	DCAF4L1	chr4	48271855	48271855	-	TEC	6288082			chr3	122746659	122746659	-	SEMA5B	chr3	122283631	122283631	-	PARP9	463027
chr4	48271855	48271855	-	TEC	chr4	48782296	48782296	-	FRYL	510440			chr3	124931592	124931592	-	SLC12A8	chr3	122746659	122746659	-	SEMA5B	2184932
chr4	48782296	48782296	-	FRYL	chr4	48271855	48271855	-	TEC	510440			chr3	129035129	129035129	-	H1-10	chr3	124931592	124931592	-	SLC12A8	4103536
chr4	55524123	55524123	+	KIT	chr4	57396771	57396771	+	THEGL	1872647			chr3	133614726	133614726	-	RAB6B	chr3	137851232	137851232	-	A4GNT	4236505
chr4	57396771	57396771	+	THEGL	chr4	55524123	55524123	+	KIT	1872647			chr3	137851232	137851232	-	A4GNT	chr3	138665979	138665979	-	FOXL2	814746
chr4	87856153	87856153	+	AFF1	chr4	88343724	88343724	+	NUDT9	487570			chr3	138665979	138665979	-	FOXL2	chr3	137851232	137851232	-	A4GNT	814746
chr4	88343724	88343724	+	NUDT9	chr4	87856153	87856153	+	AFF1	487570			chr3	142838612	142838612	+	CHST2	chr3	146213778	146213778	-	PLSCR2	3375165
chr4	90759455	90759455	-	SNCA	chr4	88343724	88343724	+	NUDT9	2415730			chr3	146213778	146213778	-	PLSCR2	chr3	142838612	142838612	+	CHST2	3375165
chr4	99182534	99182534	+	RAP1GDS1	chr4	100815703	100815703	-	LAMTOR3	1633168			chr3	152552919	152552919	+	P2RY1	chr3	154741912	154741912	+	MME	2188992
chr4	100815703	100815703	-	LAMTOR3	chr4	99182534	99182534	+	RAP1GDS1	1633168			chr3	154741912	154741912	+	MME	chr3	152552919	152552919	+	P2RY1	2188992
chr4	110624601	110624601	-	CASP6	chr4	100815703	100815703	-	LAMTOR3	9808897			chr3	160283359	160283359	-	KPNA4	chr3	164914897	164914897	-	SLITRK3	4631537
chr4	128702950	128702950	+	HSPA4L	chr4	110624601	110624601	-	CASP6	18078348			chr3	164914897	164914897	-	SLITRK3	chr3	160283359	160283359	-	KPNA4	4631537
chr4	159644548	159644548	-	PPID	chr4	164253748	164253748	-	NPY1R	4609199			chr3	179065496	179065496	+	MFN1	chr3	179169258	179169258	-	GNB4	103761
chr4	164253748	164253748	-	NPY1R	chr4	165898809	165898809	-	TRIM61	1645060			chr3	179169258	179169258	-	GNB4	chr3	179065496	179065496	+	MFN1	103761
chr4	165898809	165898809	-	TRIM61	chr4	166248817	166248817	+	MSMO1	350007			chr3	184053713	184053713	+	FAM131A	chr3	179169258	179169258	-	GNB4	4884454
chr4	166248817	166248817	+	MSMO1	chr4	165898809	165898809	-	TRIM61	350007			chr3	194991888	194991888	-	XXYLT1	chr3	184053713	184053713	+	FAM131A	10938174
chr4	170541728	170541728	+	CLCN3	chr4	166248817	166248817	+	MSMO1	4292910			chr4	4861391	4861391	+	MSX1	chr4	9326890	9326890	+	USP17L27	4465498
chr4	175750398	175750398	-	GLRA3	chr4	170541728	170541728	+	CLCN3	5208669			chr4	9326890	9326890	+	USP17L27	chr4	4861391	4861391	+	MSX1	4465498
chr5	1112178	1112178	-	SLC12A7	chr5	10441990	10441990	+	ROPN1L	9329811			chr4	17812380	17812380	-	DCAF16	chr4	9326890	9326890	+	USP17L27	8485489
chr5	10441990	10441990	+	ROPN1L	chr5	10564181	10564181	+	ANKRD33B	122190			chr4	38858438	38858438	-	TLR6	chr4	39460643	39460643	+	LIAS	602204
chr5	10564181	10564181	+	ANKRD33B	chr5	10441990	10441990	+	ROPN1L	122190			chr4	39460643	39460643	+	LIAS	chr4	38858438	38858438	-	TLR6	602204
chr5	14664826	14664826	+	OTULIN	chr5	10564181	10564181	+	ANKRD33B	4100644			chr4	47916684	47916684	-	NFXL1	chr4	56262123	56262123	+	TMEM165	8345438
chr5	40756063	40756063	-	TTC33	chr5	43313514	43313514	-	HMGCS1	2557450			chr4	56262123	56262123	+	TMEM165	chr4	56685955	56685955	+	EXOC1L	423831
chr5	43313514	43313514	-	HMGCS1	chr5	40756063	40756063	-	TTC33	2557450			chr4	56685955	56685955	+	EXOC1L	chr4	56262123	56262123	+	TMEM165	423831
chr5	52405587	52405587	-	MOCS2	chr5	53606403	53606403	-	ARL15	1200815			chr4	57396771	57396771	+	THEGL	chr4	57547872	57547872	-	HOPX	151100
chr5	53606403	53606403	-	ARL15	chr5	52405587	52405587	-	MOCS2	1200815			chr4	57547872	57547872	-	HOPX	chr4	57396771	57396771	+	THEGL	151100
chr5	55290791	55290791	-	IL6ST	chr5	56469774	56469774	+	GPBP1	1178982			chr4	70505360	70505360	-	UGT2A2	chr4	71019953	71019953	+	PRR27	514592
chr5	56469774	56469774	+	GPBP1	chr5	55290791	55290791	-	IL6ST	1178982			chr4	71019953	71019953	+	PRR27	chr4	71108332	71108332	+	CSN3	88378
chr5	74063196	74063196	-	GFM2	chr5	81047072	81047072	-	SSBP2	6983875			chr4	71108332	71108332	+	CSN3	chr4	71019953	71019953	+	PRR27	88378
chr5	81047072	81047072	-	SSBP2	chr5	81574468	81574468	+	ATP6AP1L	527395			chr4	76439682	76439682	+	THAP6	chr4	71108332	71108332	+	CSN3	5331349
chr5	81574468	81574468	+	ATP6AP1L	chr5	81047072	81047072	-	SSBP2	527395			chr4	89444927	89444927	-	PIGY	chr4	94749903	94749903	+	ATOH1	5304975
chr5	95297555	95297555	-	ELL2	chr5	108083597	108083597	+	FER	12786041			chr4	94749903	94749903	+	ATOH1	chr4	95679105	95679105	+	BMPR1B	929201
chr5	108083597	108083597	+	FER	chr5	110062372	110062372	-	TMEM232	1978774			chr4	95679105	95679105	+	BMPR1B	chr4	94749903	94749903	+	ATOH1	929201
chr5	110062372	110062372	-	TMEM232	chr5	108083597	108083597	+	FER	1978774			chr4	100485234	100485234	+	MTTP	chr4	102711763	102711763	+	BANK1	2226528
chr5	114938176	114938176	-	TICAM2	chr5	110062372	110062372	-	TMEM232	4875803			chr4	102711763	102711763	+	BANK1	chr4	100485234	100485234	+	MTTP	2226528
chr5	131563546	131563546	-	P4HA2	chr5	132209359	132209359	+	LEAP2	645812			chr4	106473776	106473776	+	ARHGEF38	chr4	102711763	102711763	+	BANK1	3762012
chr5	132209359	132209359	+	LEAP2	chr5	132387704	132387704	+	HSPA4	178344			chr4	111119771	111119771	-	ELOVL6	chr4	106473776	106473776	+	ARHGEF38	4645994
chr5	132387704	132387704	+	HSPA4	chr5	132209359	132209359	+	LEAP2	178344			chr4	128802047	128802047	+	PLK4	chr4	135122944	135122944	-	PABPC4L	6320896
chr5	139554772	139554772	+	CYSTM1	chr5	132387704	132387704	+	HSPA4	7167067			chr4	135122944	135122944	-	PABPC4L	chr4	128802047	128802047	+	PLK4	6320896
chr5	154230163	154230163	-	FAXDC2	chr5	154237808	154237808	+	CNOT8	7644			chr4	146540536	146540536	+	MMAA	chr4	151936879	151936879	-	LRBA	5396342
chr5	154237808	154237808	+	CNOT8	chr5	154230163	154230163	-	FAXDC2	7644			chr4	151936879	151936879	-	LRBA	chr4	146540536	146540536	+	MMAA	5396342
chr5	169659988	169659988	+	C5orf58	chr5	172198198	172198198	-	DUSP1	2538209			chr4	159593252	159593252	+	ETFDH	chr4	164264998	164264998	+	NPY5R	4671745
chr5	172198198	172198198	-	DUSP1	chr5	172261253	172261253	+	ERGIC1	63054			chr4	164264998	164264998	+	NPY5R	chr4	159593252	159593252	+	ETFDH	4671745
chr5	172261253	172261253	+	ERGIC1	chr5	172198198	172198198	-	DUSP1	63054			chr4	175444049	175444049	-	HPGD	chr4	164264998	164264998	+	NPY5R	11179050
chr5	173043653	173043653	-	BOD1	chr5	173315351	173315351	+	CPEB4	271697			chr5	892998	892998	+	TRIP13	chr5	2752006	2752006	+	C5orf38	1859007
chr5	173315351	173315351	+	CPEB4	chr5	173043653	173043653	-	BOD1	271697			chr5	2752006	2752006	+	C5orf38	chr5	892998	892998	+	TRIP13	1859007
chr6	10747991	10747991	+	TMEM14B	chr6	14117486	14117486	+	CD83	3369494			chr5	16179900	16179900	-	MARCHF11	chr5	17216931	17216931	+	BASP1	1037030
chr6	14117486	14117486	+	CD83	chr6	16129316	16129316	+	MYLIP	2011829			chr5	17216931	17216931	+	BASP1	chr5	16179900	16179900	-	MARCHF11	1037030
chr6	16129316	16129316	+	MYLIP	chr6	14117486	14117486	+	CD83	2011829			chr5	35230589	35230589	-	PRLR	chr5	35617964	35617964	+	SPEF2	387374
chr6	28317723	28317723	+	ZKSCAN3	chr6	28324048	28324048	-	ZSCAN31	6324			chr5	35617964	35617964	+	SPEF2	chr5	35230589	35230589	-	PRLR	387374
chr6	28324048	28324048	-	ZSCAN31	chr6	28317723	28317723	+	ZKSCAN3	6324			chr5	36152144	36152144	+	SKP2	chr5	35617964	35617964	+	SPEF2	534179
chr6	30181183	30181183	-	TRIM26	chr6	30850389	30850389	+	DDR1	669205			chr5	37371208	37371208	-	NUP155	chr5	36152144	36152144	+	SKP2	1219063
chr6	30850389	30850389	+	DDR1	chr6	31368487	31368487	+	MICA	518097			chr5	40835324	40835324	-	RPL37	chr5	42423540	42423540	+	GHR	1588215
chr6	31368487	31368487	+	MICA	chr6	31462657	31462657	+	MICB	94169			chr5	42423540	42423540	+	GHR	chr5	43602776	43602776	+	NNT	1179235
chr6	31462657	31462657	+	MICB	chr6	31368487	31368487	+	MICA	94169			chr5	43602776	43602776	+	NNT	chr5	42423540	42423540	+	GHR	1179235
chr6	31745105	31745105	-	VWA7	chr6	31774743	31774743	-	LSM2	29637			chr5	63801841	63801841	+	RGS7BP	chr5	64920557	64920557	+	TRAPPC13	1118715
chr6	31774743	31774743	-	LSM2	chr6	31783060	31783060	-	HSPA1L	8316			chr5	64920557	64920557	+	TRAPPC13	chr5	63801841	63801841	+	RGS7BP	1118715
chr6	31783060	31783060	-	HSPA1L	chr6	31783319	31783319	+	HSPA1A	258			chr5	79703882	79703882	+	ZFYVE16	chr5	64920557	64920557	+	TRAPPC13	14783324
chr6	31783319	31783319	+	HSPA1A	chr6	31783060	31783060	-	HSPA1L	258			chr5	118604453	118604453	+	TNFAIP8	chr5	133984474	133984474	+	SEC24A	15380020
chr6	31795514	31795514	+	HSPA1B	chr6	31783319	31783319	+	HSPA1A	12194			chr5	133984474	133984474	+	SEC24A	chr5	138730793	138730793	-	PROB1	4746318
chr6	32121304	32121304	+	PPT2	chr6	32132371	32132371	+	EGFL8	11066			chr5	138730793	138730793	-	PROB1	chr5	139781398	139781398	+	ANKHD1	1050604
chr6	32132371	32132371	+	EGFL8	chr6	32121304	32121304	+	PPT2	11066			chr5	139781398	139781398	+	ANKHD1	chr5	140624962	140624962	+	PCDHB15	843563
chr6	34857031	34857031	+	ANKS1A	chr6	36954327	36954327	-	MTCH1	2097295			chr5	140624962	140624962	+	PCDHB15	chr5	140800617	140800617	+	PCDHGA11	175654
chr6	36954327	36954327	-	MTCH1	chr6	34857031	34857031	+	ANKS1A	2097295			chr5	140800617	140800617	+	PCDHGA11	chr5	140624962	140624962	+	PCDHB15	175654
chr6	41748519	41748519	+	PRICKLE4	chr6	41888877	41888877	-	MED20	140357			chr5	147548108	147548108	+	SPINK14	chr5	148651400	148651400	+	AFAP1L1	1103291
chr6	41888877	41888877	-	MED20	chr6	41748519	41748519	+	PRICKLE4	140357			chr5	148651400	148651400	+	AFAP1L1	chr5	149546340	149546340	+	CDX1	894939
chr6	42531759	42531759	+	UBR2	chr6	41888877	41888877	-	MED20	642881			chr5	149546340	149546340	+	CDX1	chr5	148651400	148651400	+	AFAP1L1	894939
chr6	44094650	44094650	+	TMEM63B	chr6	44213902	44213902	+	HSP90AB1	119251			chr5	157098540	157098540	+	C5orf52	chr5	149546340	149546340	+	CDX1	7552199
chr6	44213902	44213902	+	HSP90AB1	chr6	44225627	44225627	-	SLC35B2	11724			chr5	176778669	176778669	-	LMAN2	chr5	176943962	176943962	-	DDX41	165292
chr6	44225627	44225627	-	SLC35B2	chr6	44213902	44213902	+	HSP90AB1	11724			chr5	176943962	176943962	-	DDX41	chr5	176778669	176778669	-	LMAN2	165292
chr6	52149540	52149540	-	MCM3	chr6	53213977	53213977	-	ELOVL5	1064436			chr5	180467265	180467265	+	BTNL9	chr5	176943962	176943962	-	DDX41	3523302
chr6	53213977	53213977	-	ELOVL5	chr6	52149540	52149540	-	MCM3	1064436			chr6	3118609	3118609	+	BPHL	chr6	12716998	12716998	+	PHACTR1	9598388
chr6	57037123	57037123	+	BAG2	chr6	53213977	53213977	-	ELOVL5	3823145			chr6	12716998	12716998	+	PHACTR1	chr6	3118609	3118609	+	BPHL	9598388
chr6	84140770	84140770	-	ME1	chr6	84937361	84937361	-	CEP162	796590			chr6	26402502	26402502	+	BTN3A1	chr6	27775707	27775707	-	H2BC13	1373204
chr6	84937361	84937361	-	CEP162	chr6	84140770	84140770	-	ME1	796590			chr6	27775707	27775707	-	H2BC13	chr6	29012952	29012952	-	OR2W1	1237244
chr6	97345958	97345958	+	KLHL32	chr6	108582244	108582244	-	SNX3	11236285			chr6	29012952	29012952	-	OR2W1	chr6	29079586	29079586	+	OR2J3	66633
chr6	108582244	108582244	-	SNX3	chr6	112194655	112194655	-	FYN	3612410			chr6	29079586	29079586	+	OR2J3	chr6	29012952	29012952	-	OR2W1	66633
chr6	112194655	112194655	-	FYN	chr6	108582244	108582244	-	SNX3	3612410			chr6	29384841	29384841	+	OR12D1	chr6	29079586	29079586	+	OR2J3	305254
chr6	116575333	116575333	+	DSE	chr6	117002373	117002373	+	KPNA5	427039			chr6	31620180	31620180	+	APOM	chr6	32157979	32157979	-	PBX2	537798
chr6	117002373	117002373	+	KPNA5	chr6	116575333	116575333	+	DSE	427039			chr6	32157979	32157979	-	PBX2	chr6	32498064	32498064	-	HLA-DRB5	340084
chr6	121655875	121655875	-	TBC1D32	chr6	122793061	122793061	+	PKIB	1137185			chr6	32498064	32498064	-	HLA-DRB5	chr6	32157979	32157979	-	PBX2	340084
chr6	122793061	122793061	+	PKIB	chr6	121655875	121655875	-	TBC1D32	1137185			chr6	35420114	35420114	+	FANCE	chr6	36355577	36355577	-	ETV7	935462
chr6	135502445	135502445	+	MYB	chr6	136871957	136871957	-	MAP7	1369511			chr6	36355577	36355577	-	ETV7	chr6	35420114	35420114	+	FANCE	935462
chr6	136871957	136871957	-	MAP7	chr6	138188395	138188395	+	TNFAIP3	1316437			chr6	37665659	37665659	-	MDGA1	chr6	36355577	36355577	-	ETV7	1310081
chr6	138188395	138188395	+	TNFAIP3	chr6	136871957	136871957	-	MAP7	1316437			chr6	39902201	39902201	-	MOCS1	chr6	41888877	41888877	-	MED20	1986675
chr6	139695785	139695785	-	CITED2	chr6	138188395	138188395	+	TNFAIP3	1507389			chr6	41888877	41888877	-	MED20	chr6	43149933	43149933	+	CUL9	1261055
chr6	160183076	160183076	+	ACAT2	chr6	160210735	160210735	-	TCP1	27658			chr6	43149933	43149933	+	CUL9	chr6	41888877	41888877	-	MED20	1261055
chr6	160210735	160210735	-	TCP1	chr6	160211477	160211477	+	MRPL18	741			chr6	45345671	45345671	-	SUPT3H	chr6	43149933	43149933	+	CUL9	2195737
chr6	160211477	160211477	+	MRPL18	chr6	160210735	160210735	-	TCP1	741			chr6	49754998	49754998	-	PGK2	chr6	49937338	49937338	-	DEFB113	182339
chr6	161695093	161695093	-	AGPAT4	chr6	160211477	160211477	+	MRPL18	1483615			chr6	49937338	49937338	-	DEFB113	chr6	49754998	49754998	-	PGK2	182339
chr7	1177893	1177893	-	C7orf50	chr7	1199832	1199832	-	ZFAND2A	21938			chr6	56911329	56911329	+	KIAA1586	chr6	49937338	49937338	-	DEFB113	6973990
chr7	1199832	1199832	-	ZFAND2A	chr7	1177893	1177893	-	C7orf50	21938			chr6	69345173	69345173	+	ADGRB3	chr6	80247147	80247147	-	LCA5	10901973
chr7	1499106	1499106	-	MICALL2	chr7	1199832	1199832	-	ZFAND2A	299273			chr6	80247147	80247147	-	LCA5	chr6	69345173	69345173	+	ADGRB3	10901973
chr7	5821294	5821294	-	RNF216	chr7	6487643	6487643	-	DAGLB	666348			chr6	96463849	96463849	+	FUT9	chr6	97285353	97285353	-	GPR63	821503
chr7	6487643	6487643	-	DAGLB	chr7	5821294	5821294	-	RNF216	666348			chr6	97285353	97285353	-	GPR63	chr6	96463849	96463849	+	FUT9	821503
chr7	16685379	16685379	-	ANKMY2	chr7	16793379	16793379	+	TSPAN13	107999			chr6	106773695	106773695	-	ATG5	chr6	97285353	97285353	-	GPR63	9488341
chr7	16793379	16793379	+	TSPAN13	chr7	16685379	16685379	-	ANKMY2	107999			chr6	116447295	116447295	-	COL10A1	chr6	117803766	117803766	+	DCBLD1	1356470
chr7	27778991	27778991	+	TAX1BP1	chr7	36429470	36429470	+	ANLN	8650478			chr6	117803766	117803766	+	DCBLD1	chr6	116447295	116447295	-	COL10A1	1356470
chr7	36429470	36429470	+	ANLN	chr7	27778991	27778991	+	TAX1BP1	8650478			chr6	119215315	119215315	+	ASF1A	chr6	119470358	119470358	-	FAM184A	255042
chr7	50343659	50343659	+	IKZF1	chr7	56119137	56119137	-	PSPH	5775477			chr6	119470358	119470358	-	FAM184A	chr6	119215315	119215315	+	ASF1A	255042
chr7	56119137	56119137	-	PSPH	chr7	56119457	56119457	+	CCT6A	319			chr6	150217195	150217195	-	RAET1E	chr6	158244277	158244277	+	SNX9	8027081
chr7	56119457	56119457	+	CCT6A	chr7	56119137	56119137	-	PSPH	319			chr6	158244277	158244277	+	SNX9	chr6	160183313	160183313	-	SOD2	1939035
chr7	56160689	56160689	-	PHKG1	chr7	56119457	56119457	+	CCT6A	41231			chr6	160183313	160183313	-	SOD2	chr6	158244277	158244277	+	SNX9	1939035
chr7	64467065	64467065	-	ERV3-1	chr7	56160689	56160689	-	PHKG1	8306375			chr6	170102207	170102207	+	C6orf120	chr6	170151717	170151717	+	ERMARD	49509
chr7	75508309	75508309	+	RHBDD2	chr7	75544472	75544472	+	POR	36162			chr6	170151717	170151717	+	ERMARD	chr6	170102207	170102207	+	C6orf120	49509
chr7	75544472	75544472	+	POR	chr7	75508309	75508309	+	RHBDD2	36162			chr7	23286393	23286393	+	GPNMB	chr7	30544457	30544457	-	GGCT	7258063
chr7	75623913	75623913	-	TMEM120A	chr7	75677321	75677321	-	STYXL1	53407			chr7	30544457	30544457	-	GGCT	chr7	34697829	34697829	+	NPSR1	4153371
chr7	75677321	75677321	-	STYXL1	chr7	75623913	75623913	-	TMEM120A	53407			chr7	34697829	34697829	+	NPSR1	chr7	36429470	36429470	+	ANLN	1731640
chr7	75931989	75931989	+	HSPB1	chr7	75988308	75988308	-	YWHAG	56318			chr7	36429470	36429470	+	ANLN	chr7	34697829	34697829	+	NPSR1	1731640
chr7	75988308	75988308	-	YWHAG	chr7	75931989	75931989	+	HSPB1	56318			chr7	42971974	42971974	+	MRPL32	chr7	44084238	44084238	+	DBNL	1112263
chr7	90032774	90032774	+	CLDN12	chr7	91764059	91764059	-	CYP51A1	1731284			chr7	44084238	44084238	+	DBNL	chr7	42971974	42971974	+	MRPL32	1112263
chr7	91764059	91764059	-	CYP51A1	chr7	90032774	90032774	+	CLDN12	1731284			chr7	48964142	48964142	+	CDC14C	chr7	49813233	49813233	+	VWC2	849090
chr7	97557753	97557753	-	ASNS	chr7	99277619	99277619	-	CYP3A5	1719865			chr7	49813233	49813233	+	VWC2	chr7	48964142	48964142	+	CDC14C	849090
chr7	99277619	99277619	-	CYP3A5	chr7	100494614	100494614	-	ACHE	1216994			chr7	89783782	89783782	+	STEAP1	chr7	89874487	89874487	+	CFAP69	90704
chr7	100494614	100494614	-	ACHE	chr7	100860862	100860862	-	PLOD3	366247			chr7	89874487	89874487	+	CFAP69	chr7	89950297	89950297	-	FAM237B	75809
chr7	100860862	100860862	-	PLOD3	chr7	100494614	100494614	-	ACHE	366247			chr7	89950297	89950297	-	FAM237B	chr7	89874487	89874487	+	CFAP69	75809
chr7	103630105	103630105	-	RELN	chr7	100860862	100860862	-	PLOD3	2769242			chr7	100424490	100424490	+	SLC12A9	chr7	100494614	100494614	-	ACHE	70123
chr7	106685149	106685149	+	PRKAR2B	chr7	103630105	103630105	-	RELN	3055043			chr7	100494614	100494614	-	ACHE	chr7	100424490	100424490	+	SLC12A9	70123
chr7	116502640	116502640	+	CAPZA2	chr7	120628764	120628764	+	CPED1	4126123			chr7	101928431	101928431	+	SH2B2	chr7	100494614	100494614	-	ACHE	1433816
chr7	120628764	120628764	+	CPED1	chr7	123174649	123174649	-	IQUB	2545884			chr7	116593554	116593554	+	ST7	chr7	123241705	123241705	-	NDUFA5	6648150
chr7	123174649	123174649	-	IQUB	chr7	120628764	120628764	+	CPED1	2545884			chr7	123241705	123241705	-	NDUFA5	chr7	123389057	123389057	-	WASL	147351
chr7	128470459	128470459	+	FLNC	chr7	129142371	129142371	+	SMKR1	671911			chr7	123389057	123389057	-	WASL	chr7	123241705	123241705	-	NDUFA5	147351
chr7	129142371	129142371	+	SMKR1	chr7	129592800	129592800	-	UBE2H	450428			chr7	130020334	130020334	+	CPA1	chr7	134671258	134671258	+	AGBL3	4650923
chr7	129592800	129592800	-	UBE2H	chr7	129142371	129142371	+	SMKR1	450428			chr7	134671258	134671258	+	AGBL3	chr7	135433561	135433561	-	FAM180A	762302
chr7	133812092	133812092	+	LRGUK	chr7	137686832	137686832	-	CREB3L2	3874739			chr7	135433561	135433561	-	FAM180A	chr7	134671258	134671258	+	AGBL3	762302
chr7	137686832	137686832	-	CREB3L2	chr7	138794466	138794466	-	ZC3HAV1	1107633			chr7	139208430	139208430	+	CLEC2L	chr7	135433561	135433561	-	FAM180A	3774868
chr7	138794466	138794466	-	ZC3HAV1	chr7	137686832	137686832	-	CREB3L2	1107633			chr7	143454789	143454789	-	CTAGE6	chr7	139208430	139208430	+	CLEC2L	4246358
chr7	142659450	142659450	-	KEL	chr7	138794466	138794466	-	ZC3HAV1	3864983			chr7	150038718	150038718	-	RARRES2	chr7	150924291	150924291	-	ABCF2	885572
chr7	149535463	149535463	+	ZNF862	chr7	150020758	150020758	-	ACTR3C	485294			chr7	150924291	150924291	-	ABCF2	chr7	150038718	150038718	-	RARRES2	885572
chr7	150020758	150020758	-	ACTR3C	chr7	149535463	149535463	+	ZNF862	485294			chr8	13424377	13424377	+	C8orf48	chr8	16884746	16884746	+	MICU3	3460368
chr7	155089481	155089481	+	INSIG1	chr7	156433440	156433440	+	RNF32	1343958			chr8	16884746	16884746	+	MICU3	chr8	13424377	13424377	+	C8orf48	3460368
chr7	156433440	156433440	+	RNF32	chr7	157129697	157129697	+	DNAJB6	696256			chr8	27695334	27695334	-	PBK	chr8	30013884	30013884	+	DCTN6	2318549
chr7	157129697	157129697	+	DNAJB6	chr7	156433440	156433440	+	RNF32	696256			chr8	30013884	30013884	+	DCTN6	chr8	27695334	27695334	-	PBK	2318549
chr8	17942470	17942470	-	ASAH1	chr8	23386468	23386468	+	SLC25A37	5443997			chr8	38854028	38854028	-	TM2D2	chr8	38965047	38965047	+	ADAM32	111018
chr8	23386468	23386468	+	SLC25A37	chr8	26240569	26240569	+	BNIP3L	2854100			chr8	38965047	38965047	+	ADAM32	chr8	38854028	38854028	-	TM2D2	111018
chr8	26240569	26240569	+	BNIP3L	chr8	26371546	26371546	+	DPYSL2	130976			chr8	41386779	41386779	+	GINS4	chr8	42396290	42396290	+	SMIM19	1009510
chr8	26371546	26371546	+	DPYSL2	chr8	26240569	26240569	+	BNIP3L	130976			chr8	42396290	42396290	+	SMIM19	chr8	41386779	41386779	+	GINS4	1009510
chr8	27472217	27472217	-	CLU	chr8	26371546	26371546	+	DPYSL2	1100670			chr8	98656411	98656411	+	MTDH	chr8	99306463	99306463	-	NIPAL2	650051
chr8	29940724	29940724	-	SARAF	chr8	29952923	29952923	+	LEPROTL1	12198			chr8	99306463	99306463	-	NIPAL2	chr8	98656411	98656411	+	MTDH	650051
chr8	29952923	29952923	+	LEPROTL1	chr8	29940724	29940724	-	SARAF	12198			chr8	103137135	103137135	-	NCALD	chr8	99306463	99306463	-	NIPAL2	3830671
chr8	30670334	30670334	-	PPP2CB	chr8	30890872	30890872	-	PURG	220537			chr8	120885894	120885894	+	DEPTOR	chr8	135725274	135725274	-	ZFAT	14839379
chr8	30890872	30890872	-	PURG	chr8	30670334	30670334	-	PPP2CB	220537			chr8	135725274	135725274	-	ZFAT	chr8	141645732	141645732	-	AGO2	5920457
chr8	67525453	67525453	-	MYBL1	chr8	67783005	67783005	+	MCMDC2	257551			chr8	141645732	141645732	-	AGO2	chr8	145582132	145582132	-	FBXL6	3936399
chr8	67783005	67783005	+	MCMDC2	chr8	67525453	67525453	-	MYBL1	257551			chr8	145582132	145582132	-	FBXL6	chr8	145597735	145597735	+	ADCK5	15602
chr8	72987819	72987819	-	TRPA1	chr8	67783005	67783005	+	MCMDC2	5204813			chr8	145597735	145597735	+	ADCK5	chr8	145582132	145582132	-	FBXL6	15602
chr8	97657469	97657469	+	CPQ	chr8	103876428	103876428	-	AZIN1	6218958			chr8	145980916	145980916	-	ZNF251	chr8	145597735	145597735	+	ADCK5	383180
chr8	103876428	103876428	-	AZIN1	chr8	97657469	97657469	+	CPQ	6218958			chr9	118417	118417	-	FOXD4	chr9	5629106	5629106	+	RIC1	5510688
chr8	110374689	110374689	+	PKHD1L1	chr8	103876428	103876428	-	AZIN1	6498260			chr9	5629106	5629106	+	RIC1	chr9	118417	118417	-	FOXD4	5510688
chr8	124191286	124191286	+	FAM83A	chr8	126010746	126010746	+	SQLE	1819459			chr9	27524287	27524287	+	IFNK	chr9	32526194	32526194	-	DDX58	5001906
chr8	126010746	126010746	+	SQLE	chr8	124191286	124191286	+	FAM83A	1819459			chr9	32526194	32526194	-	DDX58	chr9	34458749	34458749	+	DNAI1	1932554
chr8	145980916	145980916	-	ZNF251	chr8	126010746	126010746	+	SQLE	19970169			chr9	34458749	34458749	+	DNAI1	chr9	34662654	34662654	-	CCL27	203904
chr9	33025200	33025200	+	DNAJA1	chr9	33447591	33447591	-	AQP3	422390			chr9	34662654	34662654	-	CCL27	chr9	34458749	34458749	+	DNAI1	203904
chr9	33447591	33447591	-	AQP3	chr9	33025200	33025200	+	DNAJA1	422390			chr9	35563875	35563875	-	FAM166B	chr9	34662654	34662654	-	CCL27	901220
chr9	71736179	71736179	+	TJP2	chr9	75567969	75567969	-	ALDH1A1	3831789			chr9	37753799	37753799	+	TRMT10B	chr9	35563875	35563875	-	FAM166B	2189923
chr9	75567969	75567969	-	ALDH1A1	chr9	75766780	75766780	+	ANXA1	198810			chr9	70917782	70917782	+	FOXD4L3	chr9	74980124	74980124	-	ZFAND5	4062341
chr9	75766780	75766780	+	ANXA1	chr9	75567969	75567969	-	ALDH1A1	198810			chr9	74980124	74980124	-	ZFAND5	chr9	77643209	77643209	-	CARNMT1	2663084
chr9	100707134	100707134	-	HEMGN	chr9	101017931	101017931	-	TBC1D2	310796			chr9	77643209	77643209	-	CARNMT1	chr9	74980124	74980124	-	ZFAND5	2663084
chr9	101017931	101017931	-	TBC1D2	chr9	100707134	100707134	-	HEMGN	310796			chr9	100174377	100174377	+	TDRD7	chr9	102584136	102584136	+	NR4A3	2409758
chr9	102861282	102861282	-	ERP44	chr9	102861466	102861466	+	INVS	183			chr9	102584136	102584136	+	NR4A3	chr9	100174377	100174377	+	TDRD7	2409758
chr9	102861466	102861466	+	INVS	chr9	102861282	102861282	-	ERP44	183			chr9	107299094	107299094	-	OR13C3	chr9	107456702	107456702	+	OR13D1	157607
chr9	115249106	115249106	+	KIAA1958	chr9	116163618	116163618	-	ALAD	914511			chr9	107456702	107456702	+	OR13D1	chr9	107299094	107299094	-	OR13C3	157607
chr9	116163618	116163618	-	ALAD	chr9	115249106	115249106	+	KIAA1958	914511			chr9	114246663	114246663	-	ECPAS	chr9	115095944	115095944	-	PTBP3	849280
chr9	125132811	125132811	+	PTGS1	chr9	127905807	127905807	-	SCAI	2772995			chr9	115095944	115095944	-	PTBP3	chr9	114246663	114246663	-	ECPAS	849280
chr9	127905807	127905807	-	SCAI	chr9	130641900	130641900	-	AK1	2736092			chr9	123657174	123657174	-	PHF19	chr9	126030865	126030865	-	STRBP	2373690
chr9	130641900	130641900	-	AK1	chr9	130693056	130693056	-	PIP5KL1	51155			chr9	126030865	126030865	-	STRBP	chr9	123657174	123657174	-	PHF19	2373690
chr9	130693056	130693056	-	PIP5KL1	chr9	130641900	130641900	-	AK1	51155			chr9	130025940	130025940	+	GARNL3	chr9	134000972	134000972	+	NUP214	3975031
chr9	131102805	131102805	+	SLC27A4	chr9	130693056	130693056	-	PIP5KL1	409748			chr9	134000972	134000972	+	NUP214	chr9	135230373	135230373	-	SETX	1229400
chr9	132404448	132404448	-	ASB6	chr9	131102805	131102805	+	SLC27A4	1301642			chr9	135230373	135230373	-	SETX	chr9	134000972	134000972	+	NUP214	1229400
chr9	135820917	135820917	+	GFI1B	chr9	136325086	136325086	+	CACFD1	504168			chr9	138853219	138853219	-	UBAC1	chr9	139658970	139658970	-	LCN15	805750
chr9	136325086	136325086	+	CACFD1	chr9	135820917	135820917	+	GFI1B	504168			chr9	139658970	139658970	-	LCN15	chr9	139743860	139743860	+	PHPT1	84889
chr9	137218300	137218300	+	RXRA	chr9	136325086	136325086	+	CACFD1	893213			chr9	139743860	139743860	+	PHPT1	chr9	139658970	139658970	-	LCN15	84889
chr9	138853219	138853219	-	UBAC1	chr9	139258196	139258196	-	DNLZ	404976			chr9	140149778	140149778	+	NELFB	chr9	140446330	140446330	+	MRPL41	296551
chr9	139258196	139258196	-	DNLZ	chr9	139440500	139440500	-	NOTCH1	182303			chr9	140446330	140446330	+	MRPL41	chr9	140149778	140149778	+	NELFB	296551
chr9	139440500	139440500	-	NOTCH1	chr9	139258196	139258196	-	DNLZ	182303			chrX	2559335	2559335	+	CD99	chrX	2847380	2847380	-	ARSD	288044
chr9	139690789	139690789	+	CCDC183	chr9	139780967	139780967	+	TRAF2	90177			chrX	2847380	2847380	-	ARSD	chrX	2559335	2559335	+	CD99	288044
chr9	139780967	139780967	+	TRAF2	chr9	139839694	139839694	+	C8G	58726			chrX	14547419	14547419	+	GLRA2	chrX	19002232	19002232	-	PHKA2	4454812
chr9	139839694	139839694	+	C8G	chr9	139780967	139780967	+	TRAF2	58726			chrX	19002232	19002232	-	PHKA2	chrX	14547419	14547419	+	GLRA2	4454812
chrX	10124984	10124984	+	CLCN4	chrX	44732420	44732420	+	KDM6A	34607435			chrX	43741696	43741696	-	MAOB	chrX	51425764	51425764	-	CENPVL2	7684067
chrX	44732420	44732420	+	KDM6A	chrX	48398006	48398006	+	TBC1D25	3665585			chrX	51425764	51425764	-	CENPVL2	chrX	51812368	51812368	-	MAGED4	386603
chrX	48398006	48398006	+	TBC1D25	chrX	48644997	48644997	+	GATA1	246990			chrX	51812368	51812368	-	MAGED4	chrX	51425764	51425764	-	CENPVL2	386603
chrX	48644997	48644997	+	GATA1	chrX	48398006	48398006	+	TBC1D25	246990			chrX	52841227	52841227	+	XAGE5	chrX	53254604	53254604	-	KDM5C	413376
chrX	48980085	48980085	-	GPKOW	chrX	48644997	48644997	+	GATA1	335087			chrX	53254604	53254604	-	KDM5C	chrX	52841227	52841227	+	XAGE5	413376
chrX	49687205	49687205	+	CLCN5	chrX	48980085	48980085	-	GPKOW	707119			chrX	64754686	64754686	-	LAS1L	chrX	70887551	70887551	+	LOC101059915	6132864
chrX	54071569	54071569	-	PHF8	chrX	55026795	55026795	+	APEX2	955225			chrX	70887551	70887551	+	LOC101059915	chrX	71497098	71497098	-	RPS4X	609546
chrX	55026795	55026795	+	APEX2	chrX	55057410	55057410	-	ALAS2	30614			chrX	71497098	71497098	-	RPS4X	chrX	70887551	70887551	+	LOC101059915	609546
chrX	55057410	55057410	-	ALAS2	chrX	55026795	55026795	+	APEX2	30614			chrX	101502093	101502093	+	NXF2B	chrX	102319099	102319099	-	BEX1	817005
chrX	55515631	55515631	-	USP51	chrX	55057410	55057410	-	ALAS2	458220			chrX	102319099	102319099	-	BEX1	chrX	102883643	102883643	+	TCEAL1	564543
chrX	74376203	74376203	+	UPRT	chrX	77166152	77166152	+	ATP7A	2789948			chrX	102883643	102883643	+	TCEAL1	chrX	102319099	102319099	-	BEX1	564543
chrX	77166152	77166152	+	ATP7A	chrX	77359744	77359744	+	PGK1	193591			chrX	105855159	105855159	+	RADX	chrX	102883643	102883643	+	TCEAL1	2971515
chrX	77359744	77359744	+	PGK1	chrX	77166152	77166152	+	ATP7A	193591			chrX	108868401	108868401	-	KCNE5	chrX	105855159	105855159	+	RADX	3013241
chrX	101967103	101967103	+	GPRASP2	chrX	102943086	102943086	-	MORF4L2	975982			chrX	114795500	114795500	+	PLS3	chrX	120071012	120071012	-	CT47A6	5275511
chrX	102943086	102943086	-	MORF4L2	chrX	101967103	101967103	+	GPRASP2	975982			chrX	120071012	120071012	-	CT47A6	chrX	114795500	114795500	+	PLS3	5275511
chrX	107334896	107334896	+	ATG4A	chrX	102943086	102943086	-	MORF4L2	4391809			chrX	129402873	129402873	-	ZNF280C	chrX	120071012	120071012	-	CT47A6	9331860
chrX	118740387	118740387	-	NKRF	chrX	123480131	123480131	+	SH2D1A	4739743			chrX	147062856	147062856	+	FMR1NB	chrX	150345055	150345055	+	GPR50	3282198
chrX	123480131	123480131	+	SH2D1A	chrX	118740387	118740387	-	NKRF	4739743			chrX	150345055	150345055	+	GPR50	chrX	152953380	152953380	+	SLC6A8	2608324
chrX	133507341	133507341	+	PHF6	chrX	133594194	133594194	+	HPRT1	86852			chrX	152953380	152953380	+	SLC6A8	chrX	153285353	153285353	-	IRAK1	331972
chrX	133594194	133594194	+	HPRT1	chrX	133507341	133507341	+	PHF6	86852			chrX	153285353	153285353	-	IRAK1	chrX	152953380	152953380	+	SLC6A8	331972
chrX	150732146	150732146	+	PASD1	chrX	152989842	152989842	-	BCAP31	2257695			chrX	153718968	153718968	-	SLC10A3	chrX	154114649	154114649	+	F8A2	395680
chrX	152989842	152989842	-	BCAP31	chrX	154563923	154563923	-	CLIC2	1574080			chrX	154114649	154114649	+	F8A2	chrX	153718968	153718968	-	SLC10A3	395680
chrX	154563923	154563923	-	CLIC2	chrX	152989842	152989842	-	BCAP31	1574080			chrX	155227360	155227360	+	IL9R	chrX	154114649	154114649	+	F8A2	1112710

## Sheet: Park
Induced genes													Random genes
chr1	1013496	1013496	+	ISG15	chr1	1214153	1214153	-	TNFRSF4	200656			chr1	1020119	1020119	+	AGRN	chr1	2556364	2556364	+	TNFRSF14	1536244
chr1	1214153	1214153	-	TNFRSF4	chr1	1013496	1013496	+	ISG15	200656			chr1	2556364	2556364	+	TNFRSF14	chr1	2633016	2633016	-	MMEL1	76651
chr1	10399063	10399063	+	PGD	chr1	11664199	11664199	+	FBXO6	1265135			chr1	2633016	2633016	-	MMEL1	chr1	2556364	2556364	+	TNFRSF14	76651
chr1	11664199	11664199	+	FBXO6	chr1	11691621	11691621	-	MAD2L2	27421			chr1	6555306	6555306	+	TAS1R1	chr1	8878686	8878686	-	ENO1	2323379
chr1	11691621	11691621	-	MAD2L2	chr1	11664199	11664199	+	FBXO6	27421			chr1	8878686	8878686	-	ENO1	chr1	6555306	6555306	+	TAS1R1	2323379
chr1	11736084	11736084	+	AGTRAP	chr1	11691621	11691621	-	MAD2L2	44462			chr1	11847783	11847783	-	NPPA	chr1	12230029	12230029	+	VPS13D	382245
chr1	12063302	12063302	+	TNFRSF8	chr1	12166990	12166990	+	TNFRSF1B	103687			chr1	12230029	12230029	+	VPS13D	chr1	11847783	11847783	-	NPPA	382245
chr1	12166990	12166990	+	TNFRSF1B	chr1	12063302	12063302	+	TNFRSF8	103687			chr1	12716109	12716109	+	AADACL3	chr1	12773737	12773737	+	PRAMEF12	57627
chr1	13583756	13583756	+	PDPN	chr1	12166990	12166990	+	TNFRSF1B	1416765			chr1	12773737	12773737	+	PRAMEF12	chr1	12716109	12716109	+	AADACL3	57627
chr1	15976132	15976132	-	ZBTB17	chr1	17539697	17539697	+	ARHGEF10L	1563564			chr1	12831410	12831410	-	PRAMEF11	chr1	12773737	12773737	+	PRAMEF12	57672
chr1	17539697	17539697	+	ARHGEF10L	chr1	15976132	15976132	-	ZBTB17	1563564			chr1	12898270	12898270	-	PRAMEF10	chr1	12831410	12831410	-	PRAMEF11	66859
chr1	24745446	24745446	+	CLIC4	chr1	24965010	24965010	-	RUNX3	219563			chr1	15409887	15409887	+	EFHD2	chr1	16981586	16981586	-	MFAP2	1571698
chr1	24965010	24965010	-	RUNX3	chr1	24745446	24745446	+	CLIC4	219563			chr1	16981586	16981586	-	MFAP2	chr1	17372195	17372195	+	PADI6	390608
chr1	27635185	27635185	-	FGR	chr1	27672192	27672192	-	IFI6	37006			chr1	17372195	17372195	+	PADI6	chr1	16981586	16981586	-	MFAP2	390608
chr1	27672192	27672192	-	IFI6	chr1	27635185	27635185	-	FGR	37006			chr1	19210266	19210266	-	UBR4	chr1	17372195	17372195	+	PADI6	1838070
chr1	27773218	27773218	+	STX12	chr1	27872542	27872542	+	THEMIS2	99323			chr1	21508983	21508983	+	ALPL	chr1	19210266	19210266	-	UBR4	2298716
chr1	27872542	27872542	+	THEMIS2	chr1	27773218	27773218	+	STX12	99323			chr1	26890283	26890283	-	GPN2	chr1	27366961	27366961	-	MAP3K6	476677
chr1	28193936	28193936	-	PTAFR	chr1	28259517	28259517	+	SESN2	65580			chr1	27366961	27366961	-	MAP3K6	chr1	26890283	26890283	-	GPN2	476677
chr1	28259517	28259517	+	SESN2	chr1	28193936	28193936	-	PTAFR	65580			chr1	31239887	31239887	-	NKAIN1	chr1	32108055	32108055	+	KPNA6	868167
chr1	32013867	32013867	+	KHDRBS1	chr1	32336233	32336233	-	MARCKSL1	322365			chr1	32108055	32108055	+	KPNA6	chr1	32872484	32872484	-	FNDC5	764428
chr1	32336233	32336233	-	MARCKSL1	chr1	32013867	32013867	+	KHDRBS1	322365			chr1	32872484	32872484	-	FNDC5	chr1	32108055	32108055	+	KPNA6	764428
chr1	32964809	32964809	-	RNF19B	chr1	32336233	32336233	-	MARCKSL1	628575			chr1	34165842	34165842	-	CSMD2	chr1	34755046	34755046	+	GJB5	589203
chr1	35193145	35193145	-	SFPQ	chr1	32964809	32964809	-	RNF19B	2228335			chr1	34755046	34755046	+	GJB5	chr1	34792998	34792998	+	GJA4	37951
chr1	37474579	37474579	+	ZC3H12A	chr1	37807789	37807789	+	C1orf122	333209			chr1	34792998	34792998	+	GJA4	chr1	34755046	34755046	+	GJB5	37951
chr1	37807789	37807789	+	C1orf122	chr1	37859592	37859592	-	MTF1	51802			chr1	36156053	36156053	-	TRAPPC3	chr1	36450485	36450485	-	OSCP1	294431
chr1	37859592	37859592	-	MTF1	chr1	37807789	37807789	+	C1orf122	51802			chr1	36450485	36450485	-	OSCP1	chr1	36156053	36156053	-	TRAPPC3	294431
chr1	39955111	39955111	+	MFSD2A	chr1	40373726	40373726	+	SMAP2	418614			chr1	37474579	37474579	+	ZC3H12A	chr1	37595985	37595985	-	GNL2	121405
chr1	40373726	40373726	+	SMAP2	chr1	39955111	39955111	+	MFSD2A	418614			chr1	37595985	37595985	-	GNL2	chr1	37474579	37474579	+	ZC3H12A	121405
chr1	44800376	44800376	+	PLK3	chr1	46616891	46616891	-	MOB3C	1816514			chr1	39672038	39672038	-	NT5C1A	chr1	37595985	37595985	-	GNL2	2076052
chr1	46616891	46616891	-	MOB3C	chr1	44800376	44800376	+	PLK3	1816514			chr1	44843253	44843253	-	PTCH2	chr1	45206605	45206605	-	ZSWIM5	363351
chr1	51236272	51236272	+	RNF11	chr1	54887195	54887195	-	DHCR24	3650922			chr1	45206605	45206605	-	ZSWIM5	chr1	44843253	44843253	-	PTCH2	363351
chr1	54887195	54887195	-	DHCR24	chr1	51236272	51236272	+	RNF11	3650922			chr1	52698347	52698347	-	COA7	chr1	54764523	54764523	-	PARS2	2066175
chr1	65792509	65792509	+	PDE4B	chr1	66924894	66924894	+	MIER1	1132384			chr1	54764523	54764523	-	PARS2	chr1	54801323	54801323	-	TTC22	36799
chr1	66924894	66924894	+	MIER1	chr1	65792509	65792509	+	PDE4B	1132384			chr1	54801323	54801323	-	TTC22	chr1	54764523	54764523	-	PARS2	36799
chr1	77979205	77979205	-	FUBP1	chr1	84997113	84997113	-	MCOLN2	7017907			chr1	56645313	56645313	+	PRKAA2	chr1	54801323	54801323	-	TTC22	1843989
chr1	84997113	84997113	-	MCOLN2	chr1	87328879	87328879	+	LMO4	2331765			chr1	62436303	62436303	+	USP1	chr1	56645313	56645313	+	PRKAA2	5790989
chr1	87328879	87328879	+	LMO4	chr1	88891567	88891567	-	GTF2B	1562687			chr1	68449954	68449954	-	RPE65	chr1	62436303	62436303	+	USP1	6013650
chr1	88891567	88891567	-	GTF2B	chr1	89065208	89065208	-	GBP1	173640			chr1	75724346	75724346	+	ACADM	chr1	77759852	77759852	-	USP33	2035505
chr1	89065208	89065208	-	GBP1	chr1	89126114	89126114	-	GBP2	60905			chr1	77759852	77759852	-	USP33	chr1	78044969	78044969	+	GIPC2	285116
chr1	89126114	89126114	-	GBP2	chr1	89065208	89065208	-	GBP1	60905			chr1	78044969	78044969	+	GIPC2	chr1	77759852	77759852	-	USP33	285116
chr1	89272860	89272860	-	GBP5	chr1	89126114	89126114	-	GBP2	146745			chr1	78490973	78490973	+	PTGFR	chr1	78044969	78044969	+	GIPC2	446003
chr1	93879206	93879206	-	DNTTIP2	chr1	89272860	89272860	-	GBP5	4606345			chr1	84077974	84077974	+	PRKACB	chr1	86156772	86156772	-	COL24A1	2078797
chr1	109076003	109076003	-	TAF13	chr1	109548614	109548614	+	GNAI3	472610			chr1	86156772	86156772	-	COL24A1	chr1	86468926	86468926	+	CLCA1	312153
chr1	109548614	109548614	+	GNAI3	chr1	109910848	109910848	+	CSF1	362233			chr1	86468926	86468926	+	CLCA1	chr1	86156772	86156772	-	COL24A1	312153
chr1	109910848	109910848	+	CSF1	chr1	109548614	109548614	+	GNAI3	362233			chr1	88992960	88992960	-	RBMXL1	chr1	89821031	89821031	+	LRRC8D	828070
chr1	111227658	111227658	+	CHI3L2	chr1	109910848	109910848	+	CSF1	1316809			chr1	89821031	89821031	+	LRRC8D	chr1	88992960	88992960	-	RBMXL1	828070
chr1	112707403	112707403	-	RHOC	chr1	111227658	111227658	+	CHI3L2	1479744			chr1	94247746	94247746	-	ARHGAP29	chr1	89821031	89821031	+	LRRC8D	4426714
chr1	114716771	114716771	-	NRAS	chr1	116373243	116373243	+	ATP1A1	1656471			chr1	103655702	103655702	+	AMY1B	chr1	108244081	108244081	-	NBPF4	4588378
chr1	116373243	116373243	+	ATP1A1	chr1	116571093	116571093	-	CD58	197849			chr1	108244081	108244081	-	NBPF4	chr1	108661526	108661526	-	HENMT1	417444
chr1	116571093	116571093	-	CD58	chr1	116373243	116373243	+	ATP1A1	197849			chr1	108661526	108661526	-	HENMT1	chr1	108857094	108857094	-	AKNAD1	195567
chr1	145824095	145824095	-	RNF115	chr1	148808341	148808341	+	PDE4DIP	2984245			chr1	108857094	108857094	-	AKNAD1	chr1	109042228	109042228	-	WDR47	185133
chr1	148808341	148808341	+	PDE4DIP	chr1	149782693	149782693	+	FCGR1A	974351			chr1	109042228	109042228	-	WDR47	chr1	108857094	108857094	-	AKNAD1	185133
chr1	149782693	149782693	+	FCGR1A	chr1	150149433	150149433	+	PLEKHO1	366739			chr1	110631440	110631440	-	KCNA2	chr1	109042228	109042228	-	WDR47	1589211
chr1	150149433	150149433	+	PLEKHO1	chr1	150272283	150272283	+	C1orf54	122849			chr1	113812476	113812476	-	RSBN1	chr1	115338249	115338249	-	NGF	1525772
chr1	150272283	150272283	+	C1orf54	chr1	150321467	150321467	+	PRPF3	49183			chr1	115338249	115338249	-	NGF	chr1	113812476	113812476	-	RSBN1	1525772
chr1	150321467	150321467	+	PRPF3	chr1	150272283	150272283	+	C1orf54	49183			chr1	118185228	118185228	-	SPAG17	chr1	115338249	115338249	-	NGF	2846978
chr1	150579738	150579738	-	MCL1	chr1	150321467	150321467	+	PRPF3	258270			chr1	148679764	148679764	-	NOTCH2NLB	chr1	149917844	149917844	-	SV2A	1238079
chr1	151059649	151059649	-	CDC42SE1	chr1	151198551	151198551	+	PIP5K1A	138901			chr1	149917844	149917844	-	SV2A	chr1	150272283	150272283	+	C1orf54	354438
chr1	151198551	151198551	+	PIP5K1A	chr1	151059649	151059649	-	CDC42SE1	138901			chr1	150272283	150272283	+	C1orf54	chr1	150549407	150549407	+	ADAMTSL4	277123
chr1	153357853	153357853	+	S100A9	chr1	153375621	153375621	-	S100A12	17767			chr1	150549407	150549407	+	ADAMTSL4	chr1	150272283	150272283	+	C1orf54	277123
chr1	153375621	153375621	-	S100A12	chr1	153357853	153357853	+	S100A9	17767			chr1	152037004	152037004	-	S100A11	chr1	152115454	152115454	-	TCHH	78449
chr1	153422583	153422583	-	S100A8	chr1	153375621	153375621	-	S100A12	46961			chr1	152115454	152115454	-	TCHH	chr1	152037004	152037004	-	S100A11	78449
chr1	153671028	153671028	-	ILF2	chr1	153422583	153422583	-	S100A8	248444			chr1	152908544	152908544	+	IVL	chr1	153150890	153150890	-	SPRR2G	242345
chr1	153986339	153986339	-	RAB13	chr1	153671028	153671028	-	ILF2	315310			chr1	153150890	153150890	-	SPRR2G	chr1	152908544	152908544	+	IVL	242345
chr1	154627997	154627997	-	ADAR	chr1	153986339	153986339	-	RAB13	641657			chr1	153990754	153990754	+	RPS27	chr1	154155116	154155116	-	NUP210L	164361
chr1	155308747	155308747	+	FDPS	chr1	155859566	155859566	+	SYT11	550818			chr1	154155116	154155116	-	NUP210L	chr1	153990754	153990754	+	RPS27	164361
chr1	155859566	155859566	+	SYT11	chr1	155979560	155979560	-	ARHGEF2	119993			chr1	154956099	154956099	-	PBXIP1	chr1	155127875	155127875	+	EFNA1	171775
chr1	155979560	155979560	-	ARHGEF2	chr1	155859566	155859566	+	SYT11	119993			chr1	155127875	155127875	+	EFNA1	chr1	154956099	154956099	-	PBXIP1	171775
chr1	157046903	157046903	-	ARHGEF11	chr1	157138591	157138591	-	ETV3	91687			chr1	155562803	155562803	-	ASH1L	chr1	155127875	155127875	+	EFNA1	434927
chr1	157138591	157138591	-	ETV3	chr1	157046903	157046903	-	ARHGEF11	91687			chr1	156082465	156082465	-	MEX3A	chr1	155562803	155562803	-	ASH1L	519661
chr1	158831350	158831350	+	MNDA	chr1	160205383	160205383	+	PEA15	1374032			chr1	158579899	158579899	-	OR10X1	chr1	160190574	160190574	+	CASQ1	1610674
chr1	160205383	160205383	+	PEA15	chr1	160647311	160647311	-	SLAMF1	441927			chr1	160190574	160190574	+	CASQ1	chr1	161177968	161177968	-	B4GALT3	987393
chr1	160647311	160647311	-	SLAMF1	chr1	160711851	160711851	-	CD48	64539			chr1	161177968	161177968	-	B4GALT3	chr1	161663114	161663114	+	FCGR2B	485145
chr1	160711851	160711851	-	CD48	chr1	160739056	160739056	+	SLAMF7	27204			chr1	161663114	161663114	+	FCGR2B	chr1	161721543	161721543	+	FCRLB	58428
chr1	160739056	160739056	+	SLAMF7	chr1	160711851	160711851	-	CD48	27204			chr1	161721543	161721543	+	FCRLB	chr1	161663114	161663114	+	FCGR2B	58428
chr1	161505456	161505456	+	FCGR2A	chr1	160739056	160739056	+	SLAMF7	766399			chr1	168576604	168576604	+	XCL1	chr1	169794907	169794907	-	METTL18	1218302
chr1	167721981	167721981	+	MPZL1	chr1	168178961	168178961	+	TIPRL	456979			chr1	169794907	169794907	-	METTL18	chr1	168576604	168576604	+	XCL1	1218302
chr1	168178961	168178961	+	TIPRL	chr1	168226003	168226003	+	SFT2D2	47041			chr1	179882284	179882284	+	TOR1AIP1	chr1	183418380	183418380	-	NMNAT2	3536095
chr1	168226003	168226003	+	SFT2D2	chr1	168178961	168178961	+	TIPRL	47041			chr1	183418380	183418380	-	NMNAT2	chr1	186296272	186296272	+	PRG4	2877891
chr1	175192987	175192987	-	KIAA0040	chr1	179229684	179229684	-	ABL2	4036696			chr1	186296272	186296272	+	PRG4	chr1	183418380	183418380	-	NMNAT2	2877891
chr1	179229684	179229684	-	ABL2	chr1	180154832	180154832	+	QSOX1	925147			chr1	193060076	193060076	-	UCHL5	chr1	197201503	197201503	+	CRB1	4141426
chr1	180154832	180154832	+	QSOX1	chr1	179229684	179229684	-	ABL2	925147			chr1	197201503	197201503	+	CRB1	chr1	200739571	200739571	+	CAMSAP2	3538067
chr1	181088699	181088699	+	IER5	chr1	180154832	180154832	+	QSOX1	933866			chr1	200739571	200739571	+	CAMSAP2	chr1	197201503	197201503	+	CRB1	3538067
chr1	183472498	183472498	+	SMG7	chr1	183590914	183590914	-	NCF2	118415			chr1	204411817	204411817	-	PPP1R15B	chr1	204516378	204516378	+	MDM4	104560
chr1	183590914	183590914	-	NCF2	chr1	183636108	183636108	+	RGL1	45193			chr1	204516378	204516378	+	MDM4	chr1	204411817	204411817	-	PPP1R15B	104560
chr1	183636108	183636108	+	RGL1	chr1	183590914	183590914	-	NCF2	45193			chr1	205227945	205227945	+	TMCC2	chr1	205321745	205321745	-	NUAK2	93799
chr1	192809038	192809038	+	RGS2	chr1	201399324	201399324	-	LAD1	8590285			chr1	205321745	205321745	-	NUAK2	chr1	205227945	205227945	+	TMCC2	93799
chr1	201399324	201399324	-	LAD1	chr1	203186704	203186704	-	CHI3L1	1787379			chr1	205680509	205680509	-	SLC45A3	chr1	205813198	205813198	-	SLC41A1	132688
chr1	203186704	203186704	-	CHI3L1	chr1	203305518	203305518	+	BTG2	118813			chr1	205813198	205813198	-	SLC41A1	chr1	205680509	205680509	-	SLC45A3	132688
chr1	203305518	203305518	+	BTG2	chr1	203186704	203186704	-	CHI3L1	118813			chr1	206117388	206117388	-	AVPR1B	chr1	205813198	205813198	-	SLC41A1	304189
chr1	204411817	204411817	-	PPP1R15B	chr1	205321745	205321745	-	NUAK2	909927			chr1	206470475	206470475	+	IKBKE	chr1	206117388	206117388	-	AVPR1B	353086
chr1	205321745	205321745	-	NUAK2	chr1	204411817	204411817	-	PPP1R15B	909927			chr1	209784559	209784559	-	C1orf74	chr1	206470475	206470475	+	IKBKE	3314083
chr1	206470475	206470475	+	IKBKE	chr1	206507530	206507530	+	RASSF5	37054			chr1	220272453	220272453	-	RAB3GAP2	chr1	220528135	220528135	+	MARK1	255681
chr1	206507530	206507530	+	RASSF5	chr1	206470475	206470475	+	IKBKE	37054			chr1	220528135	220528135	+	MARK1	chr1	220272453	220272453	-	RAB3GAP2	255681
chr1	206684904	206684904	+	MAPKAPK2	chr1	206772494	206772494	-	IL10	87589			chr1	220879442	220879442	+	HLX	chr1	220528135	220528135	+	MARK1	351306
chr1	206772494	206772494	-	IL10	chr1	206684904	206684904	+	MAPKAPK2	87589			chr1	222589933	222589933	-	TAF1A	chr1	220879442	220879442	+	HLX	1710490
chr1	207321677	207321677	+	CD55	chr1	206772494	206772494	-	IL10	549182			chr1	227318492	227318492	-	CDC42BPA	chr1	228208043	228208043	+	OBSCN	889550
chr1	209652425	209652425	-	LAMB3	chr1	209675411	209675411	+	G0S2	22985			chr1	228208043	228208043	+	OBSCN	chr1	227318492	227318492	-	CDC42BPA	889550
chr1	209675411	209675411	+	G0S2	chr1	209686179	209686179	+	HSD11B1	10767			chr1	230869591	230869591	-	C1orf198	chr1	228208043	228208043	+	OBSCN	2661547
chr1	209686179	209686179	+	HSD11B1	chr1	209675411	209675411	+	G0S2	10767			chr1	236604516	236604516	-	HEATR1	chr1	240612155	240612155	-	GREM2	4007638
chr1	211579161	211579161	-	SLC30A1	chr1	212565333	212565333	+	ATF3	986171			chr1	240612155	240612155	-	GREM2	chr1	241640369	241640369	-	CHML	1028213
chr1	212565333	212565333	+	ATF3	chr1	211579161	211579161	-	SLC30A1	986171			chr1	241640369	241640369	-	CHML	chr1	240612155	240612155	-	GREM2	1028213
chr1	220879442	220879442	+	HLX	chr1	222618096	222618096	+	MIA3	1738653			chr1	244653125	244653125	+	DESI2	chr1	241640369	241640369	-	CHML	3012755
chr1	222618096	222618096	+	MIA3	chr1	223845972	223845972	-	TP53BP2	1227875			chr1	248387608	248387608	+	OR2T6	chr1	244653125	244653125	+	DESI2	3734482
chr1	223845972	223845972	-	TP53BP2	chr1	222618096	222618096	+	MIA3	1227875			chr10	14838037	14838037	-	CDNF	chr10	15860533	15860533	-	MINDY3	1022495
chr1	236142538	236142538	+	GPR137B	chr1	241532377	241532377	+	KMO	5389838			chr10	15860533	15860533	-	MINDY3	chr10	14838037	14838037	-	CDNF	1022495
chr1	241532377	241532377	+	KMO	chr1	243851079	243851079	-	AKT3	2318701			chr10	24952606	24952606	-	PRTFDC1	chr10	26438340	26438340	+	APBB1IP	1485733
chr1	243851079	243851079	-	AKT3	chr1	241532377	241532377	+	KMO	2318701			chr10	26438340	26438340	+	APBB1IP	chr10	24952606	24952606	-	PRTFDC1	1485733
chr10	988433	988433	+	GTPBP4	chr10	1056704	1056704	-	IDI1	68270			chr10	29289069	29289069	+	LYZL1	chr10	26438340	26438340	+	APBB1IP	2850728
chr10	1056704	1056704	-	IDI1	chr10	988433	988433	+	GTPBP4	68270			chr10	35090614	35090614	-	CUL2	chr10	29289069	29289069	+	LYZL1	5801544
chr10	3785281	3785281	-	KLF6	chr10	5978741	5978741	-	IL15RA	2193459			chr10	43409248	43409248	-	HNRNPF	chr10	44978809	44978809	-	DEPP1	1569560
chr10	5978741	5978741	-	IL15RA	chr10	6062367	6062367	-	IL2RA	83625			chr10	44978809	44978809	-	DEPP1	chr10	45000922	45000922	+	ZNF22	22112
chr10	6062367	6062367	-	IL2RA	chr10	6089033	6089033	+	RBM17	26665			chr10	45000922	45000922	+	ZNF22	chr10	44978809	44978809	-	DEPP1	22112
chr10	6089033	6089033	+	RBM17	chr10	6062367	6062367	-	IL2RA	26665			chr10	48274696	48274696	-	FRMPD2	chr10	49609094	49609094	+	CHAT	1334397
chr10	6144920	6144920	+	PFKFB3	chr10	6089033	6089033	+	RBM17	55886			chr10	49609094	49609094	+	CHAT	chr10	50623956	50623956	-	SGMS1	1014861
chr10	13100081	13100081	+	OPTN	chr10	14774897	14774897	-	FAM107B	1674815			chr10	50623956	50623956	-	SGMS1	chr10	49609094	49609094	+	CHAT	1014861
chr10	14774897	14774897	-	FAM107B	chr10	13100081	13100081	+	OPTN	1674815			chr10	51699595	51699595	-	CSTF2T	chr10	50623956	50623956	-	SGMS1	1075638
chr10	17228240	17228240	+	VIM	chr10	14774897	14774897	-	FAM107B	2453342			chr10	60778330	60778330	+	CDK1	chr10	61001440	61001440	-	RHOBTB1	223109
chr10	23439074	23439074	+	OTUD1	chr10	26697423	26697423	+	PDSS1	3258348			chr10	61001440	61001440	-	RHOBTB1	chr10	60778330	60778330	+	CDK1	223109
chr10	26697423	26697423	+	PDSS1	chr10	26861087	26861087	-	ABI1	163663			chr10	63521890	63521890	-	JMJD1C	chr10	61001440	61001440	-	RHOBTB1	2520449
chr10	26861087	26861087	-	ABI1	chr10	26697423	26697423	+	PDSS1	163663			chr10	73701328	73701328	-	AGAP5	chr10	73911131	73911131	+	PLAU	209802
chr10	27154420	27154420	-	YME1L1	chr10	26861087	26861087	-	ABI1	293332			chr10	73911131	73911131	+	PLAU	chr10	73701328	73701328	-	AGAP5	209802
chr10	30434020	30434020	+	MAP3K8	chr10	27154420	27154420	-	YME1L1	3279599			chr10	75109212	75109212	-	DUSP13	chr10	73911131	73911131	+	PLAU	1198080
chr10	35126840	35126840	+	CREM	chr10	30434020	30434020	+	MAP3K8	4692819			chr10	80454309	80454309	+	TSPAN14	chr10	75109212	75109212	-	DUSP13	5345096
chr10	44959801	44959801	+	RASSF4	chr10	45374165	45374165	+	ALOX5	414363			chr10	87094843	87094843	-	GLUD1	chr10	88802729	88802729	+	LIPM	1707885
chr10	45374165	45374165	+	ALOX5	chr10	44959801	44959801	+	RASSF4	414363			chr10	88802729	88802729	+	LIPM	chr10	89414567	89414567	+	IFIT5	611837
chr10	61901698	61901698	+	ARID5B	chr10	68956169	68956169	+	DDX21	7054470			chr10	89414567	89414567	+	IFIT5	chr10	88802729	88802729	+	LIPM	611837
chr10	68956169	68956169	+	DDX21	chr10	69087602	69087602	+	SRGN	131432			chr10	90921087	90921087	-	ANKRD1	chr10	89414567	89414567	+	IFIT5	1506519
chr10	69087602	69087602	+	SRGN	chr10	68956169	68956169	+	DDX21	131432			chr10	92689954	92689954	+	HHEX	chr10	90921087	90921087	-	ANKRD1	1768866
chr10	70170514	70170514	-	SAR1A	chr10	70233429	70233429	-	PPA1	62914			chr10	95907974	95907974	+	CC2D2B	chr10	97292673	97292673	-	ARHGAP19	1384698
chr10	70233429	70233429	-	PPA1	chr10	70170514	70170514	-	SAR1A	62914			chr10	97292673	97292673	-	ARHGAP19	chr10	97446017	97446017	-	EXOSC1	153343
chr10	70672505	70672505	+	ADAMTS14	chr10	70233429	70233429	-	PPA1	439075			chr10	97446017	97446017	-	EXOSC1	chr10	97498794	97498794	-	MMS19	52776
chr10	72273923	72273923	+	DDIT4	chr10	73811598	73811598	-	NDST2	1537674			chr10	97498794	97498794	-	MMS19	chr10	97446017	97446017	-	EXOSC1	52776
chr10	73811598	73811598	-	NDST2	chr10	72273923	72273923	+	DDIT4	1537674			chr10	101588320	101588320	+	DPCD	chr10	101783413	101783413	-	NPM3	195092
chr10	79347468	79347468	+	PPIF	chr10	73811598	73811598	-	NDST2	5535869			chr10	101783413	101783413	-	NPM3	chr10	101588320	101588320	+	DPCD	195092
chr10	88990797	88990797	+	FAS	chr10	89327996	89327996	+	IFIT3	337198			chr10	104641289	104641289	+	SORCS3	chr10	107164706	107164706	-	SORCS1	2523416
chr10	89327996	89327996	+	IFIT3	chr10	88990797	88990797	+	FAS	337198			chr10	107164706	107164706	-	SORCS1	chr10	104641289	104641289	+	SORCS3	2523416
chr10	91163011	91163011	+	PCGF5	chr10	89327996	89327996	+	IFIT3	1835014			chr10	119873628	119873628	-	MCMBP	chr10	126388477	126388477	-	ADAM12	6514848
chr10	93482334	93482334	-	MYOF	chr10	91163011	91163011	+	PCGF5	2319322			chr10	126388477	126388477	-	ADAM12	chr10	119873628	119873628	-	MCMBP	6514848
chr10	96720514	96720514	-	PIK3AP1	chr10	99620439	99620439	-	SLC25A28	2899924			chr11	818913	818913	+	PNPLA2	chr11	1622138	1622138	-	KRTAP5-4	803224
chr10	99620439	99620439	-	SLC25A28	chr10	102394109	102394109	+	NFKB2	2773669			chr11	1622138	1622138	-	KRTAP5-4	chr11	818913	818913	+	PNPLA2	803224
chr10	102394109	102394109	+	NFKB2	chr10	102644478	102644478	+	TRIM8	250368			chr11	2885775	2885775	-	CDKN1C	chr11	1622138	1622138	-	KRTAP5-4	1263636
chr10	102644478	102644478	+	TRIM8	chr10	102394109	102394109	+	NFKB2	250368			chr11	4849208	4849208	-	OR51S1	chr11	5152369	5152369	-	OR52A1	303160
chr10	103193306	103193306	-	NT5C2	chr10	102644478	102644478	+	TRIM8	548827			chr11	5152369	5152369	-	OR52A1	chr11	5227071	5227071	-	HBB	74701
chr10	104338465	104338465	-	ITPRIP	chr10	103193306	103193306	-	NT5C2	1145158			chr11	5227071	5227071	-	HBB	chr11	5269945	5269945	-	HBE1	42873
chr10	110497906	110497906	+	DUSP5	chr10	112374115	112374115	+	ACSL5	1876208			chr11	5269945	5269945	-	HBE1	chr11	5227071	5227071	-	HBB	42873
chr10	112374115	112374115	+	ACSL5	chr10	113679161	113679161	+	CASP7	1305045			chr11	5351507	5351507	+	OR51B6	chr11	5269945	5269945	-	HBE1	81561
chr10	113679161	113679161	+	CASP7	chr10	112374115	112374115	+	ACSL5	1305045			chr11	5441553	5441553	-	OR51I1	chr11	5351507	5351507	+	OR51B6	90045
chr10	122461552	122461552	+	HTRA1	chr10	113679161	113679161	+	CASP7	8782390			chr11	5545523	5545523	-	OR52H1	chr11	5596110	5596110	+	TRIM6	50586
chr11	308106	308106	+	IFITM2	chr11	320860	320860	-	IFITM3	12753			chr11	5596110	5596110	+	TRIM6	chr11	5545523	5545523	-	OR52H1	50586
chr11	320860	320860	-	IFITM3	chr11	308106	308106	+	IFITM2	12753			chr11	5685074	5685074	-	TRIM5	chr11	5596110	5596110	+	TRIM6	88963
chr11	615950	615950	-	IRF7	chr11	320860	320860	-	IFITM3	295089			chr11	6390473	6390473	+	SMPD1	chr11	6768957	6768957	-	OR2AG2	378483
chr11	4393702	4393702	-	TRIM21	chr11	5619943	5619943	+	TRIM34	1226240			chr11	6768957	6768957	-	OR2AG2	chr11	6390473	6390473	+	SMPD1	378483
chr11	5619943	5619943	+	TRIM34	chr11	5689789	5689789	+	TRIM22	69845			chr11	8682791	8682791	+	RPL27A	chr11	9314593	9314593	-	TMEM41B	631801
chr11	5689789	5689789	+	TRIM22	chr11	5619943	5619943	+	TRIM34	69845			chr11	9314593	9314593	-	TMEM41B	chr11	8682791	8682791	+	RPL27A	631801
chr11	9004001	9004001	-	NRIP3	chr11	9265350	9265350	-	DENND5A	261348			chr11	14499869	14499869	-	COPB1	chr11	17351799	17351799	+	NCR3LG1	2851929
chr11	9265350	9265350	-	DENND5A	chr11	9004001	9004001	-	NRIP3	261348			chr11	17351799	17351799	+	NCR3LG1	chr11	18248668	18248668	-	SAA2	896868
chr11	10305072	10305072	+	ADM	chr11	10450320	10450320	+	AMPD3	145247			chr11	18248668	18248668	-	SAA2	chr11	17351799	17351799	+	NCR3LG1	896868
chr11	10450320	10450320	+	AMPD3	chr11	10305072	10305072	+	ADM	145247			chr11	19345235	19345235	+	NAV2	chr11	18248668	18248668	-	SAA2	1096566
chr11	35139170	35139170	+	CD44	chr11	35943980	35943980	+	LDLRAD3	804809			chr11	22338380	22338380	+	SLC17A6	chr11	19345235	19345235	+	NAV2	2993144
chr11	35943980	35943980	+	LDLRAD3	chr11	35139170	35139170	+	CD44	804809			chr11	35139170	35139170	+	CD44	chr11	35618459	35618459	+	FJX1	479288
chr11	44565662	44565662	+	CD82	chr11	46121454	46121454	-	PHF21A	1555791			chr11	35618459	35618459	+	FJX1	chr11	35139170	35139170	+	CD44	479288
chr11	46121454	46121454	-	PHF21A	chr11	47248299	47248299	+	NR1H3	1126844			chr11	44066269	44066269	+	ACCS	chr11	45665622	45665622	-	CHST1	1599352
chr11	47248299	47248299	+	NR1H3	chr11	47248847	47248847	-	ACP2	547			chr11	45665622	45665622	-	CHST1	chr11	44066269	44066269	+	ACCS	1599352
chr11	47248847	47248847	-	ACP2	chr11	47248299	47248299	+	NR1H3	547			chr11	47378547	47378547	-	SPI1	chr11	47767341	47767341	-	FNBP4	388793
chr11	47980558	47980558	+	PTPRJ	chr11	47248847	47248847	-	ACP2	731710			chr11	47767341	47767341	-	FNBP4	chr11	47980558	47980558	+	PTPRJ	213216
chr11	57427580	57427580	-	SLC43A3	chr11	57568330	57568330	-	UBE2L6	140749			chr11	47980558	47980558	+	PTPRJ	chr11	47767341	47767341	-	FNBP4	213216
chr11	57568330	57568330	-	UBE2L6	chr11	57427580	57427580	-	SLC43A3	140749			chr11	50032873	50032873	+	OR4C45	chr11	47980558	47980558	+	PTPRJ	2052314
chr11	59669037	59669037	-	PATL1	chr11	61161426	61161426	-	VPS37C	1492388			chr11	55936400	55936400	-	OR5I1	chr11	56234255	56234255	-	OR5T2	297854
chr11	61161426	61161426	-	VPS37C	chr11	61816202	61816202	+	FADS2	654775			chr11	56234255	56234255	-	OR5T2	chr11	55936400	55936400	-	OR5I1	297854
chr11	61816202	61816202	+	FADS2	chr11	61817003	61817003	-	FADS1	800			chr11	56577721	56577721	-	OR5M10	chr11	56234255	56234255	-	OR5T2	343465
chr11	61817003	61817003	-	FADS1	chr11	61816202	61816202	+	FADS2	800			chr11	57530754	57530754	-	TIMM10	chr11	56577721	56577721	-	OR5M10	953032
chr11	61949820	61949820	+	BEST1	chr11	61967634	61967634	-	FTH1	17813			chr11	61333105	61333105	-	DDB1	chr11	61333181	61333181	+	TKFC	75
chr11	61967634	61967634	-	FTH1	chr11	61949820	61949820	+	BEST1	17813			chr11	61333181	61333181	+	TKFC	chr11	61333105	61333105	-	DDB1	75
chr11	62805440	62805440	-	NXF1	chr11	61967634	61967634	-	FTH1	837805			chr11	62208672	62208672	+	SCGB2A1	chr11	62771395	62771395	+	TAF6L	562722
chr11	64879713	64879713	-	EHD1	chr11	65314865	65314865	+	CDC42EP2	435151			chr11	62771395	62771395	+	TAF6L	chr11	62208672	62208672	+	SCGB2A1	562722
chr11	65314865	65314865	+	CDC42EP2	chr11	65662972	65662972	-	RELA	348106			chr11	64241094	64241094	+	LOC114841035	chr11	64745456	64745456	-	RASGRP2	504361
chr11	65662972	65662972	-	RELA	chr11	65780976	65780976	-	AP5B1	118003			chr11	64745456	64745456	-	RASGRP2	chr11	65122320	65122320	+	MRPL49	376863
chr11	65780976	65780976	-	AP5B1	chr11	65662972	65662972	-	RELA	118003			chr11	65122320	65122320	+	MRPL49	chr11	64745456	64745456	-	RASGRP2	376863
chr11	66638616	66638616	+	RBM4	chr11	66958383	66958383	-	PC	319766			chr11	65638100	65638100	+	SIPA1	chr11	65122320	65122320	+	MRPL49	515779
chr11	66958383	66958383	-	PC	chr11	66638616	66638616	+	RBM4	319766			chr11	66568606	66568606	-	CTSF	chr11	65638100	65638100	+	SIPA1	930505
chr11	73264504	73264504	+	P2RY6	chr11	73598112	73598112	-	FAM168A	333607			chr11	67639560	67639560	-	TBX10	chr11	66568606	66568606	-	CTSF	1070953
chr11	73598112	73598112	-	FAM168A	chr11	73264504	73264504	+	P2RY6	333607			chr11	72216793	72216793	+	FOLR2	chr11	75668434	75668434	-	MAP6	3451640
chr11	78417820	78417820	-	GAB2	chr11	73598112	73598112	-	FAM168A	4819707			chr11	75668434	75668434	-	MAP6	chr11	76206502	76206502	-	WNT11	538067
chr11	94128840	94128840	+	PANX1	chr11	96343195	96343195	-	MAML2	2214354			chr11	76206502	76206502	-	WNT11	chr11	75668434	75668434	-	MAP6	538067
chr11	96343195	96343195	-	MAML2	chr11	94128840	94128840	+	PANX1	2214354			chr11	76782312	76782312	+	TSKU	chr11	76206502	76206502	-	WNT11	575809
chr11	102317483	102317483	+	BIRC3	chr11	102347181	102347181	+	BIRC2	29697			chr11	77820834	77820834	-	RSF1	chr11	76782312	76782312	+	TSKU	1038521
chr11	102347181	102347181	+	BIRC2	chr11	102317483	102317483	+	BIRC3	29697			chr11	92224817	92224817	+	FAT3	chr11	101916522	101916522	-	ANGPTL5	9691704
chr11	102452765	102452765	-	TMEM123	chr11	102347181	102347181	+	BIRC2	105583			chr11	101916522	101916522	-	ANGPTL5	chr11	107457846	107457846	-	CWF19L2	5541323
chr11	104968574	104968574	-	CASP4	chr11	105023168	105023168	-	CASP5	54593			chr11	107457846	107457846	-	CWF19L2	chr11	109422189	109422189	+	C11orf87	1964342
chr11	105023168	105023168	-	CASP5	chr11	105035157	105035157	-	CASP1	11988			chr11	109422189	109422189	+	C11orf87	chr11	111379275	111379275	-	POU2AF1	1957085
chr11	105035157	105035157	-	CASP1	chr11	105023168	105023168	-	CASP5	11988			chr11	111379275	111379275	-	POU2AF1	chr11	111514784	111514784	+	HOATZ	135508
chr11	110296712	110296712	-	RDX	chr11	112164094	112164094	-	IL18	1867381			chr11	111514784	111514784	+	HOATZ	chr11	111379275	111379275	-	POU2AF1	135508
chr11	112164094	112164094	-	IL18	chr11	110296712	110296712	-	RDX	1867381			chr11	111918912	111918912	+	C11orf52	chr11	111514784	111514784	+	HOATZ	404127
chr11	117098428	117098428	-	SIK3	chr11	117986393	117986393	+	IL10RA	887964			chr11	115504415	115504415	-	CADM1	chr11	111918912	111918912	+	C11orf52	3585502
chr11	117986393	117986393	+	IL10RA	chr11	117098428	117098428	-	SIK3	887964			chr11	119424985	119424985	-	THY1	chr11	115504415	115504415	-	CADM1	3920569
chr11	118925926	118925926	-	BCL9L	chr11	117986393	117986393	+	IL10RA	939532			chr11	124865431	124865431	+	ROBO3	chr11	119424985	119424985	-	THY1	5440445
chr12	4649113	4649113	+	NDUFA9	chr12	7060717	7060717	+	C1S	2411603			chr11	133532501	133532501	-	OPCML	chr11	124865431	124865431	+	ROBO3	8667069
chr12	7060717	7060717	+	C1S	chr12	7109214	7109214	-	C1RL	48496			chr12	991222	991222	+	ERC1	chr12	6556042	6556042	-	IFFO1	5564819
chr12	7109214	7109214	-	C1RL	chr12	7060717	7060717	+	C1S	48496			chr12	6556042	6556042	-	IFFO1	chr12	7749541	7749541	-	CLEC4C	1193498
chr12	7936187	7936187	-	SLC2A3	chr12	8455961	8455961	+	CLEC6A	519773			chr12	7749541	7749541	-	CLEC4C	chr12	7891196	7891196	-	SLC2A14	141654
chr12	8455961	8455961	+	CLEC6A	chr12	8513502	8513502	+	CLEC4D	57540			chr12	7891196	7891196	-	SLC2A14	chr12	7749541	7749541	-	CLEC4C	141654
chr12	8513502	8513502	+	CLEC4D	chr12	8540905	8540905	-	CLEC4E	27402			chr12	8612859	8612859	-	AICDA	chr12	7891196	7891196	-	SLC2A14	721662
chr12	8540905	8540905	-	CLEC4E	chr12	8513502	8513502	+	CLEC4D	27402			chr12	9932370	9932370	-	CLEC2A	chr12	10130199	10130199	-	CLEC7A	197828
chr12	10172191	10172191	-	OLR1	chr12	11649673	11649673	+	ETV6	1477481			chr12	10130199	10130199	-	CLEC7A	chr12	9932370	9932370	-	CLEC2A	197828
chr12	11649673	11649673	+	ETV6	chr12	12813345	12813345	+	DDX47	1163671			chr12	10390041	10390041	-	KLRK1	chr12	10130199	10130199	-	CLEC7A	259841
chr12	12813345	12813345	+	DDX47	chr12	13196725	13196725	+	EMP1	383379			chr12	10807286	10807286	-	TAS2R8	chr12	10929235	10929235	+	PRH2	121948
chr12	13196725	13196725	+	EMP1	chr12	12813345	12813345	+	DDX47	383379			chr12	10929235	10929235	+	PRH2	chr12	10807286	10807286	-	TAS2R8	121948
chr12	26125037	26125037	-	BHLHE41	chr12	26833194	26833194	-	ITPR2	708156			chr12	13196725	13196725	+	EMP1	chr12	14774404	14774404	+	H2AJ	1577678
chr12	26833194	26833194	-	ITPR2	chr12	27332835	27332835	+	ARNTL2	499640			chr12	14774404	14774404	+	H2AJ	chr12	13196725	13196725	+	EMP1	1577678
chr12	27332835	27332835	+	ARNTL2	chr12	26833194	26833194	-	ITPR2	499640			chr12	25958681	25958681	+	RASSF8	chr12	14774404	14774404	+	H2AJ	11184276
chr12	47904994	47904994	-	VDR	chr12	49189324	49189324	-	TUBA1A	1284329			chr12	38316773	38316773	+	ALG10B	chr12	47819903	47819903	-	HDAC7	9503129
chr12	49189324	49189324	-	TUBA1A	chr12	49707405	49707405	-	FMNL3	518080			chr12	47819903	47819903	-	HDAC7	chr12	48482497	48482497	+	C12orf54	662593
chr12	49707405	49707405	-	FMNL3	chr12	49189324	49189324	-	TUBA1A	518080			chr12	48482497	48482497	+	C12orf54	chr12	48789089	48789089	-	ADCY6	306591
chr12	51028886	51028886	-	SLC11A2	chr12	51951698	51951698	+	ACVR1B	922811			chr12	48789089	48789089	-	ADCY6	chr12	48904132	48904132	+	CCDC65	115042
chr12	51951698	51951698	+	ACVR1B	chr12	51028886	51028886	-	SLC11A2	922811			chr12	48904132	48904132	+	CCDC65	chr12	48789089	48789089	-	ADCY6	115042
chr12	54364486	54364486	-	GPR84	chr12	54419266	54419266	-	ITGA5	54779			chr12	49605639	49605639	-	FAM186B	chr12	48904132	48904132	+	CCDC65	701506
chr12	54419266	54419266	-	ITGA5	chr12	54364486	54364486	-	GPR84	54779			chr12	52406335	52406335	-	KRT82	chr12	52493257	52493257	-	KRT6A	86921
chr12	55842936	55842936	-	MMP19	chr12	56360107	56360107	-	STAT2	517170			chr12	52493257	52493257	-	KRT6A	chr12	52406335	52406335	-	KRT82	86921
chr12	56360107	56360107	-	STAT2	chr12	55842936	55842936	-	MMP19	517170			chr12	53103485	53103485	+	SOAT2	chr12	53452101	53452101	+	PCBP2	348615
chr12	57767078	57767078	-	CYP27B1	chr12	57782744	57782744	+	TSFM	15665			chr12	53452101	53452101	+	PCBP2	chr12	53103485	53103485	+	SOAT2	348615
chr12	57782744	57782744	+	TSFM	chr12	57767078	57767078	-	CYP27B1	15665			chr12	54280122	54280122	-	CBX5	chr12	53452101	53452101	+	PCBP2	828020
chr12	62260339	62260339	+	USP15	chr12	64452119	64452119	+	TBK1	2191779			chr12	55452213	55452213	+	OR6C2	chr12	56224341	56224341	+	NABP2	772127
chr12	64452119	64452119	+	TBK1	chr12	62260339	62260339	+	USP15	2191779			chr12	56224341	56224341	+	NABP2	chr12	56688408	56688408	-	PTGES3	464066
chr12	68332414	68332414	-	MDM1	chr12	68610898	68610898	+	RAP1B	278483			chr12	56688408	56688408	-	PTGES3	chr12	56224341	56224341	+	NABP2	464066
chr12	68610898	68610898	+	RAP1B	chr12	68332414	68332414	-	MDM1	278483			chr12	57251187	57251187	-	STAC3	chr12	57459784	57459784	+	GLI1	208596
chr12	71754862	71754862	+	RAB21	chr12	68610898	68610898	+	RAP1B	3143963			chr12	57459784	57459784	+	GLI1	chr12	57251187	57251187	-	STAC3	208596
chr12	89352501	89352501	-	DUSP6	chr12	89709366	89709366	-	ATP2B1	356864			chr12	57772613	57772613	+	EEF1AKMT3	chr12	57459784	57459784	+	GLI1	312828
chr12	89709366	89709366	-	ATP2B1	chr12	89352501	89352501	-	DUSP6	356864			chr12	63151201	63151201	-	AVPR1A	chr12	64759406	64759406	-	GNS	1608204
chr12	92145846	92145846	-	BTG1	chr12	93441947	93441947	-	UBE2N	1296100			chr12	64759406	64759406	-	GNS	chr12	63151201	63151201	-	AVPR1A	1608204
chr12	93441947	93441947	-	UBE2N	chr12	92145846	92145846	-	BTG1	1296100			chr12	69610907	69610907	-	LRRC10	chr12	69738859	69738859	+	RAB3IP	127951
chr12	96194374	96194374	+	ELK3	chr12	93441947	93441947	-	UBE2N	2752426			chr12	69738859	69738859	+	RAB3IP	chr12	69610907	69610907	-	LRRC10	127951
chr12	101877579	101877579	+	DRAM1	chr12	104958744	104958744	-	SLC41A2	3081164			chr12	80099536	80099536	+	OTOGL	chr12	88035535	88035535	+	C12orf29	7935998
chr12	104958744	104958744	-	SLC41A2	chr12	106248020	106248020	-	CKAP4	1289275			chr12	88035535	88035535	+	C12orf29	chr12	95474151	95474151	+	METAP2	7438615
chr12	106248020	106248020	-	CKAP4	chr12	104958744	104958744	-	SLC41A2	1289275			chr12	95474151	95474151	+	METAP2	chr12	95551476	95551476	-	USP44	77324
chr12	111766932	111766932	+	ALDH2	chr12	112125544	112125544	+	TRAFD1	358611			chr12	95551476	95551476	-	USP44	chr12	95474151	95474151	+	METAP2	77324
chr12	112125544	112125544	+	TRAFD1	chr12	111766932	111766932	+	ALDH2	358611			chr12	95791155	95791155	-	NTN4	chr12	95551476	95551476	-	USP44	239678
chr12	112906776	112906776	+	OAS1	chr12	112125544	112125544	+	TRAFD1	781231			chr12	100473865	100473865	+	NR1H4	chr12	103957215	103957215	-	C12orf73	3483349
chr12	116277693	116277693	-	MED13L	chr12	112906776	112906776	+	OAS1	3370916			chr12	103957215	103957215	-	C12orf73	chr12	100473865	100473865	+	NR1H4	3483349
chr12	121132875	121132875	+	P2RX7	chr12	121210128	121210128	+	P2RX4	77252			chr12	118104011	118104011	-	VSIG10	chr12	118981540	118981540	+	SRRM4	877528
chr12	121210128	121210128	+	P2RX4	chr12	121132875	121132875	+	P2RX7	77252			chr12	118981540	118981540	+	SRRM4	chr12	118104011	118104011	-	VSIG10	877528
chr12	121626549	121626549	+	ORAI1	chr12	121210128	121210128	+	P2RX4	416420			chr12	120327779	120327779	-	PLA2G1B	chr12	118981540	118981540	+	SRRM4	1346238
chr12	122422669	122422669	-	CLIP1	chr12	121626549	121626549	+	ORAI1	796119			chr12	122078755	122078755	+	MLXIP	chr12	122527248	122527248	+	KNTC1	448492
chr12	123436733	123436733	-	RILPL2	chr12	122422669	122422669	-	CLIP1	1014063			chr12	122527248	122527248	+	KNTC1	chr12	122834747	122834747	+	HIP1R	307498
chr12	128853477	128853477	+	GLT1D1	chr12	132761832	132761832	-	ANKLE2	3908354			chr12	122834747	122834747	+	HIP1R	chr12	122527248	122527248	+	KNTC1	307498
chr12	132761832	132761832	-	ANKLE2	chr12	128853477	128853477	+	GLT1D1	3908354			chr12	123233435	123233435	+	C12orf65	chr12	122834747	122834747	+	HIP1R	398687
chr13	19783036	19783036	-	PSPC1	chr13	20192938	20192938	-	GJB2	409901			chr12	123633686	123633686	-	EIF2B1	chr12	123233435	123233435	+	C12orf65	400250
chr13	20192938	20192938	-	GJB2	chr13	19783036	19783036	-	PSPC1	409901			chr12	130337886	130337886	+	PIWIL1	chr12	123633686	123633686	-	EIF2B1	6704199
chr13	23979801	23979801	+	SPATA13	chr13	27171811	27171811	-	USP12	3192009			chr13	21298091	21298091	-	LOC101928764	chr13	21459370	21459370	-	ZDHHC20	161278
chr13	27171811	27171811	-	USP12	chr13	29595688	29595688	-	SLC7A1	2423876			chr13	21459370	21459370	-	ZDHHC20	chr13	21604170	21604170	-	MICU2	144799
chr13	29595688	29595688	-	SLC7A1	chr13	30713477	30713477	+	ALOX5AP	1117788			chr13	21604170	21604170	-	MICU2	chr13	21459370	21459370	-	ZDHHC20	144799
chr13	30713477	30713477	+	ALOX5AP	chr13	29595688	29595688	-	SLC7A1	1117788			chr13	25301624	25301624	+	NUP58	chr13	21604170	21604170	-	MICU2	3697453
chr13	32428130	32428130	-	N4BP2L1	chr13	30713477	30713477	+	ALOX5AP	1714652			chr13	39038310	39038310	+	NHLRC3	chr13	41312038	41312038	-	MTRF1	2273727
chr13	44576565	44576565	-	TSC22D1	chr13	46553169	46553169	+	LRCH1	1976603			chr13	41312038	41312038	-	MTRF1	chr13	39038310	39038310	+	NHLRC3	2273727
chr13	46553169	46553169	+	LRCH1	chr13	44576565	44576565	-	TSC22D1	1976603			chr13	44161257	44161257	-	SMIM2	chr13	44373649	44373649	+	SERP2	212391
chr13	49495952	49495952	+	PHF11	chr13	46553169	46553169	+	LRCH1	2942782			chr13	44373649	44373649	+	SERP2	chr13	44161257	44161257	-	SMIM2	212391
chr13	76886405	76886405	-	KCTD12	chr13	95677138	95677138	+	DNAJC3	18790732			chr13	45615739	45615739	-	ERICH6B	chr13	44373649	44373649	+	SERP2	1242089
chr13	95677138	95677138	+	DNAJC3	chr13	108269628	108269628	+	TNFSF13B	12592489			chr13	52011494	52011494	-	ATP7B	chr13	52739820	52739820	-	CNMD	728325
chr13	108269628	108269628	+	TNFSF13B	chr13	95677138	95677138	+	DNAJC3	12592489			chr13	52739820	52739820	-	CNMD	chr13	52011494	52011494	-	ATP7B	728325
chr14	20469405	20469405	+	PNP	chr14	21269479	21269479	-	HNRNPC	800073			chr13	57140917	57140917	+	PRR20C	chr13	52739820	52739820	-	CNMD	4401096
chr14	21269479	21269479	-	HNRNPC	chr14	20469405	20469405	+	PNP	800073			chr13	85799419	85799419	-	SLITRK6	chr13	95644706	95644706	-	DZIP1	9845286
chr14	22819791	22819791	-	SLC7A7	chr14	22836584	22836584	+	MMP14	16792			chr13	95644706	95644706	-	DZIP1	chr13	96994730	96994730	-	OXGR1	1350023
chr14	22836584	22836584	+	MMP14	chr14	22819791	22819791	-	SLC7A7	16792			chr13	96994730	96994730	-	OXGR1	chr13	95644706	95644706	-	DZIP1	1350023
chr14	24146610	24146610	-	PSME2	chr14	24161264	24161264	+	IRF9	14653			chr13	102759072	102759072	-	CCDC168	chr13	96994730	96994730	-	OXGR1	5764341
chr14	24161264	24161264	+	IRF9	chr14	24146610	24146610	-	PSME2	14653			chr13	111316184	111316184	+	TEX29	chr13	112969213	112969213	+	MCF2L	1653028
chr14	24216070	24216070	-	MDP1	chr14	24161264	24161264	+	IRF9	54805			chr13	112969213	112969213	+	MCF2L	chr13	113490711	113490711	-	DCUN1D2	521497
chr14	24429668	24429668	-	CBLN3	chr14	24216070	24216070	-	MDP1	213597			chr13	113490711	113490711	-	DCUN1D2	chr13	112969213	112969213	+	MCF2L	521497
chr14	34875360	34875360	-	BAZ1A	chr14	35278557	35278557	+	PSMA6	403196			chr14	19747427	19747427	+	OR4Q3	chr14	20305951	20305951	-	TTC5	558523
chr14	35278557	35278557	+	PSMA6	chr14	35404749	35404749	-	NFKBIA	126191			chr14	20305951	20305951	-	TTC5	chr14	19747427	19747427	+	OR4Q3	558523
chr14	35404749	35404749	-	NFKBIA	chr14	35278557	35278557	+	PSMA6	126191			chr14	20891402	20891402	+	RNASE3	chr14	20305951	20305951	-	TTC5	585450
chr14	49620798	49620798	+	MGAT2	chr14	52314311	52314311	+	PTGER2	2693512			chr14	23469702	23469702	+	NGDN	chr14	24146874	24146874	+	RNF31	677171
chr14	52314311	52314311	+	PTGER2	chr14	54902826	54902826	-	GCH1	2588514			chr14	24146874	24146874	+	RNF31	chr14	23469702	23469702	+	NGDN	677171
chr14	54902826	54902826	-	GCH1	chr14	52314311	52314311	+	PTGER2	2588514			chr14	46651781	46651781	-	RPL10L	chr14	52267697	52267697	+	PTGDR	5615915
chr14	58244804	58244804	+	PSMA3	chr14	61321442	61321442	+	PRKCH	3076637			chr14	52267697	52267697	+	PTGDR	chr14	55580206	55580206	+	KTN1	3312508
chr14	61321442	61321442	+	PRKCH	chr14	61695512	61695512	+	HIF1A	374069			chr14	55580206	55580206	+	KTN1	chr14	56810479	56810479	-	OTX2	1230272
chr14	61695512	61695512	+	HIF1A	chr14	61321442	61321442	+	PRKCH	374069			chr14	56810479	56810479	-	OTX2	chr14	55580206	55580206	+	KTN1	1230272
chr14	64704423	64704423	+	PLEKHG3	chr14	61695512	61695512	+	HIF1A	3008910			chr14	58637961	58637961	+	DACT1	chr14	56810479	56810479	-	OTX2	1827481
chr14	68979302	68979302	-	ACTN1	chr14	73136506	73136506	+	PSEN1	4157203			chr14	61281338	61281338	-	TMEM30B	chr14	58637961	58637961	+	DACT1	2643376
chr14	73136506	73136506	+	PSEN1	chr14	73458580	73458580	-	NUMB	322073			chr14	67241434	67241434	+	MPP5	chr14	67674632	67674632	-	VTI1B	433197
chr14	73458580	73458580	-	NUMB	chr14	73136506	73136506	+	PSEN1	322073			chr14	67674632	67674632	-	VTI1B	chr14	67241434	67241434	+	MPP5	433197
chr14	74612237	74612237	-	LTBP2	chr14	75427723	75427723	+	JDP2	815485			chr14	69153197	69153197	-	DCAF5	chr14	70189070	70189070	-	SLC8A3	1035872
chr14	75427723	75427723	+	JDP2	chr14	75522468	75522468	+	BATF	94744			chr14	70189070	70189070	-	SLC8A3	chr14	69153197	69153197	-	DCAF5	1035872
chr14	75522468	75522468	+	BATF	chr14	75578619	75578619	+	FLVCR2	56150			chr14	74876145	74876145	-	PROX2	chr14	75278827	75278827	+	FOS	402681
chr14	75578619	75578619	+	FLVCR2	chr14	75522468	75522468	+	BATF	56150			chr14	75278827	75278827	+	FOS	chr14	74876145	74876145	-	PROX2	402681
chr14	77028708	77028708	-	IRF2BPL	chr14	77616637	77616637	-	SPTLC2	587928			chr14	77761156	77761156	-	SNW1	chr14	75278827	75278827	+	FOS	2482328
chr14	77616637	77616637	-	SPTLC2	chr14	77028708	77028708	-	IRF2BPL	587928			chr14	94390635	94390635	-	SERPINA1	chr14	99604207	99604207	-	CCDC85C	5213571
chr14	94390635	94390635	-	SERPINA1	chr14	103123460	103123460	+	TNFAIP2	8732824			chr14	99604207	99604207	-	CCDC85C	chr14	100306444	100306444	-	SLC25A29	702236
chr14	103123460	103123460	+	TNFAIP2	chr14	103334236	103334236	+	EIF5	210775			chr14	100306444	100306444	-	SLC25A29	chr14	99604207	99604207	-	CCDC85C	702236
chr14	103334236	103334236	+	EIF5	chr14	103385363	103385363	+	MARK3	51126			chr15	20866314	20866314	-	POTEB2	chr15	22776132	22776132	-	GOLGA6L7	1909817
chr14	103385363	103385363	+	MARK3	chr14	103334236	103334236	+	EIF5	51126			chr15	22776132	22776132	-	GOLGA6L7	chr15	22980898	22980898	-	CYFIP1	204765
chr14	105065430	105065430	-	GPR132	chr14	103385363	103385363	+	MARK3	1680066			chr15	22980898	22980898	-	CYFIP1	chr15	22776132	22776132	-	GOLGA6L7	204765
chr15	41828091	41828091	+	JMJD7	chr15	41838812	41838812	+	PLA2G4B	10720			chr15	26867061	26867061	+	GABRA5	chr15	30135050	30135050	+	GOLGA8T	3267988
chr15	41838812	41838812	+	PLA2G4B	chr15	41828091	41828091	+	JMJD7	10720			chr15	30135050	30135050	+	GOLGA8T	chr15	30377111	30377111	-	CHRNA7	242060
chr15	41972557	41972557	-	EHD4	chr15	41838812	41838812	+	PLA2G4B	133744			chr15	30377111	30377111	-	CHRNA7	chr15	30135050	30135050	+	GOLGA8T	242060
chr15	44537067	44537067	+	EIF3J	chr15	45430609	45430609	+	C15orf48	893541			chr15	30903851	30903851	+	FAN1	chr15	30377111	30377111	-	CHRNA7	526739
chr15	45430609	45430609	+	C15orf48	chr15	44537067	44537067	+	EIF3J	893541			chr15	34338057	34338057	-	SLC12A6	chr15	34367196	34367196	-	LPCAT4	29138
chr15	50765706	50765706	-	SPPL2A	chr15	51622771	51622771	-	DMXL2	857064			chr15	34367196	34367196	-	LPCAT4	chr15	34338057	34338057	-	SLC12A6	29138
chr15	51622771	51622771	-	DMXL2	chr15	51751453	51751453	-	LYSMD2	128681			chr15	34969742	34969742	-	AQR	chr15	34367196	34367196	-	LPCAT4	602545
chr15	51751453	51751453	-	LYSMD2	chr15	51622771	51622771	-	DMXL2	128681			chr15	39920266	39920266	-	GPR176	chr15	40307935	40307935	-	PLCB2	387668
chr15	52019218	52019218	+	MAPK6	chr15	51751453	51751453	-	LYSMD2	267764			chr15	40307935	40307935	-	PLCB2	chr15	40470983	40470983	+	CHST14	163047
chr15	58138168	58138168	+	AQP9	chr15	63121860	63121860	+	LACTB	4983691			chr15	40470983	40470983	+	CHST14	chr15	40307935	40307935	-	PLCB2	163047
chr15	63121860	63121860	+	LACTB	chr15	63189605	63189605	+	RAB8B	67744			chr15	41230757	41230757	-	EXD1	chr15	41231267	41231267	+	CHP1	509
chr15	63189605	63189605	+	RAB8B	chr15	63121860	63121860	+	LACTB	67744			chr15	41231267	41231267	+	CHP1	chr15	41230757	41230757	-	EXD1	509
chr15	73633389	73633389	-	NPTN	chr15	73994672	73994672	+	PML	361282			chr15	43106038	43106038	-	UBR1	chr15	43221018	43221018	-	EPB42	114979
chr15	73994672	73994672	+	PML	chr15	73633389	73633389	-	NPTN	361282			chr15	43221018	43221018	-	EPB42	chr15	43106038	43106038	-	UBR1	114979
chr15	78540404	78540404	+	PSMA4	chr15	79971196	79971196	-	BCL2A1	1430791			chr15	48206301	48206301	+	SLC12A1	chr15	49423241	49423241	+	FGF7	1216939
chr15	79971196	79971196	-	BCL2A1	chr15	80404381	80404381	+	ARNT2	433184			chr15	49423241	49423241	+	FGF7	chr15	49620818	49620818	-	FAM227B	197576
chr15	80404381	80404381	+	ARNT2	chr15	79971196	79971196	-	BCL2A1	433184			chr15	49620818	49620818	-	FAM227B	chr15	49423241	49423241	+	FGF7	197576
chr15	88635631	88635631	+	ISG20	chr15	88895544	88895544	-	HAPLN3	259912			chr15	52295804	52295804	-	MYO5C	chr15	52529050	52529050	-	MYO5A	233245
chr15	88895544	88895544	-	HAPLN3	chr15	88635631	88635631	+	ISG20	259912			chr15	52529050	52529050	-	MYO5A	chr15	52295804	52295804	-	MYO5C	233245
chr15	89814852	89814852	-	ANPEP	chr15	90184919	90184919	+	SEMA4B	370066			chr15	55319123	55319123	-	PIGBOS1	chr15	57591903	57591903	+	GCOM1	2272779
chr15	90184919	90184919	+	SEMA4B	chr15	89814852	89814852	-	ANPEP	370066			chr15	57591903	57591903	+	GCOM1	chr15	55319123	55319123	-	PIGBOS1	2272779
chr15	91853707	91853707	+	SLCO3A1	chr15	90184919	90184919	+	SEMA4B	1668787			chr15	62165285	62165285	-	C2CD4B	chr15	63277549	63277549	+	APH1B	1112263
chr15	101252048	101252048	-	CHSY1	chr15	91853707	91853707	+	SLCO3A1	9398340			chr15	63277549	63277549	+	APH1B	chr15	62165285	62165285	-	C2CD4B	1112263
chr16	3065402	3065402	+	IL32	chr16	11586950	11586950	-	LITAF	8521547			chr15	64460577	64460577	+	ZNF609	chr15	64703281	64703281	-	OAZ2	242703
chr16	11586950	11586950	-	LITAF	chr16	11668454	11668454	+	SNN	81503			chr15	64703281	64703281	-	OAZ2	chr15	64460577	64460577	+	ZNF609	242703
chr16	11668454	11668454	+	SNN	chr16	11586950	11586950	-	LITAF	81503			chr15	65869490	65869490	+	RAB11A	chr15	64703281	64703281	-	OAZ2	1166208
chr16	15857030	15857030	-	MYH11	chr16	15949615	15949615	+	ABCC1	92584			chr15	71810553	71810553	+	NR2E3	chr15	72118150	72118150	-	MYO9A	307596
chr16	15949615	15949615	+	ABCC1	chr16	15857030	15857030	-	MYH11	92584			chr15	72118150	72118150	-	MYO9A	chr15	71810553	71810553	+	NR2E3	307596
chr16	19113963	19113963	+	ITPRIPL2	chr16	20899881	20899881	+	LYRM1	1785917			chr15	73926461	73926461	+	LOXL1	chr15	72118150	72118150	-	MYO9A	1808310
chr16	20899881	20899881	+	LYRM1	chr16	19113963	19113963	+	ITPRIPL2	1785917			chr15	79432335	79432335	+	MINAR1	chr15	84601008	84601008	+	ZSCAN2	5168672
chr16	27313973	27313973	+	IL4R	chr16	27402173	27402173	+	IL21R	88199			chr15	84601008	84601008	+	ZSCAN2	chr15	85794925	85794925	-	KLHL25	1193916
chr16	27402173	27402173	+	IL21R	chr16	27313973	27313973	+	IL4R	88199			chr15	85794925	85794925	-	KLHL25	chr15	84601008	84601008	+	ZSCAN2	1193916
chr16	29820393	29820393	+	MVP	chr16	31033094	31033094	+	STX4	1212700			chr15	88803435	88803435	+	ACAN	chr15	85794925	85794925	-	KLHL25	3008509
chr16	31033094	31033094	+	STX4	chr16	31180109	31180109	+	FUS	147014			chr15	101252048	101252048	-	CHSY1	chr15	88803435	88803435	+	ACAN	12448612
chr16	31180109	31180109	+	FUS	chr16	31033094	31033094	+	STX4	147014			chr16	283163	283163	+	PDIA2	chr16	740997	740997	-	CIAO3	457833
chr16	31873806	31873806	+	ZNF267	chr16	31180109	31180109	+	FUS	693696			chr16	740997	740997	-	CIAO3	chr16	283163	283163	+	PDIA2	457833
chr16	48610180	48610180	-	N4BP1	chr16	50266550	50266550	+	ADCY7	1656369			chr16	1678278	1678278	+	JPT2	chr16	1984192	1984192	+	GFER	305913
chr16	50266550	50266550	+	ADCY7	chr16	50681312	50681312	-	SNX20	414761			chr16	1984192	1984192	+	GFER	chr16	1678278	1678278	+	JPT2	305913
chr16	50681312	50681312	-	SNX20	chr16	50742085	50742085	+	CYLD	60772			chr16	2787915	2787915	-	PRSS33	chr16	2858170	2858170	-	PRSS22	70254
chr16	50742085	50742085	+	CYLD	chr16	50681312	50681312	-	SNX20	60772			chr16	2858170	2858170	-	PRSS22	chr16	2883194	2883194	+	FLYWCH2	25023
chr16	55478829	55478829	+	MMP2	chr16	56608583	56608583	+	MT2A	1129753			chr16	2883194	2883194	+	FLYWCH2	chr16	2858170	2858170	-	PRSS22	25023
chr16	56608583	56608583	+	MT2A	chr16	56625780	56625780	+	MT1E	17196			chr16	3065402	3065402	+	IL32	chr16	2883194	2883194	+	FLYWCH2	182207
chr16	56625780	56625780	+	MT1E	chr16	56632658	56632658	+	MT1M	6877			chr16	5097820	5097820	-	EEF2KMT	chr16	3065402	3065402	+	IL32	2032417
chr16	56632658	56632658	+	MT1M	chr16	56625780	56625780	+	MT1E	6877			chr16	11586950	11586950	-	LITAF	chr16	11742857	11742857	-	TXNDC11	155906
chr16	56657942	56657942	+	MT1F	chr16	56668065	56668065	-	MT1G	10122			chr16	11742857	11742857	-	TXNDC11	chr16	11586950	11586950	-	LITAF	155906
chr16	56668065	56668065	-	MT1G	chr16	56669813	56669813	+	MT1H	1747			chr16	30378311	30378311	+	ZNF48	chr16	30957753	30957753	+	SETD1A	579441
chr16	56669813	56669813	+	MT1H	chr16	56668065	56668065	-	MT1G	1747			chr16	30957753	30957753	+	SETD1A	chr16	31117663	31117663	+	KAT8	159909
chr16	56682469	56682469	+	MT1X	chr16	56669813	56669813	+	MT1H	12655			chr16	31117663	31117663	+	KAT8	chr16	30957753	30957753	+	SETD1A	159909
chr16	56989556	56989556	+	NLRC5	chr16	56682469	56682469	+	MT1X	307086			chr16	49857919	49857919	-	ZNF423	chr16	56589527	56589527	+	MT3	6731607
chr16	57803253	57803253	-	KIFC3	chr16	56989556	56989556	+	NLRC5	813696			chr16	56589527	56589527	+	MT3	chr16	56657942	56657942	+	MT1F	68414
chr16	67159909	67159909	-	TRADD	chr16	70439100	70439100	-	ST3GAL2	3279190			chr16	56657942	56657942	+	MT1F	chr16	56589527	56589527	+	MT3	68414
chr16	70439100	70439100	-	ST3GAL2	chr16	67159909	67159909	-	TRADD	3279190			chr16	57186116	57186116	-	PSME3IP1	chr16	56657942	56657942	+	MT1F	528173
chr16	74700862	74700862	-	MLKL	chr16	70439100	70439100	-	ST3GAL2	4261761			chr16	66751828	66751828	-	DYNC1LI2	chr16	67227129	67227129	+	TMEM208	475300
chr16	81006885	81006885	-	CMC2	chr16	85899161	85899161	+	IRF8	4892275			chr16	67227129	67227129	+	TMEM208	chr16	66751828	66751828	-	DYNC1LI2	475300
chr16	85899161	85899161	+	IRF8	chr16	87869507	87869507	-	SLC7A5	1970345			chr16	67884884	67884884	+	NRN1L	chr16	67227129	67227129	+	TMEM208	657754
chr16	87869507	87869507	-	SLC7A5	chr16	88663091	88663091	-	MVD	793583			chr16	74607114	74607114	-	GLG1	chr16	76277400	76277400	+	CNTNAP4	1670285
chr16	88663091	88663091	-	MVD	chr16	87869507	87869507	-	SLC7A5	793583			chr16	76277400	76277400	+	CNTNAP4	chr16	74607114	74607114	-	GLG1	1670285
chr16	89720898	89720898	-	VPS9D1	chr16	88663091	88663091	-	MVD	1057806			chr16	82035252	82035252	+	HSD17B2	chr16	82170224	82170224	-	MPHOSPH6	134971
chr17	1628834	1628834	-	SLC43A2	chr17	4739832	4739832	+	ZMYND15	3110997			chr16	82170224	82170224	-	MPHOSPH6	chr16	82035252	82035252	+	HSD17B2	134971
chr17	4739832	4739832	+	ZMYND15	chr17	6755446	6755446	+	XAF1	2015613			chr16	84145307	84145307	+	DNAAF1	chr16	82170224	82170224	-	MPHOSPH6	1975082
chr17	6755446	6755446	+	XAF1	chr17	7014781	7014781	+	C17orf49	259334			chr16	88811928	88811928	-	APRT	chr16	89613307	89613307	+	DPEP1	801378
chr17	7014781	7014781	+	C17orf49	chr17	6755446	6755446	+	XAF1	259334			chr16	89613307	89613307	+	DPEP1	chr16	89686688	89686688	+	CDK10	73380
chr17	7839905	7839905	+	KDM6B	chr17	7014781	7014781	+	C17orf49	825123			chr16	89686688	89686688	+	CDK10	chr16	89613307	89613307	+	DPEP1	73380
chr17	8965712	8965712	-	PIK3R5	chr17	7839905	7839905	+	KDM6B	1125806			chr16	89828474	89828474	+	SPIRE2	chr16	89686688	89686688	+	CDK10	141785
chr17	21284710	21284710	+	MAP2K3	chr17	28897733	28897733	-	FLOT2	7613022			chr17	445940	445940	-	RFLNB	chr17	732545	732545	+	TLCD3A	286604
chr17	28897733	28897733	-	FLOT2	chr17	30116806	30116806	+	NSRP1	1219072			chr17	732545	732545	+	TLCD3A	chr17	445940	445940	-	RFLNB	286604
chr17	30116806	30116806	+	NSRP1	chr17	30378926	30378926	+	CPD	262119			chr17	2749652	2749652	-	CCDC92B	chr17	3801188	3801188	-	ITGAE	1051535
chr17	30378926	30378926	+	CPD	chr17	30116806	30116806	+	NSRP1	262119			chr17	3801188	3801188	-	ITGAE	chr17	4833339	4833339	+	MINK1	1032150
chr17	32350137	32350137	+	ZNF207	chr17	34255284	34255284	+	CCL2	1905146			chr17	4833339	4833339	+	MINK1	chr17	5501006	5501006	-	LOC728392	667666
chr17	34255284	34255284	+	CCL2	chr17	35243071	35243071	+	SLFN5	987786			chr17	5501006	5501006	-	LOC728392	chr17	4833339	4833339	+	MINK1	667666
chr17	35243071	35243071	+	SLFN5	chr17	35880360	35880360	-	CCL5	637288			chr17	6444454	6444454	+	PIMREG	chr17	6651605	6651605	-	MED31	207150
chr17	35880360	35880360	-	CCL5	chr17	36017972	36017972	-	CCL23	137611			chr17	6651605	6651605	-	MED31	chr17	6444454	6444454	+	PIMREG	207150
chr17	36017972	36017972	-	CCL23	chr17	36064271	36064271	+	CCL18	46298			chr17	7012623	7012623	+	RNASEK	chr17	7023049	7023049	+	BCL6B	10425
chr17	36064271	36064271	+	CCL18	chr17	36090143	36090143	-	CCL3	25871			chr17	7023049	7023049	+	BCL6B	chr17	7012623	7012623	+	RNASEK	10425
chr17	36090143	36090143	-	CCL3	chr17	36103826	36103826	+	CCL4	13682			chr17	7381088	7381088	+	TNK1	chr17	7583646	7583646	+	MPDU1	202557
chr17	36103826	36103826	+	CCL4	chr17	36090143	36090143	-	CCL3	13682			chr17	7583646	7583646	+	MPDU1	chr17	7381088	7381088	+	TNK1	202557
chr17	38705272	38705272	+	MLLT6	chr17	40565472	40565472	-	CCR7	1860199			chr17	10549658	10549658	-	MYH2	chr17	12665889	12665889	+	MYOCD	2116230
chr17	40565472	40565472	-	CCR7	chr17	41688884	41688884	+	EIF1	1123411			chr17	12665889	12665889	+	MYOCD	chr17	10549658	10549658	-	MYH2	2116230
chr17	41688884	41688884	+	EIF1	chr17	41966794	41966794	+	CNP	277909			chr17	16353469	16353469	-	CENPV	chr17	18183827	18183827	+	ALKBH5	1830357
chr17	41966794	41966794	+	CNP	chr17	41688884	41688884	+	EIF1	277909			chr17	18183827	18183827	+	ALKBH5	chr17	19387190	19387190	-	MFAP4	1203362
chr17	42287546	42287546	+	STAT5A	chr17	42388442	42388442	-	STAT3	100895			chr17	19387190	19387190	-	MFAP4	chr17	18183827	18183827	+	ALKBH5	1203362
chr17	42388442	42388442	-	STAT3	chr17	42287546	42287546	+	STAT5A	100895			chr17	21043011	21043011	-	USP22	chr17	19387190	19387190	-	MFAP4	1655820
chr17	43006783	43006783	+	IFI35	chr17	43170408	43170408	+	NBR1	163624			chr17	28728787	28728787	+	NEK8	chr17	28855015	28855015	+	ERAL1	126227
chr17	43170408	43170408	+	NBR1	chr17	43211874	43211874	+	TMEM106A	41465			chr17	28855015	28855015	+	ERAL1	chr17	28728787	28728787	+	NEK8	126227
chr17	43211874	43211874	+	TMEM106A	chr17	43170408	43170408	+	NBR1	41465			chr17	31297239	31297239	-	OMG	chr17	28855015	28855015	+	ERAL1	2442223
chr17	47649918	47649918	+	KPNB1	chr17	48048358	48048358	+	NFE2L1	398439			chr17	36196758	36196758	-	CCL3L1	chr17	36948953	36948953	+	AATF	752194
chr17	48048358	48048358	+	NFE2L1	chr17	47649918	47649918	+	KPNB1	398439			chr17	36948953	36948953	+	AATF	chr17	37489890	37489890	+	DUSP14	540936
chr17	48908406	48908406	+	UBE2Z	chr17	48048358	48048358	+	NFE2L1	860047			chr17	37489890	37489890	+	DUSP14	chr17	36948953	36948953	+	AATF	540936
chr17	50397523	50397523	-	LRRC59	chr17	51120868	51120868	-	SPAG9	723344			chr17	40364737	40364737	-	GJD3	chr17	41030125	41030125	-	KRTAP1-4	665387
chr17	51120868	51120868	-	SPAG9	chr17	50397523	50397523	-	LRRC59	723344			chr17	41030125	41030125	-	KRTAP1-4	chr17	41518890	41518890	-	KRT15	488764
chr17	56914049	56914049	-	TRIM25	chr17	59331654	59331654	+	YPEL2	2417604			chr17	41518890	41518890	-	KRT15	chr17	41030125	41030125	-	KRTAP1-4	488764
chr17	59331654	59331654	+	YPEL2	chr17	56914049	56914049	-	TRIM25	2417604			chr17	42050601	42050601	-	C17orf113	chr17	42181142	42181142	-	KCNH4	130540
chr17	62065278	62065278	-	MED13	chr17	59331654	59331654	+	YPEL2	2733623			chr17	42181142	42181142	-	KCNH4	chr17	42276391	42276391	-	STAT5B	95248
chr17	67366577	67366577	-	PSMD12	chr17	68291127	68291127	-	SLC16A6	924549			chr17	42276391	42276391	-	STAT5B	chr17	42181142	42181142	-	KCNH4	95248
chr17	68291127	68291127	-	SLC16A6	chr17	68601367	68601367	-	FAM20A	310239			chr17	45490721	45490721	-	PLEKHM1	chr17	46818692	46818692	-	WNT3	1327970
chr17	68601367	68601367	-	FAM20A	chr17	68291127	68291127	-	SLC16A6	310239			chr17	46818692	46818692	-	WNT3	chr17	47323954	47323954	+	EFCAB13	505261
chr17	74623738	74623738	-	CD300E	chr17	76072526	76072526	-	SRP68	1448787			chr17	47323954	47323954	+	EFCAB13	chr17	46818692	46818692	-	WNT3	505261
chr17	76072526	76072526	-	SRP68	chr17	76265347	76265347	+	UBALD2	192820			chr17	47831541	47831541	-	MRPL10	chr17	47841273	47841273	-	SCRN2	9731
chr17	76265347	76265347	+	UBALD2	chr17	76383203	76383203	+	SPHK1	117855			chr17	47841273	47841273	-	SCRN2	chr17	47831541	47831541	-	MRPL10	9731
chr17	76383203	76383203	+	SPHK1	chr17	76265347	76265347	+	UBALD2	117855			chr17	48545031	48545031	-	HOXB2	chr17	48611017	48611017	-	HOXB7	65985
chr17	76501427	76501427	-	RHBDF2	chr17	76383203	76383203	+	SPHK1	118223			chr17	48611017	48611017	-	HOXB7	chr17	48545031	48545031	-	HOXB2	65985
chr17	78360925	78360925	-	SOCS3	chr17	79022933	79022933	+	C1QTNF1	662007			chr17	49230787	49230787	-	PHOSPHO1	chr17	48611017	48611017	-	HOXB7	619769
chr17	79022933	79022933	+	C1QTNF1	chr17	78360925	78360925	-	SOCS3	662007			chr17	50867978	50867978	-	TOB1	chr17	51120868	51120868	-	SPAG9	252889
chr17	80260851	80260851	+	RNF213	chr17	79022933	79022933	+	C1QTNF1	1237917			chr17	51120868	51120868	-	SPAG9	chr17	51260049	51260049	-	MBTD1	139180
chr18	2655725	2655725	+	SMCHD1	chr18	5630663	5630663	-	EPB41L3	2974937			chr17	51260049	51260049	-	MBTD1	chr17	51120868	51120868	-	SPAG9	139180
chr18	5630663	5630663	-	EPB41L3	chr18	2655725	2655725	+	SMCHD1	2974937			chr17	59155186	59155186	-	SKA2	chr17	59707653	59707653	+	VMP1	552466
chr18	8609444	8609444	+	RAB12	chr18	5630663	5630663	-	EPB41L3	2978780			chr17	59707653	59707653	+	VMP1	chr17	59155186	59155186	-	SKA2	552466
chr18	12307668	12307668	+	TUBB6	chr18	12884335	12884335	-	PTPN2	576666			chr17	62627669	62627669	+	MRC2	chr17	63741986	63741986	-	STRADA	1114316
chr18	12884335	12884335	-	PTPN2	chr18	12307668	12307668	+	TUBB6	576666			chr17	63741986	63741986	-	STRADA	chr17	62627669	62627669	+	MRC2	1114316
chr18	31102421	31102421	-	DSC2	chr18	46072260	46072260	-	PSTPIP2	14969838			chr17	69060927	69060927	-	ABCA9	chr17	63741986	63741986	-	STRADA	5318940
chr18	46072260	46072260	-	PSTPIP2	chr18	48950711	48950711	-	SMAD7	2878450			chr17	74466372	74466372	+	CD300A	chr17	74531475	74531475	-	CD300LB	65102
chr18	48950711	48950711	-	SMAD7	chr18	46072260	46072260	-	PSTPIP2	2878450			chr17	74531475	74531475	-	CD300LB	chr17	74466372	74466372	+	CD300A	65102
chr18	55635957	55635957	-	TCF4	chr18	48950711	48950711	-	SMAD7	6685245			chr17	74923255	74923255	-	USH1G	chr17	75289449	75289449	-	SLC25A19	366193
chr18	63887704	63887704	+	SERPINB2	chr18	63970028	63970028	+	SERPINB8	82323			chr17	75289449	75289449	-	SLC25A19	chr17	75525696	75525696	+	LLGL2	236246
chr18	63970028	63970028	+	SERPINB8	chr18	63887704	63887704	+	SERPINB2	82323			chr17	75525696	75525696	+	LLGL2	chr17	75667115	75667115	+	SAP30BP	141418
chr19	913219	913219	-	R3HDM4	chr19	1174268	1174268	-	SBNO2	261048			chr17	75667115	75667115	+	SAP30BP	chr17	75525696	75525696	+	LLGL2	141418
chr19	1174268	1174268	-	SBNO2	chr19	1248552	1248552	+	MIDN	74283			chr17	78146384	78146384	+	C17orf99	chr17	75667115	75667115	+	SAP30BP	2479268
chr19	1248552	1248552	+	MIDN	chr19	1174268	1174268	-	SBNO2	74283			chr17	82031677	82031677	+	RAC3	chr17	78146384	78146384	+	C17orf99	3885292
chr19	2476126	2476126	+	GADD45B	chr19	3136032	3136032	+	GNA15	659905			chr18	49557	49557	-	TUBB8B	chr18	580379	580379	+	CETN1	530821
chr19	3136032	3136032	+	GNA15	chr19	2476126	2476126	+	GADD45B	659905			chr18	580379	580379	+	CETN1	chr18	49557	49557	-	TUBB8B	530821
chr19	4229522	4229522	+	EBI3	chr19	4831712	4831712	-	TICAM1	602189			chr18	3412008	3412008	+	TGIF1	chr18	580379	580379	+	CETN1	2831628
chr19	4831712	4831712	-	TICAM1	chr19	4229522	4229522	+	EBI3	602189			chr18	9334772	9334772	+	TWSG1	chr18	11851412	11851412	+	CHMP1B	2516639
chr19	6720650	6720650	-	C3	chr19	6739679	6739679	+	TRIP10	19028			chr18	11851412	11851412	+	CHMP1B	chr18	9334772	9334772	+	TWSG1	2516639
chr19	6739679	6739679	+	TRIP10	chr19	6720650	6720650	-	C3	19028			chr18	23437969	23437969	-	TMEM241	chr18	32018824	32018824	+	RNF125	8580854
chr19	6772707	6772707	+	VAV1	chr19	6739679	6739679	+	TRIP10	33027			chr18	32018824	32018824	+	RNF125	chr18	34224913	34224913	-	NOL4	2206088
chr19	7669048	7669048	+	RETN	chr19	8444974	8444974	+	HNRNPM	775925			chr18	34224913	34224913	-	NOL4	chr18	32018824	32018824	+	RNF125	2206088
chr19	8444974	8444974	+	HNRNPM	chr19	7669048	7669048	+	RETN	775925			chr18	49487234	49487234	-	C18orf32	chr18	50879117	50879117	+	ME2	1391882
chr19	10271119	10271119	+	ICAM1	chr19	10568979	10568979	-	CDKN2D	297859			chr18	50879117	50879117	+	ME2	chr18	49487234	49487234	-	C18orf32	1391882
chr19	10568979	10568979	-	CDKN2D	chr19	10848414	10848414	+	C19orf38	279434			chr18	54357858	54357858	-	STARD6	chr18	50879117	50879117	+	ME2	3478740
chr19	10848414	10848414	+	C19orf38	chr19	10871552	10871552	+	CARM1	23137			chr18	58629091	58629091	-	ALPK2	chr18	58671464	58671464	+	MALT1	42372
chr19	10871552	10871552	+	CARM1	chr19	10848414	10848414	+	C19orf38	23137			chr18	58671464	58671464	+	MALT1	chr18	58629091	58629091	-	ALPK2	42372
chr19	11089462	11089462	+	LDLR	chr19	10871552	10871552	+	CARM1	217909			chr18	59273454	59273454	-	RAX	chr18	58671464	58671464	+	MALT1	601989
chr19	12791485	12791485	+	JUNB	chr19	13150410	13150410	+	IER2	358924			chr18	63542368	63542368	+	SERPINB12	chr18	63970028	63970028	+	SERPINB8	427659
chr19	13150410	13150410	+	IER2	chr19	12791485	12791485	+	JUNB	358924			chr18	63970028	63970028	+	SERPINB8	chr18	63542368	63542368	+	SERPINB12	427659
chr19	13795442	13795442	+	ZSWIM4	chr19	13150410	13150410	+	IER2	645031			chr18	68715173	68715173	-	TMX3	chr18	63970028	63970028	+	SERPINB8	4745144
chr19	16067537	16067537	+	TPM4	chr19	17405630	17405630	-	BST2	1338092			chr18	79069393	79069393	+	ATP9B	chr18	80033936	80033936	-	TXNL4A	964542
chr19	17405630	17405630	-	BST2	chr19	17847982	17847982	-	JAK3	442351			chr18	80033936	80033936	-	TXNL4A	chr18	79069393	79069393	+	ATP9B	964542
chr19	17847982	17847982	-	JAK3	chr19	17405630	17405630	-	BST2	442351			chr19	2328683	2328683	+	SPPL2B	chr19	2456959	2456959	-	LMNB2	128275
chr19	18522070	18522070	-	ELL	chr19	17847982	17847982	-	JAK3	674087			chr19	2456959	2456959	-	LMNB2	chr19	2476126	2476126	+	GADD45B	19166
chr19	34994726	34994726	+	GRAMD1A	chr19	35030469	35030469	+	SCN1B	35742			chr19	2476126	2476126	+	GADD45B	chr19	2456959	2456959	-	LMNB2	19166
chr19	35030469	35030469	+	SCN1B	chr19	34994726	34994726	+	GRAMD1A	35742			chr19	3178768	3178768	+	S1PR4	chr19	2476126	2476126	+	GADD45B	702641
chr19	35282527	35282527	+	HAMP	chr19	35030469	35030469	+	SCN1B	252057			chr19	4338827	4338827	-	STAP2	chr19	3178768	3178768	+	S1PR4	1160058
chr19	38899699	38899699	+	NFKBIB	chr19	39406846	39406846	+	ZFP36	507146			chr19	6739679	6739679	+	TRIP10	chr19	7629792	7629792	+	PET100	890112
chr19	39406846	39406846	+	ZFP36	chr19	38899699	38899699	+	NFKBIB	507146			chr19	7629792	7629792	+	PET100	chr19	7669048	7669048	+	RETN	39255
chr19	40425992	40425992	-	SERTAD1	chr19	39406846	39406846	+	ZFP36	1019145			chr19	7669048	7669048	+	RETN	chr19	7629792	7629792	+	PET100	39255
chr19	41627074	41627074	-	CEACAM4	chr19	40425992	40425992	-	SERTAD1	1201081			chr19	8610715	8610715	-	ADAMTS10	chr19	7669048	7669048	+	RETN	941666
chr19	43670346	43670346	-	PLAUR	chr19	43754962	43754962	-	SMG9	84615			chr19	10102749	10102749	-	ANGPTL6	chr19	10848414	10848414	+	C19orf38	745664
chr19	43754962	43754962	-	SMG9	chr19	43780973	43780973	-	KCNN4	26010			chr19	10848414	10848414	+	C19orf38	chr19	11355431	11355431	+	PLPPR2	507016
chr19	43780973	43780973	-	KCNN4	chr19	43754962	43754962	-	SMG9	26010			chr19	11355431	11355431	+	PLPPR2	chr19	11538850	11538850	+	CNN1	183418
chr19	44643797	44643797	+	PVR	chr19	44748707	44748707	+	BCL3	104909			chr19	11538850	11538850	+	CNN1	chr19	11355431	11355431	+	PLPPR2	183418
chr19	44748707	44748707	+	BCL3	chr19	44643797	44643797	+	PVR	104909			chr19	12666777	12666777	-	MAN2B1	chr19	12945813	12945813	+	RAD23A	279035
chr19	45001463	45001463	+	RELB	chr19	44748707	44748707	+	BCL3	252755			chr19	12945813	12945813	+	RAD23A	chr19	12969617	12969617	+	DAND5	23803
chr19	45507478	45507478	+	VASP	chr19	45001463	45001463	+	RELB	506014			chr19	12969617	12969617	+	DAND5	chr19	12945813	12945813	+	RAD23A	23803
chr19	46625089	46625089	-	PTGIR	chr19	47515063	47515063	-	NAPA	889973			chr19	14529322	14529322	-	DNAJB1	chr19	15741392	15741392	+	OR10H3	1212069
chr19	47515063	47515063	-	NAPA	chr19	48325551	48325551	+	EMP3	810487			chr19	15741392	15741392	+	OR10H3	chr19	16572415	16572415	-	SLC35E1	831022
chr19	48325551	48325551	+	EMP3	chr19	48872391	48872391	+	PPP1R15A	546839			chr19	16572415	16572415	-	SLC35E1	chr19	15741392	15741392	+	OR10H3	831022
chr19	48872391	48872391	+	PPP1R15A	chr19	48325551	48325551	+	EMP3	546839			chr19	17688199	17688199	-	UNC13A	chr19	18098816	18098816	-	IL12RB1	410616
chr19	49877701	49877701	+	TBC1D17	chr19	49928701	49928701	+	ATF5	50999			chr19	18098816	18098816	-	IL12RB1	chr19	18281622	18281622	-	JUND	182805
chr19	49928701	49928701	+	ATF5	chr19	49929504	49929504	-	IL4I1	802			chr19	18281622	18281622	-	JUND	chr19	18098816	18098816	-	IL12RB1	182805
chr19	49929504	49929504	-	IL4I1	chr19	49928701	49928701	+	ATF5	802			chr19	18571729	18571729	+	UBA52	chr19	18281622	18281622	-	JUND	290106
chr19	49929504	49929504	-	NUP62	chr19	49928701	49928701	+	ATF5	802			chr19	18896727	18896727	-	CERS1	chr19	19138478	19138478	-	TMEM161A	241750
chr19	51372654	51372654	-	NKG7	chr19	51417642	51417642	-	SIGLEC10	44987			chr19	19138478	19138478	-	TMEM161A	chr19	18896727	18896727	-	CERS1	241750
chr19	51417642	51417642	-	SIGLEC10	chr19	51372654	51372654	-	NKG7	44987			chr19	21082202	21082202	+	ZNF714	chr19	19138478	19138478	-	TMEM161A	1943723
chr19	51751878	51751878	-	FPR1	chr19	51761179	51761179	+	FPR2	9300			chr19	23117024	23117024	+	ZNF730	chr19	21082202	21082202	+	ZNF714	2034821
chr19	51761179	51761179	+	FPR2	chr19	51751878	51751878	-	FPR1	9300			chr19	29923656	29923656	+	URI1	chr19	34404397	34404397	+	PDCD2L	4480740
chr19	54189882	54189882	-	MBOAT7	chr19	54223007	54223007	-	LILRB3	33124			chr19	34404397	34404397	+	PDCD2L	chr19	34926902	34926902	+	ZNF30	522504
chr19	54223007	54223007	-	LILRB3	chr19	54189882	54189882	-	MBOAT7	33124			chr19	34926902	34926902	+	ZNF30	chr19	35358459	35358459	+	FFAR3	431556
chr19	54281178	54281178	-	LILRB2	chr19	54313166	54313166	-	LILRA5	31987			chr19	35358459	35358459	+	FFAR3	chr19	34926902	34926902	+	ZNF30	431556
chr19	54313166	54313166	-	LILRA5	chr19	54281178	54281178	-	LILRB2	31987			chr19	36418644	36418644	-	ZFP82	chr19	36772814	36772814	-	ZNF850	354169
chr19	54370556	54370556	-	LAIR1	chr19	54313166	54313166	-	LILRA5	57389			chr19	36772814	36772814	-	ZNF850	chr19	36916291	36916291	-	ZNF829	143476
chr19	54593631	54593631	+	LILRA1	chr19	54616929	54616929	+	LILRB1	23297			chr19	36916291	36916291	-	ZNF829	chr19	36772814	36772814	-	ZNF850	143476
chr19	54616929	54616929	+	LILRB1	chr19	54593631	54593631	+	LILRA1	23297			chr19	38374570	38374570	+	PSMD8	chr19	38617953	38617953	-	MAP4K1	243382
chr19	54662818	54662818	+	LILRB4	chr19	54616929	54616929	+	LILRB1	45888			chr19	38617953	38617953	-	MAP4K1	chr19	38744474	38744474	-	CAPN12	126520
chr19	54874234	54874234	+	FCAR	chr19	54662818	54662818	+	LILRB4	211415			chr19	38744474	38744474	-	CAPN12	chr19	38617953	38617953	-	MAP4K1	126520
chr19	55325341	55325341	-	TMEM150B	chr19	54874234	54874234	+	FCAR	451106			chr19	39204263	39204263	-	SYCN	chr19	38744474	38744474	-	CAPN12	459788
chr2	8682055	8682055	+	ID2	chr2	9555830	9555830	-	ADAM17	873774			chr19	39934626	39934626	-	FCGBP	chr19	40226689	40226689	-	CCNP	292062
chr2	9555830	9555830	-	ADAM17	chr2	8682055	8682055	+	ID2	873774			chr19	40226689	40226689	-	CCNP	chr19	39934626	39934626	-	FCGBP	292062
chr2	25673674	25673674	-	DTNB	chr2	27427789	27427789	+	NRBP1	1754114			chr19	44212527	44212527	+	ZNF227	chr19	44777868	44777868	+	CBLC	565340
chr2	27427789	27427789	+	NRBP1	chr2	28392857	28392857	+	FOSL2	965067			chr19	44777868	44777868	+	CBLC	chr19	44946050	44946050	+	APOC2	168181
chr2	28392857	28392857	+	FOSL2	chr2	28496059	28496059	+	PLB1	103201			chr19	44946050	44946050	+	APOC2	chr19	45001463	45001463	+	RELB	55412
chr2	28496059	28496059	+	PLB1	chr2	28392857	28392857	+	FOSL2	103201			chr19	45001463	45001463	+	RELB	chr19	44946050	44946050	+	APOC2	55412
chr2	32265743	32265743	-	NLRC4	chr2	28496059	28496059	+	PLB1	3769683			chr19	45782490	45782490	-	DMPK	chr19	46041016	46041016	-	IGFL4	258525
chr2	36355777	36355777	+	CRIM1	chr2	37344629	37344629	+	QPCT	988851			chr19	46041016	46041016	-	IGFL4	chr19	45782490	45782490	-	DMPK	258525
chr2	37344629	37344629	+	QPCT	chr2	36355777	36355777	+	CRIM1	988851			chr19	46634682	46634682	-	GNG8	chr19	47048624	47048624	-	TMEM160	413941
chr2	40512435	40512435	-	SLC8A1	chr2	37344629	37344629	+	QPCT	3167805			chr19	47048624	47048624	-	TMEM160	chr19	47256524	47256524	+	CCDC9	207899
chr2	55137831	55137831	-	RTN4	chr2	57907650	57907650	+	VRK2	2769818			chr19	47256524	47256524	+	CCDC9	chr19	47048624	47048624	-	TMEM160	207899
chr2	57907650	57907650	+	VRK2	chr2	55137831	55137831	-	RTN4	2769818			chr19	48673017	48673017	-	NTN5	chr19	49763306	49763306	-	TSKS	1090288
chr2	60881573	60881573	+	REL	chr2	63840968	63840968	+	UGP2	2959394			chr19	49763306	49763306	-	TSKS	chr19	48673017	48673017	-	NTN5	1090288
chr2	63840968	63840968	+	UGP2	chr2	60881573	60881573	+	REL	2959394			chr19	53521013	53521013	+	ZNF331	chr19	53882196	53882196	+	PRKCG	361182
chr2	68365281	68365281	+	PLEK	chr2	69915040	69915040	+	MXD1	1549758			chr19	53882196	53882196	+	PRKCG	chr19	54081365	54081365	-	TARM1	199168
chr2	69915040	69915040	+	MXD1	chr2	68365281	68365281	+	PLEK	1549758			chr19	54081365	54081365	-	TARM1	chr19	53882196	53882196	+	PRKCG	199168
chr2	74198614	74198614	+	MTHFD2	chr2	74834126	74834126	+	HK2	635511			chr19	54738510	54738510	+	KIR2DS2	chr19	55180289	55180289	-	SYT5	441778
chr2	74834126	74834126	+	HK2	chr2	74198614	74198614	+	MTHFD2	635511			chr19	55180289	55180289	-	SYT5	chr19	55485187	55485187	+	NAT14	304897
chr2	85584430	85584430	+	VAMP5	chr2	74834126	74834126	+	HK2	10750303			chr19	55485187	55485187	+	NAT14	chr19	55180289	55180289	-	SYT5	304897
chr2	96536751	96536751	+	ARID5A	chr2	101308701	101308701	-	RNF149	4771949			chr19	55999725	55999725	+	NLRP5	chr19	55485187	55485187	+	NAT14	514537
chr2	101308701	101308701	-	RNF149	chr2	101697702	101697702	+	MAP4K4	389000			chr19	57456739	57456739	-	VN1R1	chr19	57559863	57559863	-	ZNF550	103123
chr2	101697702	101697702	+	MAP4K4	chr2	102070389	102070389	+	IL1R1	372686			chr19	57559863	57559863	-	ZNF550	chr19	57456739	57456739	-	VN1R1	103123
chr2	102070389	102070389	+	IL1R1	chr2	101697702	101697702	+	MAP4K4	372686			chr19	57769651	57769651	+	ZNF586	chr19	57559863	57559863	-	ZNF550	209787
chr2	111120913	111120913	+	BCL2L11	chr2	112836779	112836779	-	IL1B	1715865			chr2	677406	677406	-	TMEM18	chr2	11155371	11155371	+	SLC66A3	10477964
chr2	112836779	112836779	-	IL1B	chr2	113117970	113117970	+	IL1RN	281190			chr2	11155371	11155371	+	SLC66A3	chr2	17539971	17539971	+	VSNL1	6384599
chr2	113117970	113117970	+	IL1RN	chr2	112836779	112836779	-	IL1B	281190			chr2	17539971	17539971	+	VSNL1	chr2	23385178	23385178	+	KLHL29	5845206
chr2	113890088	113890088	+	ACTR3	chr2	113117970	113117970	+	IL1RN	772117			chr2	23385178	23385178	+	KLHL29	chr2	26401919	26401919	+	DRC1	3016740
chr2	118088417	118088417	+	INSIG2	chr2	119223833	119223833	+	STEAP3	1135415			chr2	26401919	26401919	+	DRC1	chr2	23385178	23385178	+	KLHL29	3016740
chr2	119223833	119223833	+	STEAP3	chr2	118088417	118088417	+	INSIG2	1135415			chr2	29921586	29921586	-	ALK	chr2	26401919	26401919	+	DRC1	3519666
chr2	142877663	142877663	+	KYNU	chr2	151289668	151289668	-	NMI	8412004			chr2	36598168	36598168	-	FEZ2	chr2	37196495	37196495	+	CEBPZOS	598326
chr2	151289668	151289668	-	NMI	chr2	151357591	151357591	+	TNFAIP6	67922			chr2	37196495	37196495	+	CEBPZOS	chr2	36598168	36598168	-	FEZ2	598326
chr2	151357591	151357591	+	TNFAIP6	chr2	151289668	151289668	-	NMI	67922			chr2	43774038	43774038	+	DYNC2LI1	chr2	44168802	44168802	+	PPM1B	394763
chr2	156435551	156435551	+	GPD2	chr2	159904756	159904756	-	LY75	3469204			chr2	44168802	44168802	+	PPM1B	chr2	43774038	43774038	+	DYNC2LI1	394763
chr2	159904756	159904756	-	LY75	chr2	161136954	161136954	+	TANK	1232197			chr2	45651674	45651674	+	PRKCE	chr2	46542489	46542489	+	RHOQ	890814
chr2	161136954	161136954	+	TANK	chr2	162318684	162318684	-	IFIH1	1181729			chr2	46542489	46542489	+	RHOQ	chr2	46941855	46941855	-	MCFD2	399365
chr2	162318684	162318684	-	IFIH1	chr2	162318762	162318762	+	GCA	77			chr2	46941855	46941855	-	MCFD2	chr2	46542489	46542489	+	RHOQ	399365
chr2	162318762	162318762	+	GCA	chr2	162318684	162318684	-	IFIH1	77			chr2	73214244	73214244	+	SMYD5	chr2	74514449	74514449	+	TLX2	1300204
chr2	169798870	169798870	+	SSB	chr2	162318762	162318762	+	GCA	7480107			chr2	74514449	74514449	+	TLX2	chr2	73214244	73214244	+	SMYD5	1300204
chr2	186590055	186590055	+	ITGAV	chr2	190648894	190648894	+	NAB1	4058838			chr2	86338083	86338083	-	REEP1	chr2	88691672	88691672	+	RPIA	2353588
chr2	190648894	190648894	+	NAB1	chr2	190880820	190880820	+	GLS	231925			chr2	88691672	88691672	+	RPIA	chr2	86338083	86338083	-	REEP1	2353588
chr2	190880820	190880820	+	GLS	chr2	191014250	191014250	-	STAT1	133429			chr2	95159848	95159848	-	ZNF514	chr2	96145440	96145440	-	DUSP2	985591
chr2	191014250	191014250	-	STAT1	chr2	190880820	190880820	+	GLS	133429			chr2	96145440	96145440	-	DUSP2	chr2	95159848	95159848	-	ZNF514	985591
chr2	191151596	191151596	-	STAT4	chr2	191014250	191014250	-	STAT1	137345			chr2	97646061	97646061	+	COX5B	chr2	96145440	96145440	-	DUSP2	1500620
chr2	191678071	191678071	+	NABP1	chr2	191151596	191151596	-	STAT4	526474			chr2	102186972	102186972	+	IL1RL2	chr2	105241742	105241742	+	GPR45	3054769
chr2	200811545	200811545	+	BZW1	chr2	201116103	201116103	+	CFLAR	304557			chr2	105241742	105241742	+	GPR45	chr2	106194301	106194301	-	UXS1	952558
chr2	201116103	201116103	+	CFLAR	chr2	201233442	201233442	+	CASP8	117338			chr2	106194301	106194301	-	UXS1	chr2	105241742	105241742	+	GPR45	952558
chr2	201233442	201233442	+	CASP8	chr2	201116103	201116103	+	CFLAR	117338			chr2	108533670	108533670	+	LIMS1	chr2	106194301	106194301	-	UXS1	2339368
chr2	205682499	205682499	+	NRP2	chr2	201233442	201233442	+	CASP8	4449056			chr2	112978005	112978005	+	IL36G	chr2	108533670	108533670	+	LIMS1	4444334
chr2	216034096	216034096	-	MREG	chr2	218292577	218292577	-	TMBIM1	2258480			chr2	126655934	126655934	+	GYPC	chr2	127535801	127535801	+	MYO7B	879866
chr2	218292577	218292577	-	TMBIM1	chr2	218382272	218382272	+	SLC11A1	89694			chr2	127535801	127535801	+	MYO7B	chr2	126655934	126655934	+	GYPC	879866
chr2	218382272	218382272	+	SLC11A1	chr2	218292577	218292577	-	TMBIM1	89694			chr2	130836913	130836913	+	ARHGEF4	chr2	127535801	127535801	+	MYO7B	3301111
chr2	222423987	222423987	+	SGPP2	chr2	222861035	222861035	+	ACSL3	437047			chr2	138780390	138780390	-	NXPH2	chr2	130836913	130836913	+	ARHGEF4	7943476
chr2	222861035	222861035	+	ACSL3	chr2	222423987	222423987	+	SGPP2	437047			chr2	149587775	149587775	-	MMADHC	chr2	158456951	158456951	+	PKP4	8869175
chr2	223945335	223945335	-	WDFY1	chr2	222861035	222861035	+	ACSL3	1084299			chr2	158456951	158456951	+	PKP4	chr2	161136954	161136954	+	TANK	2680002
chr2	227472155	227472155	+	AGFG1	chr2	227813841	227813841	+	CCL20	341685			chr2	161136954	161136954	+	TANK	chr2	161416296	161416296	+	TBR1	279341
chr2	227813841	227813841	+	CCL20	chr2	227472155	227472155	+	AGFG1	341685			chr2	161416296	161416296	+	TBR1	chr2	161136954	161136954	+	TANK	279341
chr2	229923180	229923180	-	TRIP12	chr2	230225636	230225636	-	SP110	302455			chr2	162318684	162318684	-	IFIH1	chr2	161416296	161416296	+	TBR1	902387
chr2	230225636	230225636	-	SP110	chr2	230416155	230416155	+	SP100	190518			chr2	172085506	172085506	+	DLX1	chr2	174764472	174764472	-	CHRNA1	2678965
chr2	230416155	230416155	+	SP100	chr2	230225636	230225636	-	SP110	190518			chr2	174764472	174764472	-	CHRNA1	chr2	172085506	172085506	+	DLX1	2678965
chr20	408049	408049	+	RBCK1	chr20	653200	653200	-	SRXN1	245150			chr2	179861612	179861612	-	ZNF385B	chr2	174764472	174764472	-	CHRNA1	5097139
chr20	653200	653200	-	SRXN1	chr20	408049	408049	+	RBCK1	245150			chr2	189179761	189179761	-	COL5A2	chr2	189441432	189441432	+	WDR75	261670
chr20	3712600	3712600	-	SIGLEC1	chr20	3888780	3888780	+	PANK2	176179			chr2	189441432	189441432	+	WDR75	chr2	189179761	189179761	-	COL5A2	261670
chr20	3888780	3888780	+	PANK2	chr20	3712600	3712600	-	SIGLEC1	176179			chr2	199955491	199955491	-	TYW5	chr2	202238597	202238597	-	SUMO1	2283105
chr20	10673999	10673999	-	JAG1	chr20	3888780	3888780	+	PANK2	6785218			chr2	202238597	202238597	-	SUMO1	chr2	199955491	199955491	-	TYW5	2283105
chr20	17682242	17682242	-	RRBP1	chr20	19758257	19758257	+	RIN2	2076014			chr2	206765387	206765387	+	FASTKD2	chr2	208146158	208146158	-	CRYGB	1380770
chr20	19758257	19758257	+	RIN2	chr20	17682242	17682242	-	RRBP1	2076014			chr2	208146158	208146158	-	CRYGB	chr2	206765387	206765387	+	FASTKD2	1380770
chr20	32010437	32010437	+	CCM2L	chr20	32052241	32052241	+	HCK	41803			chr2	210476775	210476775	-	LANCL1	chr2	208146158	208146158	-	CRYGB	2330616
chr20	32052241	32052241	+	HCK	chr20	32010437	32010437	+	CCM2L	41803			chr2	218217188	218217188	+	ARPC2	chr2	222298998	222298998	-	PAX3	4081809
chr20	32207743	32207743	-	PLAGL2	chr20	32052241	32052241	+	HCK	155501			chr2	222298998	222298998	-	PAX3	chr2	222656092	222656092	-	FARSB	357093
chr20	33811347	33811347	+	CHMP4B	chr20	34546843	34546843	+	MAP1LC3A	735495			chr2	222656092	222656092	-	FARSB	chr2	222298998	222298998	-	PAX3	357093
chr20	34546843	34546843	+	MAP1LC3A	chr20	34704343	34704343	+	TP53INP2	157499			chr2	233566782	233566782	-	USP40	chr2	233681937	233681937	+	UGT1A7	115154
chr20	34704343	34704343	+	TP53INP2	chr20	34546843	34546843	+	MAP1LC3A	157499			chr2	233681937	233681937	+	UGT1A7	chr2	233566782	233566782	-	USP40	115154
chr20	37344684	37344684	+	SRC	chr20	37693954	37693954	+	CTNNBL1	349269			chr2	240561110	240561110	-	ANKMY1	chr2	240896156	240896156	-	MAB21L4	335045
chr20	37693954	37693954	+	CTNNBL1	chr20	37344684	37344684	+	SRC	349269			chr2	240896156	240896156	-	MAB21L4	chr2	240561110	240561110	-	ANKMY1	335045
chr20	38166508	38166508	-	TGM2	chr20	37693954	37693954	+	CTNNBL1	472553			chr20	1185920	1185920	-	TMEM74B	chr20	10034986	10034986	+	ANKEF1	8849065
chr20	41028821	41028821	+	TOP1	chr20	38166508	38166508	-	TGM2	2862312			chr20	10034986	10034986	+	ANKEF1	chr20	16730025	16730025	+	SNRPB2	6695038
chr20	44651758	44651758	-	ADA	chr20	45348424	45348424	-	SDC4	696665			chr20	16730025	16730025	+	SNRPB2	chr20	16748357	16748357	+	OTOR	18331
chr20	45348424	45348424	-	SDC4	chr20	45912364	45912364	-	PLTP	563939			chr20	16748357	16748357	+	OTOR	chr20	16730025	16730025	+	SNRPB2	18331
chr20	45912364	45912364	-	PLTP	chr20	46008907	46008907	+	MMP9	96542			chr20	17682242	17682242	-	RRBP1	chr20	18137862	18137862	+	KAT14	455619
chr20	46008907	46008907	+	MMP9	chr20	45912364	45912364	-	PLTP	96542			chr20	18137862	18137862	+	KAT14	chr20	18507481	18507481	+	SEC23B	369618
chr20	46118313	46118313	+	CD40	chr20	46008907	46008907	+	MMP9	109405			chr20	18507481	18507481	+	SEC23B	chr20	18137862	18137862	+	KAT14	369618
chr20	46407051	46407051	-	ELMO2	chr20	46118313	46118313	+	CD40	288737			chr20	21514064	21514064	-	NKX2-2	chr20	23452876	23452876	-	CST11	1938811
chr20	47356889	47356889	-	ZMYND8	chr20	46407051	46407051	-	ELMO2	949837			chr20	23452876	23452876	-	CST11	chr20	21514064	21514064	-	NKX2-2	1938811
chr20	49278057	49278057	-	ZNFX1	chr20	49713878	49713878	-	B4GALT5	435820			chr20	25624014	25624014	-	NANP	chr20	23452876	23452876	-	CST11	2171137
chr20	49713878	49713878	-	B4GALT5	chr20	49812712	49812712	+	SLC9A8	98833			chr20	31475287	31475287	+	REM1	chr20	31870633	31870633	+	TTLL9	395345
chr20	49812712	49812712	+	SLC9A8	chr20	49713878	49713878	-	B4GALT5	98833			chr20	31870633	31870633	+	TTLL9	chr20	31870744	31870744	-	DUSP15	110
chr20	49936396	49936396	+	RNF114	chr20	49812712	49812712	+	SLC9A8	123683			chr20	31870744	31870744	-	DUSP15	chr20	31870633	31870633	+	TTLL9	110
chr20	50190582	50190582	+	CEBPB	chr20	49936396	49936396	+	RNF114	254185			chr20	32207879	32207879	+	POFUT1	chr20	31870744	31870744	-	DUSP15	337134
chr20	50510320	50510320	+	PTPN1	chr20	50190582	50190582	+	CEBPB	319737			chr20	33004433	33004433	-	SUN5	chr20	33031647	33031647	+	BPIFB6	27213
chr20	62804834	62804834	+	OGFR	chr20	50510320	50510320	+	PTPN1	12294513			chr20	33031647	33031647	+	BPIFB6	chr20	33004433	33004433	-	SUN5	27213
chr21	14383146	14383146	-	HSPA13	chr21	14583402	14583402	-	SAMSN1	200255			chr20	33993910	33993910	+	RALY	chr20	33031647	33031647	+	BPIFB6	962262
chr21	14583402	14583402	-	SAMSN1	chr21	14383146	14383146	-	HSPA13	200255			chr20	35292425	35292425	-	FAM83C	chr20	35664900	35664900	-	RBM12	372474
chr21	17612901	17612901	-	BTG3	chr21	14583402	14583402	-	SAMSN1	3029498			chr20	35664900	35664900	-	RBM12	chr20	35292425	35292425	-	FAM83C	372474
chr21	29298921	29298921	+	BACH1	chr21	33402895	33402895	+	IFNGR2	4103973			chr20	45207032	45207032	+	SEMG1	chr20	46550654	46550654	-	OCSTAMP	1343621
chr21	33402895	33402895	+	IFNGR2	chr21	35049302	35049302	-	RUNX1	1646406			chr20	46550654	46550654	-	OCSTAMP	chr20	46689444	46689444	-	TP53RK	138789
chr21	35049302	35049302	-	RUNX1	chr21	33402895	33402895	+	IFNGR2	1646406			chr20	46689444	46689444	-	TP53RK	chr20	46550654	46550654	-	OCSTAMP	138789
chr21	38229925	38229925	+	KCNJ15	chr21	38805182	38805182	+	ETS2	575256			chr20	49482668	49482668	-	KCNB1	chr20	46689444	46689444	-	TP53RK	2793223
chr21	38805182	38805182	+	ETS2	chr21	38229925	38229925	+	KCNJ15	575256			chr20	54208086	54208086	+	PFDN4	chr20	54475592	54475592	+	DOK5	267505
chr21	41362026	41362026	+	MX2	chr21	41420557	41420557	+	MX1	58530			chr20	54475592	54475592	+	DOK5	chr20	54208086	54208086	+	PFDN4	267505
chr21	41420557	41420557	+	MX1	chr21	41362026	41362026	+	MX2	58530			chr20	58981255	58981255	+	NELFCD	chr20	59577508	59577508	+	PHACTR3	596252
chr21	45074579	45074579	+	ADARB1	chr21	46228824	46228824	-	LSS	1154244			chr20	59577508	59577508	+	PHACTR3	chr20	58981255	58981255	+	NELFCD	596252
chr21	46228824	46228824	-	LSS	chr21	45074579	45074579	+	ADARB1	1154244			chr20	62238520	62238520	+	OSBPL2	chr20	62861822	62861822	-	TCFL5	623301
chr22	17084958	17084958	+	IL17RA	chr22	17638583	17638583	+	BCL2L13	553624			chr20	62861822	62861822	-	TCFL5	chr20	62937952	62937952	-	DIDO1	76129
chr22	17638583	17638583	+	BCL2L13	chr22	17774665	17774665	-	BID	136081			chr20	62937952	62937952	-	DIDO1	chr20	62861822	62861822	-	TCFL5	76129
chr22	17774665	17774665	-	BID	chr22	17638583	17638583	+	BCL2L13	136081			chr20	63472655	63472655	-	KCNQ2	chr20	62937952	62937952	-	DIDO1	534702
chr22	24423596	24423596	+	ADORA2A	chr22	27919306	27919306	-	PITPNB	3495709			chr21	7770548	7770548	-	FAM243A	chr21	14583402	14583402	-	SAMSN1	6812853
chr22	27919306	27919306	-	PITPNB	chr22	28800572	28800572	-	XBP1	881265			chr21	14583402	14583402	-	SAMSN1	chr21	7770548	7770548	-	FAM243A	6812853
chr22	28800572	28800572	-	XBP1	chr22	27919306	27919306	-	PITPNB	881265			chr21	25639257	25639257	+	JAM2	chr21	32585523	32585523	-	TCP10L	6946265
chr22	31212297	31212297	+	LIMK2	chr22	28800572	28800572	-	XBP1	2411724			chr21	32585523	32585523	-	TCP10L	chr21	32728040	32728040	-	SYNJ1	142516
chr22	36166177	36166177	-	APOL3	chr22	36913627	36913627	+	CSF2RB	747449			chr21	32728040	32728040	-	SYNJ1	chr21	32585523	32585523	-	TCP10L	142516
chr22	36913627	36913627	+	CSF2RB	chr22	37282507	37282507	+	CYTH4	368879			chr21	36320188	36320188	+	MORC3	chr21	36576569	36576569	-	CLDN14	256380
chr22	37282507	37282507	+	CYTH4	chr22	36913627	36913627	+	CSF2RB	368879			chr21	36576569	36576569	-	CLDN14	chr21	36320188	36320188	+	MORC3	256380
chr22	37906296	37906296	+	MICALL1	chr22	38201931	38201931	+	MAFF	295634			chr21	39867437	39867437	+	PCP4	chr21	36576569	36576569	-	CLDN14	3290867
chr22	38201931	38201931	+	MAFF	chr22	37906296	37906296	+	MICALL1	295634			chr21	43659488	43659488	-	HSF2BP	chr21	43719128	43719128	+	PDXK	59639
chr22	38872216	38872216	-	CBX6	chr22	38201931	38201931	+	MAFF	670284			chr21	43719128	43719128	+	PDXK	chr21	43659488	43659488	-	HSF2BP	59639
chr22	41621043	41621043	-	DESI1	chr22	41833104	41833104	+	SREBF2	212060			chr22	17359948	17359948	+	CECR2	chr22	19178736	19178736	-	SLC25A1	1818787
chr22	41833104	41833104	+	SREBF2	chr22	41621043	41621043	-	DESI1	212060			chr22	19178736	19178736	-	SLC25A1	chr22	19431901	19431901	+	MRPL40	253164
chr22	42649392	42649392	-	CYB5R3	chr22	42721301	42721301	-	A4GALT	71908			chr22	19431901	19431901	+	MRPL40	chr22	19447711	19447711	-	C22orf39	15809
chr22	42721301	42721301	-	A4GALT	chr22	42649392	42649392	-	CYB5R3	71908			chr22	19447711	19447711	-	C22orf39	chr22	19431901	19431901	+	MRPL40	15809
chr22	42857273	42857273	-	ARFGAP3	chr22	42721301	42721301	-	A4GALT	135971			chr22	19525337	19525337	-	CLDN5	chr22	19447711	19447711	-	C22orf39	77625
chr22	49960771	49960771	+	PIM3	chr22	50526439	50526439	-	SCO2	565667			chr22	19714502	19714502	+	SEPTIN5	chr22	19525337	19525337	-	CLDN5	189164
chr22	50526439	50526439	-	SCO2	chr22	50530085	50530085	-	TYMP	3645			chr22	19941771	19941771	+	COMT	chr22	20131803	20131803	+	ZDHHC8	190031
chr22	50530085	50530085	-	TYMP	chr22	50532498	50532498	-	ODF3B	2412			chr22	20131803	20131803	+	ZDHHC8	chr22	19941771	19941771	+	COMT	190031
chr22	50532498	50532498	-	ODF3B	chr22	50530085	50530085	-	TYMP	2412			chr22	23180508	23180508	+	BCR	chr22	20131803	20131803	+	ZDHHC8	3048704
chr22	50578612	50578612	-	CPT1B	chr22	50532498	50532498	-	ODF3B	46113			chr22	28741834	28741834	-	CHEK2	chr22	30546682	30546682	-	SEC14L6	1804847
chr3	5122291	5122291	+	ARL8B	chr3	5187706	5187706	+	EDEM1	65414			chr22	30546682	30546682	-	SEC14L6	chr22	28741834	28741834	-	CHEK2	1804847
chr3	5187706	5187706	+	EDEM1	chr3	5122291	5122291	+	ARL8B	65414			chr22	37244269	37244269	-	RAC2	chr22	37675635	37675635	+	LGALS1	431365
chr3	10164918	10164918	+	IRAK2	chr3	10292947	10292947	-	GHRL	128028			chr22	37675635	37675635	+	LGALS1	chr22	37805228	37805228	+	H1-0	129592
chr3	10292947	10292947	-	GHRL	chr3	10164918	10164918	+	IRAK2	128028			chr22	37805228	37805228	+	H1-0	chr22	37675635	37675635	+	LGALS1	129592
chr3	15427597	15427597	+	EAF1	chr3	16513699	16513699	-	RFTN1	1086101			chr22	37984555	37984555	-	SOX10	chr22	37805228	37805228	+	H1-0	179326
chr3	16513699	16513699	-	RFTN1	chr3	15427597	15427597	+	EAF1	1086101			chr22	38273010	38273010	-	TMEM184B	chr22	37984555	37984555	-	SOX10	288454
chr3	19947079	19947079	+	RAB5A	chr3	23203097	23203097	+	UBE2E2	3256017			chr22	38705943	38705943	+	GTPBP1	chr22	38273010	38273010	-	TMEM184B	432932
chr3	23203097	23203097	+	UBE2E2	chr3	23805954	23805954	+	UBE2E1	602856			chr22	41969442	41969442	+	SEPTIN3	chr22	41998787	41998787	+	WBP2NL	29344
chr3	23805954	23805954	+	UBE2E1	chr3	23203097	23203097	+	UBE2E2	602856			chr22	41998787	41998787	+	WBP2NL	chr22	41969442	41969442	+	SEPTIN3	29344
chr3	28348824	28348824	-	AZI2	chr3	32502852	32502852	-	CMTM6	4154027			chr22	42721301	42721301	-	A4GALT	chr22	41998787	41998787	+	WBP2NL	722513
chr3	32502852	32502852	-	CMTM6	chr3	28348824	28348824	-	AZI2	4154027			chr22	43923804	43923804	+	PNPLA3	chr22	42721301	42721301	-	A4GALT	1202502
chr3	37176360	37176360	-	LRRFIP2	chr3	37243270	37243270	+	GOLGA4	66909			chr22	50562919	50562919	-	SYCE3	chr22	43923804	43923804	+	PNPLA3	6639114
chr3	37243270	37243270	+	GOLGA4	chr3	37176360	37176360	-	LRRFIP2	66909			chr3	8501806	8501806	+	LMCD1	chr3	10164918	10164918	+	IRAK2	1663111
chr3	37987977	37987977	+	VILL	chr3	38138660	38138660	+	MYD88	150682			chr3	10164918	10164918	+	IRAK2	chr3	10321188	10321188	-	SEC13	156269
chr3	38138660	38138660	+	MYD88	chr3	37987977	37987977	+	VILL	150682			chr3	10321188	10321188	-	SEC13	chr3	10164918	10164918	+	IRAK2	156269
chr3	39154641	39154641	-	CSRNP1	chr3	38138660	38138660	+	MYD88	1015980			chr3	12484431	12484431	+	TSEN2	chr3	10321188	10321188	-	SEC13	2163242
chr3	40309706	40309706	+	EIF1B	chr3	41199504	41199504	+	CTNNB1	889797			chr3	14651761	14651761	+	CCDC174	chr3	16265077	16265077	+	OXNAD1	1613315
chr3	41199504	41199504	+	CTNNB1	chr3	40309706	40309706	+	EIF1B	889797			chr3	16265077	16265077	+	OXNAD1	chr3	17742739	17742739	-	TBC1D5	1477661
chr3	46353743	46353743	+	CCR2	chr3	46370141	46370141	+	CCR5	16397			chr3	17742739	17742739	-	TBC1D5	chr3	18445592	18445592	-	SATB1	702852
chr3	46370141	46370141	+	CCR5	chr3	46353743	46353743	+	CCR2	16397			chr3	18445592	18445592	-	SATB1	chr3	17742739	17742739	-	TBC1D5	702852
chr3	46407258	46407258	+	CCRL2	chr3	46370141	46370141	+	CCR5	37116			chr3	25664907	25664907	-	TOP2B	chr3	32238678	32238678	+	CMTM8	6573770
chr3	48088848	48088848	-	MAP4	chr3	48465829	48465829	+	TREX1	376980			chr3	32238678	32238678	+	CMTM8	chr3	25664907	25664907	-	TOP2B	6573770
chr3	48465829	48465829	+	TREX1	chr3	48088848	48088848	-	MAP4	376980			chr3	40477112	40477112	+	ZNF619	chr3	40506038	40506038	+	ZNF620	28925
chr3	51385290	51385290	+	MANF	chr3	48465829	48465829	+	TREX1	2919460			chr3	40506038	40506038	+	ZNF620	chr3	40477112	40477112	+	ZNF619	28925
chr3	72446623	72446623	-	RYBP	chr3	72996742	72996742	+	PPP4R2	550118			chr3	42266185	42266185	-	CCK	chr3	40506038	40506038	+	ZNF620	1760146
chr3	72996742	72996742	+	PPP4R2	chr3	72446623	72446623	-	RYBP	550118			chr3	44439898	44439898	-	C3orf86	chr3	42266185	42266185	-	CCK	2173712
chr3	88149958	88149958	+	C3orf38	chr3	100114513	100114513	-	FILIP1L	11964554			chr3	47164113	47164113	-	SETD2	chr3	47381020	47381020	+	PTPN23	216906
chr3	100114513	100114513	-	FILIP1L	chr3	100709289	100709289	+	TFG	594775			chr3	47381020	47381020	+	PTPN23	chr3	47164113	47164113	-	SETD2	216906
chr3	100709289	100709289	+	TFG	chr3	100114513	100114513	-	FILIP1L	594775			chr3	47802908	47802908	+	DHX30	chr3	47381020	47381020	+	PTPN23	421887
chr3	101827989	101827989	+	NFKBIZ	chr3	100709289	100709289	+	TFG	1118699			chr3	48504826	48504826	-	SHISA5	chr3	47802908	47802908	+	DHX30	701917
chr3	105366712	105366712	+	ALCAM	chr3	101827989	101827989	+	NFKBIZ	3538722			chr3	53256114	53256114	-	TKT	chr3	48504826	48504826	-	SHISA5	4751287
chr3	119294382	119294382	+	ARHGAP31	chr3	119559614	119559614	-	CD80	265231			chr3	58433852	58433852	-	PDHB	chr3	62373550	62373550	-	FEZF2	3939697
chr3	119559614	119559614	-	CD80	chr3	119579491	119579491	+	ADPRH	19876			chr3	62373550	62373550	-	FEZF2	chr3	58433852	58433852	-	PDHB	3939697
chr3	119579491	119579491	+	ADPRH	chr3	119559614	119559614	-	CD80	19876			chr3	69122595	69122595	-	LMOD3	chr3	69386088	69386088	-	FRMD4B	263492
chr3	122325247	122325247	+	CSTA	chr3	122564337	122564337	+	DTX3L	239089			chr3	69386088	69386088	-	FRMD4B	chr3	69122595	69122595	-	LMOD3	263492
chr3	122564337	122564337	+	DTX3L	chr3	122564784	122564784	-	PARP9	446			chr3	71785148	71785148	-	PROK2	chr3	69386088	69386088	-	FRMD4B	2399059
chr3	122564784	122564784	-	PARP9	chr3	122564337	122564337	+	DTX3L	446			chr3	79767998	79767998	-	ROBO1	chr3	87227308	87227308	+	CHMP2B	7459309
chr3	122680838	122680838	+	PARP14	chr3	122564784	122564784	-	PARP9	116053			chr3	87227308	87227308	+	CHMP2B	chr3	79767998	79767998	-	ROBO1	7459309
chr3	130850594	130850594	+	ATP2C1	chr3	122680838	122680838	+	PARP14	8169755			chr3	98087172	98087172	+	OR5AC2	chr3	99638593	99638593	+	COL8A1	1551420
chr3	143119770	143119770	+	CHST2	chr3	146544607	146544607	-	PLSCR1	3424836			chr3	99638593	99638593	+	COL8A1	chr3	100334756	100334756	+	NIT2	696162
chr3	146544607	146544607	-	PLSCR1	chr3	143119770	143119770	+	CHST2	3424836			chr3	100334756	100334756	+	NIT2	chr3	99638593	99638593	+	COL8A1	696162
chr3	150763169	150763169	-	SIAH2	chr3	151329549	151329549	-	P2RY13	566379			chr3	108296489	108296489	+	HHLA2	chr3	111979025	111979025	+	ABHD10	3682535
chr3	151329549	151329549	-	P2RY13	chr3	150763169	150763169	-	SIAH2	566379			chr3	111979025	111979025	+	ABHD10	chr3	112499472	112499472	-	BTLA	520446
chr3	152243631	152243631	+	MBNL1	chr3	151329549	151329549	-	P2RY13	914081			chr3	112499472	112499472	-	BTLA	chr3	111979025	111979025	+	ABHD10	520446
chr3	156674589	156674589	+	TIPARP	chr3	157160147	157160147	-	CCNL1	485557			chr3	119468962	119468962	+	POGLUT1	chr3	120285222	120285222	-	GPR156	816259
chr3	157160147	157160147	-	CCNL1	chr3	156674589	156674589	+	TIPARP	485557			chr3	120285222	120285222	-	GPR156	chr3	119468962	119468962	+	POGLUT1	816259
chr3	170357714	170357714	+	SKIL	chr3	171460405	171460405	-	TNIK	1102690			chr3	126101520	126101520	-	SLC41A3	chr3	126357408	126357408	-	KLF15	255887
chr3	171460405	171460405	-	TNIK	chr3	171810483	171810483	-	PLD1	350077			chr3	126357408	126357408	-	KLF15	chr3	126101520	126101520	-	SLC41A3	255887
chr3	171810483	171810483	-	PLD1	chr3	172039577	172039577	+	FNDC3B	229093			chr3	129004002	129004002	-	CFAP92	chr3	131381670	131381670	+	NUDT16	2377667
chr3	172039577	172039577	+	FNDC3B	chr3	171810483	171810483	-	PLD1	229093			chr3	131381670	131381670	+	NUDT16	chr3	132654445	132654445	+	UBA5	1272774
chr3	172523430	172523430	-	TNFSF10	chr3	172039577	172039577	+	FNDC3B	483852			chr3	132654445	132654445	+	UBA5	chr3	132722409	132722409	-	NPHP3	67963
chr3	179451470	179451470	-	GNB4	chr3	183162734	183162734	-	LAMP3	3711263			chr3	132722409	132722409	-	NPHP3	chr3	132654445	132654445	+	UBA5	67963
chr3	183162734	183162734	-	LAMP3	chr3	185938014	185938014	-	TRA2B	2775279			chr3	136819018	136819018	+	SLC35G2	chr3	132722409	132722409	-	NPHP3	4096608
chr3	185938014	185938014	-	TRA2B	chr3	187745468	187745468	-	BCL6	1807453			chr3	142149544	142149544	-	TFDP2	chr3	136819018	136819018	+	SLC35G2	5330525
chr3	187745468	187745468	-	BCL6	chr3	185938014	185938014	-	TRA2B	1807453			chr3	149333636	149333636	-	TM4SF18	chr3	150603320	150603320	+	SELENOT	1269683
chr3	192917856	192917856	-	MB21D2	chr3	194487002	194487002	-	ATP13A3	1569145			chr3	150603320	150603320	+	SELENOT	chr3	150763169	150763169	-	SIAH2	159848
chr3	194487002	194487002	-	ATP13A3	chr3	192917856	192917856	-	MB21D2	1569145			chr3	150763169	150763169	-	SIAH2	chr3	150603320	150603320	+	SELENOT	159848
chr3	196082090	196082090	-	TFRC	chr3	196712250	196712250	-	CEP19	630159			chr3	155024123	155024123	+	MME	chr3	158110051	158110051	+	RSRC1	3085927
chr3	196712250	196712250	-	CEP19	chr3	196712376	196712376	+	PIGX	125			chr3	158110051	158110051	+	RSRC1	chr3	158672648	158672648	-	LXN	562596
chr3	196712376	196712376	+	PIGX	chr3	196712250	196712250	-	CEP19	125			chr3	158672648	158672648	-	LXN	chr3	158110051	158110051	+	RSRC1	562596
chr3	197749552	197749552	+	FYTTD1	chr3	196712376	196712376	+	PIGX	1037175			chr3	165837423	165837423	-	BCHE	chr3	167735720	167735720	+	SERPINI1	1898296
chr4	2756336	2756336	-	TNIP2	chr4	10116799	10116799	-	WDR1	7360462			chr3	167735720	167735720	+	SERPINI1	chr3	165837423	165837423	-	BCHE	1898296
chr4	10116799	10116799	-	WDR1	chr4	15778327	15778327	+	CD38	5661527			chr3	172711067	172711067	-	NCEH1	chr3	167735720	167735720	+	SERPINI1	4975346
chr4	15778327	15778327	+	CD38	chr4	17577197	17577197	+	LAP3	1798869			chr3	180602162	180602162	+	TTC14	chr3	186570543	186570543	-	TBCCD1	5968380
chr4	17577197	17577197	+	LAP3	chr4	15778327	15778327	+	CD38	1798869			chr3	186570543	186570543	-	TBCCD1	chr3	180602162	180602162	+	TTC14	5968380
chr4	24584554	24584554	-	DHX15	chr4	17577197	17577197	+	LAP3	7007356			chr3	196216533	196216533	+	SLC51A	chr3	197749699	197749699	-	RUBCN	1533165
chr4	38804791	38804791	-	TLR1	chr4	40630594	40630594	-	RBM47	1825802			chr3	197749699	197749699	-	RUBCN	chr3	196216533	196216533	+	SLC51A	1533165
chr4	40630594	40630594	-	RBM47	chr4	38804791	38804791	-	TLR1	1825802			chr4	6200549	6200549	-	JAKMIP1	chr4	6575188	6575188	+	MAN2B2	374638
chr4	70704936	70704936	+	RUFY3	chr4	73869392	73869392	+	CXCL1	3164455			chr4	6575188	6575188	+	MAN2B2	chr4	6200549	6200549	-	JAKMIP1	374638
chr4	73869392	73869392	+	CXCL1	chr4	73998677	73998677	-	CXCL5	129284			chr4	8440723	8440723	-	ACOX3	chr4	6575188	6575188	+	MAN2B2	1865534
chr4	73998677	73998677	-	CXCL5	chr4	74038689	74038689	-	CXCL3	40011			chr4	10457426	10457426	-	ZNF518B	chr4	8440723	8440723	-	ACOX3	2016702
chr4	74038689	74038689	-	CXCL3	chr4	73998677	73998677	-	CXCL5	40011			chr4	25030946	25030946	-	LGI2	chr4	39406929	39406929	+	KLB	14375982
chr4	74099195	74099195	-	CXCL2	chr4	74038689	74038689	-	CXCL3	60505			chr4	39406929	39406929	+	KLB	chr4	40335332	40335332	+	CHRNA9	928402
chr4	74365144	74365144	+	EREG	chr4	74099195	74099195	-	CXCL2	265948			chr4	40335332	40335332	+	CHRNA9	chr4	41214542	41214542	-	APBB2	879209
chr4	77511752	77511752	+	CXCL13	chr4	80073472	80073472	-	ANTXR2	2561719			chr4	41214542	41214542	-	APBB2	chr4	41981755	41981755	+	DCAF4L1	767212
chr4	80073472	80073472	-	ANTXR2	chr4	77511752	77511752	+	CXCL13	2561719			chr4	41981755	41981755	+	DCAF4L1	chr4	41214542	41214542	-	APBB2	767212
chr4	99816826	99816826	+	DAPP1	chr4	102345482	102345482	-	SLC39A8	2528655			chr4	42892712	42892712	+	GRXCR1	chr4	41981755	41981755	+	DCAF4L1	910956
chr4	102345482	102345482	-	SLC39A8	chr4	102501358	102501358	+	NFKB1	155875			chr4	46124054	46124054	-	GABRG1	chr4	48483342	48483342	+	SLC10A4	2359287
chr4	102501358	102501358	+	NFKB1	chr4	102345482	102345482	-	SLC39A8	155875			chr4	48483342	48483342	+	SLC10A4	chr4	48986274	48986274	+	CWH43	502931
chr4	112285904	112285904	-	TIFA	chr4	121227483	121227483	-	TNIP3	8941578			chr4	48986274	48986274	+	CWH43	chr4	48483342	48483342	+	SLC10A4	502931
chr4	121227483	121227483	-	TNIP3	chr4	121696980	121696980	-	ANXA5	469496			chr4	56977606	56977606	-	NOA1	chr4	48986274	48986274	+	CWH43	7991331
chr4	121696980	121696980	-	ANXA5	chr4	121801322	121801322	+	EXOSC9	104341			chr4	70154236	70154236	+	PRR27	chr4	71186764	71186764	+	SLC4A4	1032527
chr4	121801322	121801322	+	EXOSC9	chr4	121696980	121696980	-	ANXA5	104341			chr4	71186764	71186764	+	SLC4A4	chr4	70154236	70154236	+	PRR27	1032527
chr4	138242349	138242349	-	SLC7A11	chr4	139302551	139302551	-	NDUFC1	1060201			chr4	81215222	81215222	-	PRKG2	chr4	83455883	83455883	-	HELQ	2240660
chr4	139302551	139302551	-	NDUFC1	chr4	138242349	138242349	-	SLC7A11	1060201			chr4	83455883	83455883	-	HELQ	chr4	81215222	81215222	-	PRKG2	2240660
chr4	140756385	140756385	-	TBC1D9	chr4	139302551	139302551	-	NDUFC1	1453833			chr4	88523776	88523776	-	PYURF	chr4	83455883	83455883	-	HELQ	5067892
chr4	143513701	143513701	+	SMARCA5	chr4	140756385	140756385	-	TBC1D9	2757315			chr4	119628804	119628804	-	PDE5A	chr4	139177218	139177218	-	ELF2	19548413
chr4	153684279	153684279	+	TLR2	chr4	158769025	158769025	+	FNIP2	5084745			chr4	139177218	139177218	-	ELF2	chr4	139280225	139280225	-	MGARP	103006
chr4	158769025	158769025	+	FNIP2	chr4	159104050	159104050	+	RAPGEF2	335024			chr4	139280225	139280225	-	MGARP	chr4	139177218	139177218	-	ELF2	103006
chr4	159104050	159104050	+	RAPGEF2	chr4	158769025	158769025	+	FNIP2	335024			chr4	151409175	151409175	+	FAM160A1	chr4	153466345	153466345	+	TMEM131L	2057169
chr4	165327665	165327665	+	MSMO1	chr4	168480514	168480514	-	DDX60L	3152848			chr4	153466345	153466345	+	TMEM131L	chr4	154562979	154562979	+	FGB	1096633
chr4	168480514	168480514	-	DDX60L	chr4	165327665	165327665	+	MSMO1	3152848			chr4	154562979	154562979	+	FGB	chr4	153466345	153466345	+	TMEM131L	1096633
chr4	184474550	184474550	-	IRF2	chr4	184825968	184825968	-	ACSL1	351417			chr4	164977657	164977657	-	TRIM61	chr4	154562979	154562979	+	FGB	10414677
chr4	184825968	184825968	-	ACSL1	chr4	184474550	184474550	-	IRF2	351417			chr4	176002691	176002691	-	GPM6A	chr4	177309873	177309873	+	NEIL3	1307181
chr5	17216822	17216822	+	BASP1	chr5	32444740	32444740	-	ZFR	15227917			chr4	177309873	177309873	+	NEIL3	chr4	176002691	176002691	-	GPM6A	1307181
chr5	32444740	32444740	-	ZFR	chr5	35856890	35856890	+	IL7R	3412149			chr4	183099256	183099256	+	WWC2	chr4	184649475	184649475	-	CASP3	1550218
chr5	35856890	35856890	+	IL7R	chr5	36606354	36606354	+	SLC1A3	749463			chr4	184649475	184649475	-	CASP3	chr4	183099256	183099256	+	WWC2	1550218
chr5	36606354	36606354	+	SLC1A3	chr5	35856890	35856890	+	IL7R	749463			chr5	850986	850986	-	ZDHHC11	chr5	9630351	9630351	-	TAS2R1	8779364
chr5	40679914	40679914	+	PTGER4	chr5	36606354	36606354	+	SLC1A3	4073559			chr5	9630351	9630351	-	TAS2R1	chr5	10441878	10441878	+	ROPN1L	811526
chr5	55994963	55994963	-	IL6ST	chr5	57173947	57173947	+	GPBP1	1178983			chr5	10441878	10441878	+	ROPN1L	chr5	9630351	9630351	-	TAS2R1	811526
chr5	57173947	57173947	+	GPBP1	chr5	55994963	55994963	-	IL6ST	1178983			chr5	14664717	14664717	+	OTULIN	chr5	16936288	16936288	-	MYO10	2271570
chr5	65722109	65722109	-	SGTB	chr5	72816590	72816590	+	TNPO1	7094480			chr5	16936288	16936288	-	MYO10	chr5	14664717	14664717	+	OTULIN	2271570
chr5	72816590	72816590	+	TNPO1	chr5	75337167	75337167	+	HMGCR	2520576			chr5	33936385	33936385	+	RXFP3	chr5	34043213	34043213	-	C1QTNF3	106827
chr5	75337167	75337167	+	HMGCR	chr5	72816590	72816590	+	TNPO1	2520576			chr5	34043213	34043213	-	C1QTNF3	chr5	33936385	33936385	+	RXFP3	106827
chr5	83471673	83471673	+	VCAN	chr5	75337167	75337167	+	HMGCR	8134505			chr5	34915710	34915710	+	BRIX1	chr5	34043213	34043213	-	C1QTNF3	872496
chr5	95284575	95284575	-	MCTP1	chr5	100903282	100903282	-	ST8SIA4	5618706			chr5	39270649	39270649	-	FYB1	chr5	42756817	42756817	+	CCDC152	3486167
chr5	100903282	100903282	-	ST8SIA4	chr5	95284575	95284575	-	MCTP1	5618706			chr5	42756817	42756817	+	CCDC152	chr5	43120913	43120913	+	ZNF131	364095
chr5	112861187	112861187	+	SRP19	chr5	119268758	119268758	+	TNFAIP8	6407570			chr5	43120913	43120913	+	ZNF131	chr5	42756817	42756817	+	CCDC152	364095
chr5	119268758	119268758	+	TNFAIP8	chr5	112861187	112861187	+	SRP19	6407570			chr5	43557419	43557419	-	PAIP1	chr5	43120913	43120913	+	ZNF131	436505
chr5	126777135	126777135	+	LMNB1	chr5	132294393	132294393	+	SLC22A4	5517257			chr5	55233608	55233608	-	CCNO	chr5	65625026	65625026	+	SHLD3	10391417
chr5	132294393	132294393	+	SLC22A4	chr5	132490773	132490773	-	IRF1	196379			chr5	65625026	65625026	+	SHLD3	chr5	65722109	65722109	-	SGTB	97082
chr5	132490773	132490773	-	IRF1	chr5	132294393	132294393	+	SLC22A4	196379			chr5	65722109	65722109	-	SGTB	chr5	65625026	65625026	+	SHLD3	97082
chr5	132963634	132963634	-	AFF4	chr5	132490773	132490773	-	IRF1	472860			chr5	69370013	69370013	-	TAF9	chr5	72956040	72956040	+	FCHO2	3586026
chr5	133968625	133968625	-	C5orf15	chr5	132963634	132963634	-	AFF4	1004990			chr5	72956040	72956040	+	FCHO2	chr5	74866966	74866966	-	FAM169A	1910925
chr5	138753385	138753385	+	CTNNA1	chr5	143435512	143435512	-	NR3C1	4682126			chr5	74866966	74866966	-	FAM169A	chr5	72956040	72956040	+	FCHO2	1910925
chr5	143435512	143435512	-	NR3C1	chr5	138753385	138753385	+	CTNNA1	4682126			chr5	77087285	77087285	-	ZBED3	chr5	74866966	74866966	-	FAM169A	2220318
chr5	150701062	150701062	-	RBM22	chr5	150777945	150777945	+	SMIM3	76882			chr5	80488099	80488099	+	FAM151B	chr5	81394134	81394134	-	ACOT12	906034
chr5	150777945	150777945	+	SMIM3	chr5	150701062	150701062	-	RBM22	76882			chr5	81394134	81394134	-	ACOT12	chr5	80488099	80488099	+	FAM151B	906034
chr5	151087685	151087685	-	TNIP1	chr5	150777945	150777945	+	SMIM3	309739			chr5	90474771	90474771	-	MBLAC2	chr5	95646776	95646776	+	RFESD	5172004
chr5	151686915	151686915	-	SPARC	chr5	151087685	151087685	-	TNIP1	599229			chr5	95646776	95646776	+	RFESD	chr5	90474771	90474771	-	MBLAC2	5172004
chr5	157859145	157859145	-	CLINT1	chr5	159210053	159210053	-	RNF145	1350907			chr5	103120300	103120300	+	PPIP5K2	chr5	95646776	95646776	+	RFESD	7473523
chr5	159210053	159210053	-	RNF145	chr5	157859145	157859145	-	CLINT1	1350907			chr5	112419277	112419277	-	EPB41L4A	chr5	103120300	103120300	+	PPIP5K2	9298976
chr5	170297777	170297777	-	LCP2	chr5	172283764	172283764	-	UBTD2	1985986			chr5	123089240	123089240	+	PRDM6	chr5	126777135	126777135	+	LMNB1	3687894
chr5	172283764	172283764	-	UBTD2	chr5	172454525	172454525	-	SH3PXD2B	170760			chr5	126777135	126777135	+	LMNB1	chr5	127290763	127290763	+	MEGF10	513627
chr5	172454525	172454525	-	SH3PXD2B	chr5	172283764	172283764	-	UBTD2	170760			chr5	127290763	127290763	+	MEGF10	chr5	126777135	126777135	+	LMNB1	513627
chr5	172771195	172771195	-	DUSP1	chr5	172454525	172454525	-	SH3PXD2B	316669			chr5	138753385	138753385	+	CTNNA1	chr5	141213918	141213918	+	PCDHB13	2460532
chr5	175658070	175658070	+	HRH2	chr5	177303744	177303744	-	RAB24	1645673			chr5	141213918	141213918	+	PCDHB13	chr5	141364330	141364330	+	PCDHGA5	150411
chr5	177303744	177303744	-	RAB24	chr5	177303798	177303798	+	PRELID1	53			chr5	141364330	141364330	+	PCDHGA5	chr5	141475965	141475965	+	PCDHGC3	111634
chr5	177303798	177303798	+	PRELID1	chr5	177303744	177303744	-	RAB24	53			chr5	141475965	141475965	+	PCDHGC3	chr5	141364330	141364330	+	PCDHGA5	111634
chr5	177497605	177497605	-	PDLIM7	chr5	177303798	177303798	+	PRELID1	193806			chr5	141958202	141958202	-	PCDH12	chr5	142013027	142013027	-	GNPDA1	54824
chr6	2841863	2841863	-	SERPINB1	chr6	2903309	2903309	-	SERPINB9	61445			chr5	142013027	142013027	-	GNPDA1	chr5	141958202	141958202	-	PCDH12	54824
chr6	2903309	2903309	-	SERPINB9	chr6	2841863	2841863	-	SERPINB1	61445			chr5	144170659	144170659	-	YIPF5	chr5	142013027	142013027	-	GNPDA1	2157631
chr6	3063966	3063966	+	RIPK1	chr6	2903309	2903309	-	SERPINB9	160656			chr5	148202793	148202793	+	SPINK6	chr5	149358045	149358045	+	PCYOX1L	1155251
chr6	5260950	5260950	-	LYRM4	chr6	3063966	3063966	+	RIPK1	2196983			chr5	149358045	149358045	+	PCYOX1L	chr5	148202793	148202793	+	SPINK6	1155251
chr6	12012311	12012311	+	HIVEP1	chr6	14117255	14117255	+	CD83	2104943			chr5	155013754	155013754	+	KIF4B	chr5	157671532	157671532	+	C5orf52	2657777
chr6	14117255	14117255	+	CD83	chr6	15246068	15246068	+	JARID2	1128812			chr5	157671532	157671532	+	C5orf52	chr5	157743711	157743711	+	LSM11	72178
chr6	15246068	15246068	+	JARID2	chr6	14117255	14117255	+	CD83	1128812			chr5	157743711	157743711	+	LSM11	chr5	157671532	157671532	+	C5orf52	72178
chr6	18264530	18264530	-	DEK	chr6	18387349	18387349	+	RNF144B	122818			chr5	170353486	170353486	+	KCNIP1	chr5	172454525	172454525	-	SH3PXD2B	2101038
chr6	18387349	18387349	+	RNF144B	chr6	18264530	18264530	-	DEK	122818			chr5	172454525	172454525	-	SH3PXD2B	chr5	170353486	170353486	+	KCNIP1	2101038
chr6	25962801	25962801	+	TRIM38	chr6	26457903	26457903	+	BTN2A1	495101			chr5	175968315	175968315	-	THOC3	chr5	177351668	177351668	-	LMAN2	1383352
chr6	26457903	26457903	+	BTN2A1	chr6	25962801	25962801	+	TRIM38	495101			chr5	177351668	177351668	-	LMAN2	chr5	178730659	178730659	-	ZNF354A	1378990
chr6	29723339	29723339	+	HLA-F	chr6	30687207	30687207	-	PPP1R18	963867			chr5	178730659	178730659	-	ZNF354A	chr5	179634784	179634784	-	HNRNPH1	904124
chr6	30687207	30687207	-	PPP1R18	chr6	30742851	30742851	-	FLOT1	55643			chr5	179634784	179634784	-	HNRNPH1	chr5	178730659	178730659	-	ZNF354A	904124
chr6	30742851	30742851	-	FLOT1	chr6	30744547	30744547	-	IER3	1695			chr6	1312097	1312097	+	FOXQ1	chr6	10882041	10882041	-	GCM2	9569943
chr6	30744547	30744547	-	IER3	chr6	30742851	30742851	-	FLOT1	1695			chr6	10882041	10882041	-	GCM2	chr6	11382348	11382348	-	NEDD9	500306
chr6	31737318	31737318	-	CLIC1	chr6	31897782	31897782	+	C2	160463			chr6	11382348	11382348	-	NEDD9	chr6	10882041	10882041	-	GCM2	500306
chr6	31897782	31897782	+	C2	chr6	31946094	31946094	+	CFB	48311			chr6	26033618	26033618	-	H2AC4	chr6	26056470	26056470	-	H1-2	22851
chr6	31946094	31946094	+	CFB	chr6	31897782	31897782	+	C2	48311			chr6	26056470	26056470	-	H1-2	chr6	26033618	26033618	-	H2AC4	22851
chr6	32838770	32838770	-	TAP2	chr6	32844679	32844679	-	PSMB8	5908			chr6	26457903	26457903	+	BTN2A1	chr6	26500302	26500302	+	BTN1A1	42398
chr6	32844679	32844679	-	PSMB8	chr6	32838770	32838770	-	TAP2	5908			chr6	26500302	26500302	+	BTN1A1	chr6	26457903	26457903	+	BTN2A1	42398
chr6	32853704	32853704	-	TAP1	chr6	32854191	32854191	+	PSMB9	486			chr6	27831560	27831560	-	H4C12	chr6	27957240	27957240	+	OR2B6	125679
chr6	32854191	32854191	+	PSMB9	chr6	32853704	32853704	-	TAP1	486			chr6	27957240	27957240	+	OR2B6	chr6	27831560	27831560	-	H4C12	125679
chr6	33314387	33314387	-	TAPBP	chr6	32854191	32854191	+	PSMB9	460195			chr6	30742851	30742851	-	FLOT1	chr6	31494880	31494880	+	MICB	752028
chr6	36676462	36676462	+	CDKN1A	chr6	37170151	37170151	+	PIM1	493688			chr6	31494880	31494880	+	MICB	chr6	31620714	31620714	+	PRRC2A	125833
chr6	37170151	37170151	+	PIM1	chr6	36676462	36676462	+	CDKN1A	493688			chr6	31620714	31620714	+	PRRC2A	chr6	31494880	31494880	+	MICB	125833
chr6	41286682	41286682	-	TREM1	chr6	42048894	42048894	-	CCND3	762211			chr6	31815283	31815283	-	HSPA1L	chr6	31982056	31982056	+	LOC110384692	166772
chr6	42048894	42048894	-	CCND3	chr6	41286682	41286682	-	TREM1	762211			chr6	31982056	31982056	+	LOC110384692	chr6	31815283	31815283	-	HSPA1L	166772
chr6	43629264	43629264	-	GTPBP2	chr6	43770208	43770208	+	VEGFA	140943			chr6	33208499	33208499	+	RING1	chr6	31982056	31982056	+	LOC110384692	1226442
chr6	43770208	43770208	+	VEGFA	chr6	43629264	43629264	-	GTPBP2	140943			chr6	35342557	35342557	+	PPARD	chr6	33208499	33208499	+	RING1	2134057
chr6	44126913	44126913	+	TMEM63B	chr6	44127491	44127491	-	MRPL14	577			chr6	37819726	37819726	+	ZFAND3	chr6	35342557	35342557	+	PPARD	2477168
chr6	44127491	44127491	-	MRPL14	chr6	44126913	44126913	+	TMEM63B	577			chr6	41921498	41921498	+	BYSL	chr6	42050523	42050523	+	TAF8	129024
chr6	44265551	44265551	-	NFKBIE	chr6	44127491	44127491	-	MRPL14	138059			chr6	42050523	42050523	+	TAF8	chr6	41921498	41921498	+	BYSL	129024
chr6	53349179	53349179	-	ELOVL5	chr6	44265551	44265551	-	NFKBIE	9083627			chr6	42564021	42564021	+	UBR2	chr6	43076313	43076313	+	PTK7	512291
chr6	63516439	63516439	+	PTP4A1	chr6	71288810	71288810	+	OGFRL1	7772370			chr6	43076313	43076313	+	PTK7	chr6	43456632	43456632	-	DLK2	380318
chr6	71288810	71288810	+	OGFRL1	chr6	63516439	63516439	+	PTP4A1	7772370			chr6	43456632	43456632	-	DLK2	chr6	43076313	43076313	+	PTK7	380318
chr6	89080750	89080750	+	PNRC1	chr6	89352722	89352722	-	UBE2J1	271971			chr6	44342649	44342649	+	SPATS1	chr6	43456632	43456632	-	DLK2	886016
chr6	89352722	89352722	-	UBE2J1	chr6	89080750	89080750	+	PNRC1	271971			chr6	55106468	55106468	+	HCRTR2	chr6	44342649	44342649	+	SPATS1	10763818
chr6	111087502	111087502	+	SLC16A10	chr6	111873452	111873452	-	FYN	785949			chr6	79537430	79537430	-	LCA5	chr6	83431051	83431051	-	ME1	3893620
chr6	111873452	111873452	-	FYN	chr6	111087502	111087502	+	SLC16A10	785949			chr6	83431051	83431051	-	ME1	chr6	79537430	79537430	-	LCA5	3893620
chr6	113857344	113857344	+	MARCKS	chr6	111873452	111873452	-	FYN	1983891			chr6	89433151	89433151	+	ANKRD6	chr6	83431051	83431051	-	ME1	6002099
chr6	116254170	116254170	+	DSE	chr6	113857344	113857344	+	MARCKS	2396825			chr6	98834573	98834573	+	POU3F2	chr6	104859919	104859919	-	HACE1	6025345
chr6	122789048	122789048	+	SMPDL3A	chr6	116254170	116254170	+	DSE	6534877			chr6	104859919	104859919	-	HACE1	chr6	105137157	105137157	-	BVES	277237
chr6	132714055	132714055	-	VNN1	chr6	137867258	137867258	+	TNFAIP3	5153202			chr6	105137157	105137157	-	BVES	chr6	104859919	104859919	-	HACE1	277237
chr6	137867258	137867258	+	TNFAIP3	chr6	139291998	139291998	-	TXLNB	1424739			chr6	109483237	109483237	-	ZBTB24	chr6	105137157	105137157	-	BVES	4346079
chr6	139291998	139291998	-	TXLNB	chr6	139374648	139374648	-	CITED2	82649			chr6	116254170	116254170	+	DSE	chr6	116668810	116668810	-	ZUP1	414639
chr6	139374648	139374648	-	CITED2	chr6	139291998	139291998	-	TXLNB	82649			chr6	116668810	116668810	-	ZUP1	chr6	116254170	116254170	+	DSE	414639
chr6	144064599	144064599	-	PLAGL1	chr6	144150516	144150516	+	STX11	85916			chr6	117425942	117425942	-	ROS1	chr6	116668810	116668810	-	ZUP1	757131
chr6	144150516	144150516	+	STX11	chr6	144064599	144064599	-	PLAGL1	85916			chr6	126339788	126339788	+	CENPW	chr6	127266681	127266681	+	RNF146	926892
chr6	157823245	157823245	+	SNX9	chr6	158644743	158644743	-	DYNLT1	821497			chr6	127266681	127266681	+	RNF146	chr6	126339788	126339788	+	CENPW	926892
chr6	158644743	158644743	-	DYNLT1	chr6	158819368	158819368	-	EZR	174624			chr6	132624275	132624275	-	TAAR2	chr6	136250311	136250311	-	MTFR2	3626035
chr6	158819368	158819368	-	EZR	chr6	158644743	158644743	-	DYNLT1	174624			chr6	136250311	136250311	-	MTFR2	chr6	138796110	138796110	+	ECT2L	2545798
chr6	159726997	159726997	+	WTAP	chr6	159762281	159762281	-	SOD2	35283			chr6	138796110	138796110	+	ECT2L	chr6	136250311	136250311	-	MTFR2	2545798
chr6	159762281	159762281	-	SOD2	chr6	159726997	159726997	+	WTAP	35283			chr6	142147122	142147122	-	NMBR	chr6	143059362	143059362	+	AIG1	912239
chr7	1160196	1160196	-	ZFAND2A	chr7	5530601	5530601	-	ACTB	4370404			chr6	143059362	143059362	+	AIG1	chr6	142147122	142147122	-	NMBR	912239
chr7	5530601	5530601	-	ACTB	chr7	5592815	5592815	+	FSCN1	62213			chr6	149923121	149923121	-	RAET1G	chr6	150369011	150369011	+	IYD	445889
chr7	5592815	5592815	+	FSCN1	chr7	5530601	5530601	-	ACTB	62213			chr6	150369011	150369011	+	IYD	chr6	149923121	149923121	-	RAET1G	445889
chr7	20330899	20330899	+	ITGB8	chr7	23532041	23532041	-	TRA2A	3201141			chr6	167826563	167826563	+	AFDN	chr6	169702111	169702111	+	C6orf120	1875547
chr7	23532041	23532041	-	TRA2A	chr7	26152197	26152197	+	NFE2L3	2620155			chr6	169702111	169702111	+	C6orf120	chr6	170584692	170584692	-	PDCD2	882580
chr7	26152197	26152197	+	NFE2L3	chr7	26291861	26291861	+	SNX10	139663			chr6	170584692	170584692	-	PDCD2	chr6	169702111	169702111	+	C6orf120	882580
chr7	26291861	26291861	+	SNX10	chr7	26152197	26152197	+	NFE2L3	139663			chr7	192570	192570	+	FAM20C	chr7	726698	726698	+	DNAAF5	534127
chr7	29990289	29990289	-	SCRN1	chr7	30284596	30284596	+	ZNRF2	294306			chr7	726698	726698	+	DNAAF5	chr7	192570	192570	+	FAM20C	534127
chr7	30284596	30284596	+	ZNRF2	chr7	29990289	29990289	-	SCRN1	294306			chr7	6615609	6615609	+	ZNF853	chr7	6637317	6637317	+	ZNF316	21707
chr7	32891760	32891760	-	KBTBD2	chr7	30284596	30284596	+	ZNRF2	2607163			chr7	6637317	6637317	+	ZNF316	chr7	6615609	6615609	+	ZNF853	21707
chr7	41703090	41703090	-	INHBA	chr7	42932174	42932174	-	PSMA2	1229083			chr7	24980178	24980178	-	OSBPL3	chr7	28958330	28958330	-	TRIL	3978151
chr7	42932174	42932174	-	PSMA2	chr7	42932375	42932375	+	MRPL32	200			chr7	28958330	28958330	-	TRIL	chr7	30504841	30504841	-	GGCT	1546510
chr7	42932375	42932375	+	MRPL32	chr7	42932174	42932174	-	PSMA2	200			chr7	30504841	30504841	-	GGCT	chr7	30700103	30700103	-	CRHR2	195261
chr7	43583107	43583107	+	STK17A	chr7	43729541	43729541	-	COA1	146433			chr7	30700103	30700103	-	CRHR2	chr7	30504841	30504841	-	GGCT	195261
chr7	43729541	43729541	-	COA1	chr7	43758672	43758672	+	BLVRA	29130			chr7	37916817	37916817	-	SFRP4	chr7	39950255	39950255	+	CDK13	2033437
chr7	43758672	43758672	+	BLVRA	chr7	43729541	43729541	-	COA1	29130			chr7	39950255	39950255	+	CDK13	chr7	37916817	37916817	-	SFRP4	2033437
chr7	43869517	43869517	-	MRPS24	chr7	43758672	43758672	+	BLVRA	110844			chr7	43926435	43926435	+	UBE2D4	chr7	39950255	39950255	+	CDK13	3976179
chr7	44748565	44748565	+	ZMIZ2	chr7	44979015	44979015	-	MYO1G	230449			chr7	48088602	48088602	+	UPP1	chr7	43926435	43926435	+	UBE2D4	4162166
chr7	44979015	44979015	-	MYO1G	chr7	44748565	44748565	+	ZMIZ2	230449			chr7	56064285	56064285	+	SUMF2	chr7	48088602	48088602	+	UPP1	7975682
chr7	48088602	48088602	+	UPP1	chr7	44979015	44979015	-	MYO1G	3109586			chr7	72969466	72969466	-	TRIM73	chr7	87059654	87059654	-	ELAPOR2	14090187
chr7	54759246	54759246	-	SEC61G	chr7	48088602	48088602	+	UPP1	6670643			chr7	87059654	87059654	-	ELAPOR2	chr7	93890753	93890753	-	TFPI2	6831098
chr7	66654566	66654566	+	RABGEF1	chr7	74289406	74289406	+	CLIP2	7634839			chr7	93890753	93890753	-	TFPI2	chr7	95596516	95596516	-	PDK4	1705762
chr7	74289406	74289406	+	CLIP2	chr7	74773961	74773961	+	NCF1	484554			chr7	95596516	95596516	-	PDK4	chr7	93890753	93890753	-	TFPI2	1705762
chr7	74773961	74773961	+	NCF1	chr7	74289406	74289406	+	CLIP2	484554			chr7	100586129	100586129	-	LRCH4	chr7	95596516	95596516	-	PDK4	4989612
chr7	75823372	75823372	-	CCL24	chr7	75878991	75878991	+	RHBDD2	55618			chr7	107580006	107580006	+	BCAP29	chr7	100586129	100586129	-	LRCH4	6993876
chr7	75878991	75878991	+	RHBDD2	chr7	75823372	75823372	-	CCL24	55618			chr7	114922153	114922153	+	MDFIC	chr7	116672195	116672195	+	MET	1750041
chr7	76461654	76461654	+	DTX2	chr7	75878991	75878991	+	RHBDD2	582662			chr7	116672195	116672195	+	MET	chr7	114922153	114922153	+	MDFIC	1750041
chr7	77537294	77537294	+	PTPN12	chr7	76461654	76461654	+	DTX2	1075639			chr7	127618142	127618142	-	PAX4	chr7	128937031	128937031	+	IRF5	1318888
chr7	80922389	80922389	-	SEMA3C	chr7	77537294	77537294	+	PTPN12	3385094			chr7	128937031	128937031	+	IRF5	chr7	127618142	127618142	-	PAX4	1318888
chr7	90596320	90596320	+	CDK14	chr7	92134745	92134745	-	CYP51A1	1538424			chr7	130734207	130734207	-	KLF14	chr7	128937031	128937031	+	IRF5	1797175
chr7	92134745	92134745	-	CYP51A1	chr7	93118023	93118023	-	SAMD9	983277			chr7	141916398	141916398	+	OR9A4	chr7	142855013	142855013	+	EPHB6	938614
chr7	93118023	93118023	-	SAMD9	chr7	92134745	92134745	-	CYP51A1	983277			chr7	142855013	142855013	+	EPHB6	chr7	142885745	142885745	-	TRPV6	30731
chr7	100896994	100896994	-	ACHE	chr7	101127103	101127103	+	SERPINE1	230108			chr7	142885745	142885745	-	TRPV6	chr7	142855013	142855013	+	EPHB6	30731
chr7	101127103	101127103	+	SERPINE1	chr7	100896994	100896994	-	ACHE	230108			chr7	149028505	149028505	-	PDIA4	chr7	150379329	150379329	+	ZNF775	1350823
chr7	101816006	101816006	+	CUX1	chr7	102433529	102433529	+	ORAI2	617522			chr7	150379329	150379329	+	ZNF775	chr7	149028505	149028505	-	PDIA4	1350823
chr7	102433529	102433529	+	ORAI2	chr7	101816006	101816006	+	CUX1	617522			chr8	7894676	7894676	+	DEFB4A	chr8	10730511	10730511	-	SOX7	2835834
chr7	106284983	106284983	-	NAMPT	chr7	107891106	107891106	+	DLD	1606122			chr8	10730511	10730511	-	SOX7	chr8	11284815	11284815	+	MTMR9	554303
chr7	107891106	107891106	+	DLD	chr7	108569873	108569873	+	DNAJB9	678766			chr8	11284815	11284815	+	MTMR9	chr8	10730511	10730511	-	SOX7	554303
chr7	108569873	108569873	+	DNAJB9	chr7	107891106	107891106	+	DLD	678766			chr8	19758029	19758029	-	CSGALNACT1	chr8	23404120	23404120	-	LOXL2	3646090
chr7	112206399	112206399	-	DOCK4	chr7	108569873	108569873	+	DNAJB9	3636525			chr8	23404120	23404120	-	LOXL2	chr8	19758029	19758029	-	CSGALNACT1	3646090
chr7	116030763	116030763	-	TFEC	chr7	116672195	116672195	+	MET	641431			chr8	30156368	30156368	+	DCTN6	chr8	30638579	30638579	+	SMIM18	482210
chr7	116672195	116672195	+	MET	chr7	116030763	116030763	-	TFEC	641431			chr8	30638579	30638579	+	SMIM18	chr8	30156368	30156368	+	DCTN6	482210
chr7	129144706	129144706	+	TSPAN33	chr7	135148071	135148071	+	TMEM140	6003364			chr8	38030533	38030533	+	EIF4EBP1	chr8	38105492	38105492	+	ASH2L	74958
chr7	135148071	135148071	+	TMEM140	chr7	140062951	140062951	-	PARP12	4914879			chr8	38105492	38105492	+	ASH2L	chr8	38030533	38030533	+	EIF4EBP1	74958
chr7	140062951	140062951	-	PARP12	chr7	141946974	141946974	-	CLEC5A	1884022			chr8	41896741	41896741	-	ANK1	chr8	42391760	42391760	+	VDAC3	495018
chr7	141946974	141946974	-	CLEC5A	chr7	140062951	140062951	-	PARP12	1884022			chr8	42391760	42391760	+	VDAC3	chr8	41896741	41896741	-	ANK1	495018
chr7	148697755	148697755	+	CUL1	chr7	150567369	150567369	+	GIMAP4	1869613			chr8	56211273	56211273	-	PLAG1	chr8	66178464	66178464	-	CRH	9967190
chr7	150567369	150567369	+	GIMAP4	chr7	150800768	150800768	+	TMEM176A	233398			chr8	66178464	66178464	-	CRH	chr8	66667231	66667231	-	VCPIP1	488766
chr7	150800768	150800768	+	TMEM176A	chr7	150801360	150801360	-	TMEM176B	591			chr8	66667231	66667231	-	VCPIP1	chr8	66178464	66178464	-	CRH	488766
chr7	150801360	150801360	-	TMEM176B	chr7	150800768	150800768	+	TMEM176A	591			chr8	69466623	69466623	+	SULF1	chr8	66667231	66667231	-	VCPIP1	2799391
chr7	151341811	151341811	+	NUB1	chr7	151877115	151877115	-	PRKAG2	535303			chr8	73976141	73976141	+	TMEM70	chr8	69466623	69466623	+	SULF1	4509517
chr7	151877115	151877115	-	PRKAG2	chr7	151341811	151341811	+	NUB1	535303			chr8	78516339	78516339	+	PKIA	chr8	73976141	73976141	+	TMEM70	4540197
chr7	155297771	155297771	+	INSIG1	chr7	157337003	157337003	+	DNAJB6	2039231			chr8	85438858	85438858	+	CA3	chr8	86514434	86514434	+	CPNE3	1075575
chr7	157337003	157337003	+	DNAJB6	chr7	155297771	155297771	+	INSIG1	2039231			chr8	86514434	86514434	+	CPNE3	chr8	85438858	85438858	+	CA3	1075575
chr8	731224	731224	-	ERICH1	chr8	11795572	11795572	+	FDFT1	11064347			chr8	89757815	89757815	+	RIPK2	chr8	90985238	90985238	-	C8orf88	1227422
chr8	11795572	11795572	+	FDFT1	chr8	22440969	22440969	+	PPP3CC	10645396			chr8	90985238	90985238	-	C8orf88	chr8	89757815	89757815	+	RIPK2	1227422
chr8	22440969	22440969	+	PPP3CC	chr8	23225102	23225102	-	TNFRSF10A	784132			chr8	94823286	94823286	+	INTS8	chr8	96645241	96645241	+	CPQ	1821954
chr8	23225102	23225102	-	TNFRSF10A	chr8	23528955	23528955	+	SLC25A37	303852			chr8	96645241	96645241	+	CPQ	chr8	98426957	98426957	+	KCNS2	1781715
chr8	23528955	23528955	+	SLC25A37	chr8	23225102	23225102	-	TNFRSF10A	303852			chr8	98426957	98426957	+	KCNS2	chr8	96645241	96645241	+	CPQ	1781715
chr8	24384284	24384284	+	ADAMDEC1	chr8	23528955	23528955	+	SLC25A37	855328			chr8	103415107	103415107	-	SLC25A32	chr8	98426957	98426957	+	KCNS2	4988149
chr8	26291507	26291507	+	PPP2R2A	chr8	26514030	26514030	+	DPYSL2	222522			chr8	132775357	132775357	+	PHF20L1	chr8	142669967	142669967	-	JRK	9894609
chr8	26514030	26514030	+	DPYSL2	chr8	26291507	26291507	+	PPP2R2A	222522			chr8	142669967	142669967	-	JRK	chr8	142727222	142727222	+	THEM6	57254
chr8	27614700	27614700	-	CLU	chr8	26514030	26514030	+	DPYSL2	1100669			chr8	142727222	142727222	+	THEM6	chr8	142742406	142742406	-	SLURP1	15183
chr8	30812818	30812818	-	PPP2CB	chr8	27614700	27614700	-	CLU	3198117			chr8	142742406	142742406	-	SLURP1	chr8	142727222	142727222	+	THEM6	15183
chr8	39913890	39913890	+	IDO1	chr8	30812818	30812818	-	PPP2CB	9101071			chr8	144107738	144107738	+	WDR97	chr8	144326852	144326852	-	DGAT1	219113
chr8	55879834	55879834	+	LYN	chr8	56211637	56211637	+	CHCHD7	331802			chr8	144326852	144326852	-	DGAT1	chr8	144107738	144107738	+	WDR97	219113
chr8	56211637	56211637	+	CHCHD7	chr8	55879834	55879834	+	LYN	331802			chr9	841696	841696	+	DMRT1	chr9	4666480	4666480	-	SPATA6L	3824783
chr8	63038806	63038806	-	GGH	chr8	56211637	56211637	+	CHCHD7	6827168			chr9	4666480	4666480	-	SPATA6L	chr9	841696	841696	+	DMRT1	3824783
chr8	71844412	71844412	-	MSC	chr8	80485592	80485592	+	ZBTB10	8641179			chr9	14532077	14532077	-	NFIB	chr9	21202205	21202205	-	IFNA7	6670127
chr8	80485592	80485592	+	ZBTB10	chr8	81112068	81112068	-	PAG1	626475			chr9	21202205	21202205	-	IFNA7	chr9	21440438	21440438	+	IFNA1	238232
chr8	81112068	81112068	-	PAG1	chr8	80485592	80485592	+	ZBTB10	626475			chr9	21440438	21440438	+	IFNA1	chr9	21202205	21202205	-	IFNA7	238232
chr8	89757815	89757815	+	RIPK2	chr8	89984724	89984724	-	NBN	226908			chr9	33817159	33817159	+	UBE2R2	chr9	34179004	34179004	+	UBAP1	361844
chr8	89984724	89984724	-	NBN	chr8	89757815	89757815	+	RIPK2	226908			chr9	34179004	34179004	+	UBAP1	chr9	34458751	34458751	+	DNAI1	279746
chr8	95133784	95133784	+	PLEKHF2	chr8	96493812	96493812	+	SDC2	1360027			chr9	34458751	34458751	+	DNAI1	chr9	34179004	34179004	+	UBAP1	279746
chr8	96493812	96493812	+	SDC2	chr8	95133784	95133784	+	PLEKHF2	1360027			chr9	34895764	34895764	-	FAM205C	chr9	34458751	34458751	+	DNAI1	437012
chr8	98942610	98942610	-	STK3	chr8	100336204	100336204	-	RNF19A	1393593			chr9	35958154	35958154	-	OR2S2	chr9	34895764	34895764	-	FAM205C	1062389
chr8	100336204	100336204	-	RNF19A	chr8	98942610	98942610	-	STK3	1393593			chr9	67858930	67858930	+	ANKRD20A1	chr9	86282538	86282538	-	ISCA1	18423607
chr8	102864200	102864200	-	AZIN1	chr8	104589024	104589024	-	LRP12	1724823			chr9	86282538	86282538	-	ISCA1	chr9	86947506	86947506	-	GAS1	664967
chr8	104589024	104589024	-	LRP12	chr8	102864200	102864200	-	AZIN1	1724823			chr9	86947506	86947506	-	GAS1	chr9	86282538	86282538	-	ISCA1	664967
chr8	119673390	119673390	-	ENPP2	chr8	122781654	122781654	+	ZHX2	3108263			chr9	88138481	88138481	-	SPATA31C2	chr9	86947506	86947506	-	GAS1	1190974
chr8	122781654	122781654	+	ZHX2	chr8	124998504	124998504	+	SQLE	2216849			chr9	89498113	89498113	-	SEMA4D	chr9	88138481	88138481	-	SPATA31C2	1359631
chr8	124998504	124998504	+	SQLE	chr8	122781654	122781654	+	ZHX2	2216849			chr9	97039643	97039643	-	CTSV	chr9	98056731	98056731	+	NANS	1017087
chr8	130443674	130443674	-	ASAP1	chr8	132775999	132775999	-	TMEM71	2332324			chr9	98056731	98056731	+	NANS	chr9	98708935	98708935	-	GABBR2	652203
chr8	132775999	132775999	-	TMEM71	chr8	130443674	130443674	-	ASAP1	2332324			chr9	98708935	98708935	-	GABBR2	chr9	98056731	98056731	+	NANS	652203
chr8	143018484	143018484	+	LY6E	chr8	143986460	143986460	-	PARP10	967975			chr9	104536813	104536813	-	OR13C3	chr9	104747682	104747682	+	NIPSNAP3A	210868
chr8	143986460	143986460	-	PARP10	chr8	144012279	144012279	+	SPATC1	25818			chr9	104747682	104747682	+	NIPSNAP3A	chr9	104536813	104536813	-	OR13C3	210868
chr8	144012279	144012279	+	SPATC1	chr8	143986460	143986460	-	PARP10	25818			chr9	106863165	106863165	+	ZNF462	chr9	104747682	104747682	+	NIPSNAP3A	2115482
chr9	470290	470290	+	KANK1	chr9	5437925	5437925	-	PLGRKT	4967634			chr9	109167249	109167249	-	FRRS1L	chr9	106863165	106863165	+	ZNF462	2304083
chr9	5437925	5437925	-	PLGRKT	chr9	5450502	5450502	+	CD274	12576			chr9	114611290	114611290	+	TMEM268	chr9	109167249	109167249	-	FRRS1L	5444040
chr9	5450502	5450502	+	CD274	chr9	5437925	5437925	-	PLGRKT	12576			chr9	120714470	120714470	-	MEGF9	chr9	122519140	122519140	+	OR1J4	1804669
chr9	5510530	5510530	+	PDCD1LG2	chr9	5450502	5450502	+	CD274	60027			chr9	122519140	122519140	+	OR1J4	chr9	123033666	123033666	+	GPR21	514525
chr9	32384602	32384602	+	ACO1	chr9	33025202	33025202	+	DNAJA1	640599			chr9	123033666	123033666	+	GPR21	chr9	122519140	122519140	+	OR1J4	514525
chr9	33025202	33025202	+	DNAJA1	chr9	33167336	33167336	-	B4GALT1	142133			chr9	127735294	127735294	-	TOR2A	chr9	127980989	127980989	-	FAM102A	245694
chr9	33167336	33167336	-	B4GALT1	chr9	33264878	33264878	+	CHMP5	97541			chr9	127980989	127980989	-	FAM102A	chr9	128068199	128068199	+	SLC25A25	87209
chr9	33264878	33264878	+	CHMP5	chr9	33167336	33167336	-	B4GALT1	97541			chr9	128068199	128068199	+	SLC25A25	chr9	127980989	127980989	-	FAM102A	87209
chr9	34691276	34691276	-	CCL19	chr9	34989744	34989744	+	DNAJB5	298467			chr9	129110949	129110949	+	PTPA	chr9	128068199	128068199	+	SLC25A25	1042749
chr9	34989744	34989744	+	DNAJB5	chr9	34691276	34691276	-	CCL19	298467			chr9	131373650	131373650	+	PRRC2B	chr9	129110949	129110949	+	PTPA	2262700
chr9	35732665	35732665	+	CREB3	chr9	34989744	34989744	+	DNAJB5	742920			chr9	134880809	134880809	+	FCN2	chr9	136796337	136796337	+	CCDC183	1915527
chr9	69121263	69121263	+	TJP2	chr9	70414657	70414657	-	KLF9	1293393			chr9	136796337	136796337	+	CCDC183	chr9	136945242	136945242	+	C8G	148904
chr9	70414657	70414657	-	KLF9	chr9	69121263	69121263	+	TJP2	1293393			chr9	136945242	136945242	+	C8G	chr9	137077516	137077516	+	UAP1L1	132273
chr9	73151864	73151864	+	ANXA1	chr9	70414657	70414657	-	KLF9	2737206			chr9	137077516	137077516	+	UAP1L1	chr9	136945242	136945242	+	C8G	132273
chr9	79571772	79571772	+	TLE4	chr9	73151864	73151864	+	ANXA1	6419907			chr9	137225173	137225173	+	CYSRT1	chr9	137077516	137077516	+	UAP1L1	147656
chr9	89498113	89498113	-	SEMA4D	chr9	93134251	93134251	-	NINJ1	3636137			chr9	137550402	137550402	-	PNPLA7	chr9	137225173	137225173	+	CYSRT1	325228
chr9	93134251	93134251	-	NINJ1	chr9	89498113	89498113	-	SEMA4D	3636137			chrX	2968245	2968245	-	ARSL	chrX	18675066	18675066	+	PPEF1	15706820
chr9	97412095	97412095	+	TDRD7	chr9	98056731	98056731	+	NANS	644635			chrX	18675066	18675066	+	PPEF1	chrX	19122637	19122637	-	ADGRG2	447570
chr9	98056731	98056731	+	NANS	chr9	97412095	97412095	+	TDRD7	644635			chrX	19122637	19122637	-	ADGRG2	chrX	18675066	18675066	+	PPEF1	447570
chr9	99221942	99221942	-	ALG2	chr9	99222281	99222281	+	SEC61B	338			chrX	19887600	19887600	-	SH3KBP1	chrX	19122637	19122637	-	ADGRG2	764962
chr9	99222281	99222281	+	SEC61B	chr9	99221942	99221942	-	ALG2	338			chrX	27463341	27463341	-	PPP4R3C	chrX	19887600	19887600	-	SH3KBP1	7575740
chr9	100427142	100427142	+	MSANTD3	chr9	99222281	99222281	+	SEC61B	1204860			chrX	44343672	44343672	-	EFHC2	chrX	46912275	46912275	+	JADE3	2568602
chr9	104928155	104928155	-	ABCA1	chr9	100427142	100427142	+	MSANTD3	4501012			chrX	46912275	46912275	+	JADE3	chrX	47561099	47561099	+	ARAF	648823
chr9	110256507	110256507	-	TXN	chr9	111038998	111038998	-	LPAR1	782490			chrX	47561099	47561099	+	ARAF	chrX	47619857	47619857	-	SYN1	58757
chr9	111038998	111038998	-	LPAR1	chr9	111661604	111661604	+	GNG10	622605			chrX	47619857	47619857	-	SYN1	chrX	47650604	47650604	-	ELK1	30746
chr9	111661604	111661604	+	GNG10	chr9	111896813	111896813	+	UGCG	235208			chrX	47650604	47650604	-	ELK1	chrX	47619857	47619857	-	SYN1	30746
chr9	111896813	111896813	+	UGCG	chr9	111661604	111661604	+	GNG10	235208			chrX	48898143	48898143	-	TIMM17B	chrX	49186373	49186373	-	PRICKLE3	288229
chr9	113151006	113151006	+	SLC31A2	chr9	114323097	114323097	+	ORM1	1172090			chrX	49186373	49186373	-	PRICKLE3	chrX	49322029	49322029	+	GAGE12J	135655
chr9	114323097	114323097	+	ORM1	chr9	113151006	113151006	+	SLC31A2	1172090			chrX	49322029	49322029	+	GAGE12J	chrX	49341184	49341184	+	GAGE7	19154
chr9	120714470	120714470	-	MEGF9	chr9	120929173	120929173	-	TRAF1	214702			chrX	49341184	49341184	+	GAGE7	chrX	49322029	49322029	+	GAGE12J	19154
chr9	120929173	120929173	-	TRAF1	chr9	120714470	120714470	-	MEGF9	214702			chrX	52495667	52495667	+	XAGE1B	chrX	49341184	49341184	+	GAGE7	3154482
chr9	121201482	121201482	+	GSN	chr9	121370304	121370304	-	STOM	168821			chrX	64395452	64395452	-	MTMR8	chrX	66639298	66639298	-	EDA2R	2243845
chr9	121370304	121370304	-	STOM	chr9	121201482	121201482	+	GSN	168821			chrX	66639298	66639298	-	EDA2R	chrX	68498781	68498781	+	YIPF6	1859482
chr9	127802857	127802857	+	FPGS	chr9	129753042	129753042	-	PTGES	1950184			chrX	68498781	68498781	+	YIPF6	chrX	70268333	70268333	+	ARR3	1769551
chr9	129753042	129753042	-	PTGES	chr9	129803183	129803183	+	TOR1B	50140			chrX	70268333	70268333	+	ARR3	chrX	71366356	71366356	+	TAF1	1098022
chr9	129803183	129803183	+	TOR1B	chr9	129753042	129753042	-	PTGES	50140			chrX	71366356	71366356	+	TAF1	chrX	70268333	70268333	+	ARR3	1098022
chr9	130043189	130043189	-	FNBP1	chr9	129803183	129803183	+	TOR1B	240005			chrX	72808210	72808210	-	FAM236C	chrX	71366356	71366356	+	TAF1	1441853
chr9	133377949	133377949	-	SURF4	chr9	133479099	133479099	-	SLC2A6	101149			chrX	77969638	77969638	-	PGAM4	chrX	72808210	72808210	-	FAM236C	5161427
chr9	133479099	133479099	-	SLC2A6	chr9	133377949	133377949	-	SURF4	101149			chrX	91434838	91434838	+	PABPC5	chrX	100732121	100732121	-	SYTL4	9297282
chrX	12906619	12906619	+	TLR8	chrX	20266909	20266909	-	RPS6KA3	7360289			chrX	100732121	100732121	-	SYTL4	chrX	100820362	100820362	+	CSTF2	88240
chrX	20266909	20266909	-	RPS6KA3	chrX	21940572	21940572	+	SMS	1673662			chrX	100820362	100820362	+	CSTF2	chrX	100732121	100732121	-	SYTL4	88240
chrX	21940572	21940572	+	SMS	chrX	20266909	20266909	-	RPS6KA3	1673662			chrX	102215300	102215300	+	TCP11X2	chrX	100820362	100820362	+	CSTF2	1394937
chrX	23743276	23743276	-	ACOT9	chrX	21940572	21940572	+	SMS	1802703			chrX	104157009	104157009	-	SLC25A53	chrX	102215300	102215300	+	TCP11X2	1941708
chrX	30653358	30653358	+	GK	chrX	23743276	23743276	-	ACOT9	6910081			chrX	106903341	106903341	-	RIPPLY1	chrX	107118822	107118822	-	RBM41	215480
chrX	37780058	37780058	+	CYBB	chrX	41334161	41334161	+	DDX3X	3554102			chrX	107118822	107118822	-	RBM41	chrX	106903341	106903341	-	RIPPLY1	215480
chrX	41334161	41334161	+	DDX3X	chrX	44873174	44873174	+	KDM6A	3539012			chrX	108736563	108736563	-	IRS4	chrX	107118822	107118822	-	RBM41	1617740
chrX	44873174	44873174	+	KDM6A	chrX	46837042	46837042	+	RP2	1963867			chrX	115189409	115189409	+	RBMXL3	chrX	118346072	118346072	+	WDR44	3156662
chrX	46837042	46837042	+	RP2	chrX	47218302	47218302	+	CDK16	381259			chrX	118346072	118346072	+	WDR44	chrX	120932297	120932297	-	CT47A8	2586224
chrX	47218302	47218302	+	CDK16	chrX	47233008	47233008	+	USP11	14705			chrX	120932297	120932297	-	CT47A8	chrX	118346072	118346072	+	WDR44	2586224
chrX	47233008	47233008	+	USP11	chrX	47218302	47218302	+	CDK16	14705			chrX	123733052	123733052	-	THOC2	chrX	120932297	120932297	-	CT47A8	2800754
chrX	47582435	47582435	+	TIMP1	chrX	47650604	47650604	-	ELK1	68168			chrX	129738978	129738978	+	XPNPEP2	chrX	130339887	130339887	+	SLC25A14	600908
chrX	47650604	47650604	-	ELK1	chrX	47582435	47582435	+	TIMP1	68168			chrX	130339887	130339887	+	SLC25A14	chrX	129738978	129738978	+	XPNPEP2	600908
chrX	48919024	48919024	-	PIM2	chrX	47650604	47650604	-	ELK1	1268419			chrX	135022542	135022542	-	RTL8B	chrX	135344795	135344795	+	ZNF449	322252
chrX	53686719	53686719	-	HUWE1	chrX	48919024	48919024	-	PIM2	4767694			chrX	135344795	135344795	+	ZNF449	chrX	135022542	135022542	-	RTL8B	322252
chrX	65667653	65667653	+	MSN	chrX	71111577	71111577	-	IL2RG	5443923			chrX	135785475	135785475	-	CT45A5	chrX	135344795	135344795	+	ZNF449	440679
chrX	71111577	71111577	-	IL2RG	chrX	65667653	65667653	+	MSN	5443923			chrX	136532214	136532214	+	VGLL1	chrX	135785475	135785475	-	CT45A5	746738
chrX	107775988	107775988	-	TSC22D3	chrX	109535823	109535823	+	NXT2	1759834			chrX	139530735	139530735	+	F9	chrX	136532214	136532214	+	VGLL1	2998520
chrX	109535823	109535823	+	NXT2	chrX	109733392	109733392	-	ACSL4	197568			chrX	152117939	152117939	-	MAGEA5	chrX	154444140	154444140	+	FAM50A	2326200
chrX	109733392	109733392	-	ACSL4	chrX	109535823	109535823	+	NXT2	197568			chrX	154444140	154444140	+	FAM50A	chrX	155026843	155026843	+	FUNDC2	582702
chrX	130110891	130110891	-	ELF4	chrX	132219480	132219480	-	RAP2C	2108588			chrX	155026843	155026843	+	FUNDC2	chrX	154444140	154444140	+	FAM50A	582702
chrX	132219480	132219480	-	RAP2C	chrX	130110891	130110891	-	ELF4	2108588			chrY	6246222	6246222	+	TSPY2	chrY	21511377	21511377	+	RBMY1E	15265154
chrX	154097717	154097717	-	MECP2	chrX	154374638	154374638	-	FLNA	276920			chrY	21511377	21511377	+	RBMY1E	chrY	23219456	23219456	+	DAZ2	1708078
chrX	154374638	154374638	-	FLNA	chrX	154379294	154379294	+	EMD	4655			chrY	23219456	23219456	+	DAZ2	chrY	24048014	24048014	-	CDY1	828557
chrX	154379294	154379294	+	EMD	chrX	154374638	154374638	-	FLNA	4655			chrY	24048014	24048014	-	CDY1	chrY	23219456	23219456	+	DAZ2	828557

## Sheet: Mesoderm
Induced genes													Random genes
chr1	859302	859302	+	SAMD11	chr1	935477	935477	-	HES4	76174			chr1	859302	859302	+	SAMD11	chr1	1310587	1310587	-	AURKAIP1	451284
chr1	935477	935477	-	HES4	chr1	859302	859302	+	SAMD11	76174			chr1	1310587	1310587	-	AURKAIP1	chr1	1361507	1361507	+	TMEM88B	50919
chr1	1298921	1298921	-	MXRA8	chr1	1334722	1334722	-	CCNL2	35800			chr1	1361507	1361507	+	TMEM88B	chr1	1310587	1310587	-	AURKAIP1	50919
chr1	1334722	1334722	-	CCNL2	chr1	1298921	1298921	-	MXRA8	35800			chr1	2398889	2398889	+	PLCH2	chr1	1361507	1361507	+	TMEM88B	1037381
chr1	1567551	1567551	+	MMP23B	chr1	1334722	1334722	-	CCNL2	232828			chr1	6052485	6052485	-	NPHP4	chr1	6304238	6304238	+	HES3	251752
chr1	6526255	6526255	-	TNFRSF25	chr1	6580152	6580152	-	PLEKHG5	53896			chr1	6304238	6304238	+	HES3	chr1	6052485	6052485	-	NPHP4	251752
chr1	6580152	6580152	-	PLEKHG5	chr1	6526255	6526255	-	TNFRSF25	53896			chr1	6640053	6640053	+	ZBTB48	chr1	6684924	6684924	+	THAP3	44870
chr1	7831355	7831355	+	VAMP3	chr1	8086369	8086369	-	ERRFI1	255013			chr1	6684924	6684924	+	THAP3	chr1	6640053	6640053	+	ZBTB48	44870
chr1	8086369	8086369	-	ERRFI1	chr1	7831355	7831355	+	VAMP3	255013			chr1	7831355	7831355	+	VAMP3	chr1	8877699	8877699	-	RERE	1046343
chr1	9294832	9294832	+	H6PD	chr1	9352952	9352952	+	SPSB1	58119			chr1	8877699	8877699	-	RERE	chr1	7831355	7831355	+	VAMP3	1046343
chr1	9352952	9352952	+	SPSB1	chr1	9294832	9294832	+	H6PD	58119			chr1	10093015	10093015	+	UBE4B	chr1	10856703	10856703	-	CASZ1	763687
chr1	9884584	9884584	-	CLSTN1	chr1	9352952	9352952	+	SPSB1	531631			chr1	10856703	10856703	-	CASZ1	chr1	10093015	10093015	+	UBE4B	763687
chr1	11919002	11919002	-	NPPB	chr1	11994773	11994773	+	PLOD1	75770			chr1	11751766	11751766	+	DRAXIN	chr1	10856703	10856703	-	CASZ1	895062
chr1	11994773	11994773	+	PLOD1	chr1	11919002	11919002	-	NPPB	75770			chr1	13409134	13409134	+	PRAMEF33	chr1	11751766	11751766	+	DRAXIN	1657367
chr1	14925180	14925180	+	KAZN	chr1	16010814	16010814	+	PLEKHM2	1085633			chr1	15764938	15764938	+	CTRC	chr1	15802598	15802598	+	CELA2B	37659
chr1	16010814	16010814	+	PLEKHM2	chr1	16482564	16482564	-	EPHA2	471749			chr1	15802598	15802598	+	CELA2B	chr1	15764938	15764938	+	CTRC	37659
chr1	16482564	16482564	-	EPHA2	chr1	16767166	16767166	+	NECAP2	284601			chr1	15986207	15986207	+	RSC1A1	chr1	15802598	15802598	+	CELA2B	183608
chr1	16767166	16767166	+	NECAP2	chr1	16940059	16940059	-	NBPF1	172892			chr1	16302627	16302627	-	ZBTB17	chr1	15986207	15986207	+	RSC1A1	316419
chr1	16940059	16940059	-	NBPF1	chr1	16767166	16767166	+	NECAP2	172892			chr1	16940059	16940059	-	NBPF1	chr1	16302627	16302627	-	ZBTB17	637431
chr1	19283170	19283170	-	IFFO2	chr1	20208887	20208887	+	OTUD3	925716			chr1	18434291	18434291	+	IGSF21	chr1	18807423	18807423	+	KLHDC7A	373131
chr1	20208887	20208887	+	OTUD3	chr1	20812703	20812703	-	CAMK2N1	603815			chr1	18807423	18807423	+	KLHDC7A	chr1	18434291	18434291	+	IGSF21	373131
chr1	20812703	20812703	-	CAMK2N1	chr1	20987862	20987862	-	DDOST	175158			chr1	19186154	19186154	-	TAS1R2	chr1	18807423	18807423	+	KLHDC7A	378730
chr1	20987862	20987862	-	DDOST	chr1	20812703	20812703	-	CAMK2N1	175158			chr1	19638640	19638640	-	AKR7A2	chr1	19186154	19186154	-	TAS1R2	452485
chr1	21671997	21671997	-	ECE1	chr1	22263803	22263803	-	HSPG2	591805			chr1	20465815	20465815	+	PLA2G2F	chr1	20513011	20513011	-	PLA2G2C	47195
chr1	22263803	22263803	-	HSPG2	chr1	21671997	21671997	-	ECE1	591805			chr1	20513011	20513011	-	PLA2G2C	chr1	20465815	20465815	+	PLA2G2F	47195
chr1	23696329	23696329	-	ZNF436	chr1	23885992	23885992	-	ID3	189662			chr1	21671997	21671997	-	ECE1	chr1	20513011	20513011	-	PLA2G2C	1158985
chr1	23885992	23885992	-	ID3	chr1	23696329	23696329	-	ZNF436	189662			chr1	22979728	22979728	+	C1QB	chr1	21671997	21671997	-	ECE1	1307730
chr1	24151949	24151949	-	HMGCL	chr1	23885992	23885992	-	ID3	265956			chr1	25558993	25558993	-	SYF2	chr1	25598976	25598976	+	RHD	39982
chr1	24739976	24739976	+	NIPAL3	chr1	25291501	25291501	-	RUNX3	551524			chr1	25598976	25598976	+	RHD	chr1	25558993	25558993	-	SYF2	39982
chr1	25291501	25291501	-	RUNX3	chr1	25664824	25664824	+	TMEM50A	373322			chr1	25943281	25943281	+	MAN1C1	chr1	26185949	26185949	-	AUNIP	242667
chr1	25664824	25664824	+	TMEM50A	chr1	25291501	25291501	-	RUNX3	373322			chr1	26185949	26185949	-	AUNIP	chr1	25943281	25943281	+	MAN1C1	242667
chr1	26606576	26606576	+	SH3BGRL3	chr1	25664824	25664824	+	TMEM50A	941751			chr1	26699285	26699285	-	ZNF683	chr1	26185949	26185949	-	AUNIP	513335
chr1	27693452	27693452	-	MAP3K6	chr1	28099729	28099729	+	STX12	406276			chr1	27216774	27216774	-	GPN2	chr1	27561122	27561122	+	WDTC1	344347
chr1	28099729	28099729	+	STX12	chr1	27693452	27693452	-	MAP3K6	406276			chr1	27561122	27561122	+	WDTC1	chr1	27216774	27216774	-	GPN2	344347
chr1	29563033	29563033	+	PTPRU	chr1	28099729	28099729	+	STX12	1463303			chr1	29138681	29138681	+	OPRD1	chr1	27561122	27561122	+	WDTC1	1577558
chr1	31230621	31230621	-	LAPTM5	chr1	32827844	32827844	-	FAM229A	1597222			chr1	32281652	32281652	-	SPOCD1	chr1	33502512	33502512	-	AK2	1220859
chr1	32827844	32827844	-	FAM229A	chr1	32860042	32860042	-	BSDC1	32197			chr1	33502512	33502512	-	AK2	chr1	32281652	32281652	-	SPOCD1	1220859
chr1	32860042	32860042	-	BSDC1	chr1	32827844	32827844	-	FAM229A	32197			chr1	35395251	35395251	-	DLGAP3	chr1	36396705	36396705	+	AGO3	1001453
chr1	33366990	33366990	-	TMEM54	chr1	32860042	32860042	-	BSDC1	506947			chr1	36396705	36396705	+	AGO3	chr1	36929985	36929985	-	MRPS15	533279
chr1	33896696	33896696	-	PHC2	chr1	33366990	33366990	-	TMEM54	529705			chr1	36929985	36929985	-	MRPS15	chr1	36396705	36396705	+	AGO3	533279
chr1	35258599	35258599	+	GJA4	chr1	36273616	36273616	+	AGO4	1015016			chr1	38273880	38273880	-	YRDC	chr1	39339020	39339020	-	MYCBP	1065139
chr1	36273616	36273616	+	AGO4	chr1	36789755	36789755	-	EVA1B	516138			chr1	39339020	39339020	-	MYCBP	chr1	40042462	40042462	-	PABPC4	703441
chr1	36789755	36789755	-	EVA1B	chr1	36916086	36916086	-	OSCP1	126330			chr1	40042462	40042462	-	PABPC4	chr1	40237020	40237020	-	OXCT2	194557
chr1	36916086	36916086	-	OSCP1	chr1	36789755	36789755	-	EVA1B	126330			chr1	40237020	40237020	-	OXCT2	chr1	40420783	40420783	+	MFSD2A	183762
chr1	38412729	38412729	-	INPP5B	chr1	38471186	38471186	-	FHL3	58456			chr1	40420783	40420783	+	MFSD2A	chr1	40505911	40505911	+	CAP1	85127
chr1	38471186	38471186	-	FHL3	chr1	38412729	38412729	-	INPP5B	58456			chr1	40505911	40505911	+	CAP1	chr1	40420783	40420783	+	MFSD2A	85127
chr1	39549838	39549838	+	MACF1	chr1	38471186	38471186	-	FHL3	1078651			chr1	41328035	41328035	-	CITED4	chr1	41487427	41487427	-	SLFNL1	159391
chr1	40782958	40782958	-	COL9A2	chr1	40839398	40839398	+	SMAP2	56439			chr1	41487427	41487427	-	SLFNL1	chr1	41328035	41328035	-	CITED4	159391
chr1	40839398	40839398	+	SMAP2	chr1	40782958	40782958	-	COL9A2	56439			chr1	41707978	41707978	-	SCMH1	chr1	41487427	41487427	-	SLFNL1	220550
chr1	41707978	41707978	-	SCMH1	chr1	40839398	40839398	+	SMAP2	868579			chr1	43148088	43148088	+	YBX1	chr1	43638000	43638000	+	CFAP57	489911
chr1	43766652	43766652	+	TIE1	chr1	43833745	43833745	-	ELOVL1	67092			chr1	43638000	43638000	+	CFAP57	chr1	43148088	43148088	+	YBX1	489911
chr1	43833745	43833745	-	ELOVL1	chr1	43855569	43855569	+	SZT2	21823			chr1	44457267	44457267	+	CCDC24	chr1	43638000	43638000	+	CFAP57	819266
chr1	43855569	43855569	+	SZT2	chr1	43833745	43833745	-	ELOVL1	21823			chr1	45806142	45806142	-	MUTYH	chr1	46640573	46640573	-	PIK3R3	834430
chr1	45274153	45274153	+	BTBD19	chr1	43855569	43855569	+	SZT2	1418583			chr1	46640573	46640573	-	PIK3R3	chr1	46859988	46859988	+	FAAH	219414
chr1	47134115	47134115	-	ATPAF1	chr1	47698007	47698007	-	TAL1	563891			chr1	46859988	46859988	+	FAAH	chr1	46640573	46640573	-	PIK3R3	219414
chr1	47698007	47698007	-	TAL1	chr1	47134115	47134115	-	ATPAF1	563891			chr1	47134115	47134115	-	ATPAF1	chr1	46859988	46859988	+	FAAH	274126
chr1	53068042	53068042	+	GPX7	chr1	54519246	54519246	-	TMEM59	1451203			chr1	48937880	48937880	-	SPATA6	chr1	47134115	47134115	-	ATPAF1	1803764
chr1	54519246	54519246	-	TMEM59	chr1	53068042	53068042	+	GPX7	1451203			chr1	52521856	52521856	+	BTF3L4	chr1	53608310	53608310	-	SLC1A7	1086453
chr1	59249719	59249719	-	JUN	chr1	62190813	62190813	-	TM2D1	2941093			chr1	53608310	53608310	-	SLC1A7	chr1	52521856	52521856	+	BTF3L4	1086453
chr1	62190813	62190813	-	TM2D1	chr1	59249719	59249719	-	JUN	2941093			chr1	59249719	59249719	-	JUN	chr1	59762484	59762484	+	FGGY	512764
chr1	65533429	65533429	-	JAK1	chr1	65730376	65730376	+	DNAJC6	196946			chr1	59762484	59762484	+	FGGY	chr1	59249719	59249719	-	JUN	512764
chr1	65730376	65730376	+	DNAJC6	chr1	65886334	65886334	+	LEPR	155957			chr1	61542898	61542898	+	NFIA	chr1	62190813	62190813	-	TM2D1	647914
chr1	65886334	65886334	+	LEPR	chr1	65886350	65886350	+	LEPROT	15			chr1	62190813	62190813	-	TM2D1	chr1	61542898	61542898	+	NFIA	647914
chr1	65886350	65886350	+	LEPROT	chr1	65886334	65886334	+	LEPR	15			chr1	70876900	70876900	+	CTH	chr1	74978295	74978295	-	LRRC53	4101394
chr1	68150883	68150883	+	GADD45A	chr1	68698229	68698229	-	WLS	547345			chr1	74978295	74978295	-	LRRC53	chr1	75594118	75594118	+	LHX8	615822
chr1	68698229	68698229	-	WLS	chr1	68962765	68962765	-	DEPDC1	264535			chr1	75594118	75594118	+	LHX8	chr1	74978295	74978295	-	LRRC53	615822
chr1	68962765	68962765	-	DEPDC1	chr1	68698229	68698229	-	WLS	264535			chr1	84864166	84864166	+	DNASE2B	chr1	85742315	85742315	-	BCL10	878148
chr1	75594118	75594118	+	LHX8	chr1	76540430	76540430	+	ST6GALNAC3	946311			chr1	85742315	85742315	-	BCL10	chr1	84864166	84864166	+	DNASE2B	878148
chr1	76540430	76540430	+	ST6GALNAC3	chr1	75594118	75594118	+	LHX8	946311			chr1	86622455	86622455	-	COL24A1	chr1	85742315	85742315	-	BCL10	880139
chr1	85040123	85040123	-	CTBS	chr1	86043883	86043883	-	DDAH1	1003759			chr1	89738543	89738543	-	GBP5	chr1	91182859	91182859	-	BARHL2	1444315
chr1	86043883	86043883	-	DDAH1	chr1	86622455	86622455	-	COL24A1	578571			chr1	91182859	91182859	-	BARHL2	chr1	89738543	89738543	-	GBP5	1444315
chr1	86622455	86622455	-	COL24A1	chr1	86862025	86862025	-	ODF2L	239569			chr1	95538507	95538507	-	ALG14	chr1	91182859	91182859	-	BARHL2	4355647
chr1	86862025	86862025	-	ODF2L	chr1	86622455	86622455	-	COL24A1	239569			chr1	102462790	102462790	-	OLFM3	chr1	107682709	107682709	+	NTNG1	5219918
chr1	87170252	87170252	+	SH3GLB1	chr1	86862025	86862025	-	ODF2L	308226			chr1	107682709	107682709	+	NTNG1	chr1	109289295	109289295	+	STXBP3	1606585
chr1	89149826	89149826	+	PKN2	chr1	89591797	89591797	-	GBP2	441970			chr1	109289295	109289295	+	STXBP3	chr1	107682709	107682709	+	NTNG1	1606585
chr1	89591797	89591797	-	GBP2	chr1	89664625	89664625	-	GBP4	72827			chr1	111682004	111682004	+	CEPT1	chr1	112016605	112016605	+	C1orf162	334600
chr1	89664625	89664625	-	GBP4	chr1	89591797	89591797	-	GBP2	72827			chr1	112016605	112016605	+	C1orf162	chr1	111682004	111682004	+	CEPT1	334600
chr1	90098678	90098678	+	LRRC8C	chr1	89664625	89664625	-	GBP4	434052			chr1	113261526	113261526	+	TAFA3	chr1	114302510	114302510	-	PHTF1	1040983
chr1	91870394	91870394	-	HFM1	chr1	92371559	92371559	-	TGFBR3	501164			chr1	114302510	114302510	-	PHTF1	chr1	114522012	114522012	+	OLFML3	219501
chr1	92371559	92371559	-	TGFBR3	chr1	91870394	91870394	-	HFM1	501164			chr1	114522012	114522012	+	OLFML3	chr1	114302510	114302510	-	PHTF1	219501
chr1	94312775	94312775	-	BCAR3	chr1	94586704	94586704	-	ABCA4	273928			chr1	115212670	115212670	-	DENND2C	chr1	114522012	114522012	+	OLFML3	690657
chr1	94586704	94586704	-	ABCA4	chr1	94713302	94713302	-	ARHGAP29	126597			chr1	117297051	117297051	+	CD2	chr1	115212670	115212670	-	DENND2C	2084380
chr1	94713302	94713302	-	ARHGAP29	chr1	94586704	94586704	-	ABCA4	126597			chr1	120439138	120439138	-	ADAM30	chr1	117297051	117297051	+	CD2	3142086
chr1	100111668	100111668	+	PALMD	chr1	100435551	100435551	+	SLC35A3	323882			chr1	144146810	144146810	+	NBPF20	chr1	145507608	145507608	+	RBM8A	1360797
chr1	100435551	100435551	+	SLC35A3	chr1	100111668	100111668	+	PALMD	323882			chr1	145507608	145507608	+	RBM8A	chr1	144146810	144146810	+	NBPF20	1360797
chr1	101702304	101702304	+	S1PR1	chr1	100435551	100435551	+	SLC35A3	1266752			chr1	148202536	148202536	-	PPIAL4F	chr1	148346756	148346756	-	NBPF14	144219
chr1	103574078	103574078	-	COL11A1	chr1	101702304	101702304	+	S1PR1	1871773			chr1	148346756	148346756	-	NBPF14	chr1	148202536	148202536	-	PPIAL4F	144219
chr1	109584850	109584850	-	WDR47	chr1	110453470	110453470	+	CSF1	868619			chr1	149785248	149785248	-	H3C13	chr1	149804220	149804220	+	H4C15	18971
chr1	110453470	110453470	+	CSF1	chr1	110933704	110933704	-	SLC16A4	480233			chr1	149804220	149804220	+	H4C15	chr1	149785248	149785248	-	H3C13	18971
chr1	110933704	110933704	-	SLC16A4	chr1	111217562	111217562	-	KCNA3	283857			chr1	149804220	149804220	+	H4C14	chr1	149785248	149785248	-	H3C13	18971
chr1	111217562	111217562	-	KCNA3	chr1	110933704	110933704	-	SLC16A4	283857			chr1	150039438	150039438	+	VPS45	chr1	149804220	149804220	+	H4C15	235217
chr1	111682838	111682838	-	DRAM2	chr1	111970357	111970357	-	OVGP1	287518			chr1	150693371	150693371	-	HORMAD1	chr1	151319728	151319728	-	RFX5	626356
chr1	111970357	111970357	-	OVGP1	chr1	111682838	111682838	-	DRAM2	287518			chr1	151319728	151319728	-	RFX5	chr1	151512784	151512784	+	TUFT1	193055
chr1	112532290	112532290	-	KCND3	chr1	111970357	111970357	-	OVGP1	561932			chr1	151512784	151512784	+	TUFT1	chr1	151319728	151319728	-	RFX5	193055
chr1	113250025	113250025	-	RHOC	chr1	112532290	112532290	-	KCND3	717734			chr1	152053400	152053400	-	LOC100131107	chr1	152572709	152572709	+	LCE3C	519308
chr1	120612317	120612317	-	NOTCH2	chr1	113250025	113250025	-	RHOC	7362291			chr1	152572709	152572709	+	LCE3C	chr1	152647790	152647790	+	LCE2C	75080
chr1	145293370	145293370	+	NBPF10	chr1	145438489	145438489	+	TXNIP	145118			chr1	152647790	152647790	+	LCE2C	chr1	152572709	152572709	+	LCE3C	75080
chr1	145438489	145438489	+	TXNIP	chr1	145470408	145470408	-	POLR3GL	31918			chr1	152784446	152784446	+	LCE1B	chr1	152647790	152647790	+	LCE2C	136655
chr1	145470408	145470408	-	POLR3GL	chr1	145477068	145477068	+	LIX1L	6659			chr1	153091944	153091944	-	SPRR2F	chr1	152784446	152784446	+	LCE1B	307497
chr1	145477068	145477068	+	LIX1L	chr1	145470408	145470408	-	POLR3GL	6659			chr1	153433127	153433127	-	S100A7	chr1	153643504	153643504	-	ILF2	210376
chr1	147245466	147245466	-	GJA5	chr1	145477068	145477068	+	LIX1L	1768397			chr1	153643504	153643504	-	ILF2	chr1	153651163	153651163	+	NPR1	7658
chr1	150480584	150480584	+	ECM1	chr1	151032125	151032125	-	CDC42SE1	551540			chr1	153651163	153651163	+	NPR1	chr1	153643504	153643504	-	ILF2	7658
chr1	151032125	151032125	-	CDC42SE1	chr1	151431970	151431970	-	POGZ	399844			chr1	154293568	154293568	+	AQP10	chr1	154474888	154474888	-	SHE	181319
chr1	151431970	151431970	-	POGZ	chr1	151584525	151584525	+	SNX27	152554			chr1	154474888	154474888	-	SHE	chr1	154293568	154293568	+	AQP10	181319
chr1	151584525	151584525	+	SNX27	chr1	151431970	151431970	-	POGZ	152554			chr1	154933946	154933946	+	LOC101928120	chr1	154955819	154955819	+	FLAD1	21872
chr1	151966335	151966335	-	S100A10	chr1	152009480	152009480	-	S100A11	43144			chr1	154955819	154955819	+	FLAD1	chr1	154933946	154933946	+	LOC101928120	21872
chr1	152009480	152009480	-	S100A11	chr1	151966335	151966335	-	S100A10	43144			chr1	156589206	156589206	+	HAPLN2	chr1	156722240	156722240	-	HDGF	133033
chr1	153190059	153190059	+	PRR9	chr1	153508467	153508467	-	S100A6	318407			chr1	156722240	156722240	-	HDGF	chr1	156737326	156737326	+	PRCC	15085
chr1	153508467	153508467	-	S100A6	chr1	153518282	153518282	-	S100A4	9814			chr1	156737326	156737326	+	PRCC	chr1	156722240	156722240	-	HDGF	15085
chr1	153518282	153518282	-	S100A4	chr1	153521734	153521734	-	S100A3	3451			chr1	158549689	158549689	-	OR10X1	chr1	158969765	158969765	+	IFI16	420075
chr1	153521734	153521734	-	S100A3	chr1	153518282	153518282	-	S100A4	3451			chr1	158969765	158969765	+	IFI16	chr1	159174664	159174664	+	ACKR1	204898
chr1	153585613	153585613	-	S100A16	chr1	153606837	153606837	-	S100A13	21223			chr1	159174664	159174664	+	ACKR1	chr1	158969765	158969765	+	IFI16	204898
chr1	153606837	153606837	-	S100A13	chr1	153585613	153585613	-	S100A16	21223			chr1	160001780	160001780	-	PIGM	chr1	160254941	160254941	-	PEX19	253160
chr1	153700525	153700525	+	INTS3	chr1	153606837	153606837	-	S100A13	93687			chr1	160254941	160254941	-	PEX19	chr1	160370353	160370353	+	VANGL2	115411
chr1	154164576	154164576	-	TPM3	chr1	154193273	154193273	-	C1orf43	28696			chr1	160370353	160370353	+	VANGL2	chr1	160254941	160254941	-	PEX19	115411
chr1	154193273	154193273	-	C1orf43	chr1	154164576	154164576	-	TPM3	28696			chr1	160549306	160549306	-	CD84	chr1	160370353	160370353	+	VANGL2	178952
chr1	154474888	154474888	-	SHE	chr1	154193273	154193273	-	C1orf43	281614			chr1	160765963	160765963	+	LY9	chr1	160832677	160832677	-	CD244	66713
chr1	154928575	154928575	-	PBXIP1	chr1	155023791	155023791	+	ADAM15	95215			chr1	160832677	160832677	-	CD244	chr1	160765963	160765963	+	LY9	66713
chr1	155023791	155023791	+	ADAM15	chr1	155100351	155100351	+	EFNA1	76559			chr1	161008754	161008754	-	TSTD1	chr1	161123767	161123767	+	UFC1	115012
chr1	155100351	155100351	+	EFNA1	chr1	155023791	155023791	+	ADAM15	76559			chr1	161123767	161123767	+	UFC1	chr1	161129289	161129289	+	USP21	5521
chr1	155177772	155177772	-	THBS3	chr1	155100351	155100351	+	EFNA1	77420			chr1	161129289	161129289	+	USP21	chr1	161123767	161123767	+	UFC1	5521
chr1	156052363	156052363	+	LMNA	chr1	156217908	156217908	-	PAQR6	165544			chr1	161279758	161279758	-	MPZ	chr1	161129289	161129289	+	USP21	150468
chr1	156217908	156217908	-	PAQR6	chr1	156052363	156052363	+	LMNA	165544			chr1	167905476	167905476	+	DCAF6	chr1	169337201	169337201	-	NME7	1431724
chr1	156470567	156470567	-	MEF2D	chr1	156217908	156217908	-	PAQR6	252658			chr1	169337201	169337201	-	NME7	chr1	169680761	169680761	-	SELL	343559
chr1	156863509	156863509	+	PEAR1	chr1	156470567	156470567	-	MEF2D	392941			chr1	169680761	169680761	-	SELL	chr1	169337201	169337201	-	NME7	343559
chr1	158969765	158969765	+	IFI16	chr1	159141404	159141404	+	CADM3	171638			chr1	171283321	171283321	+	FMO4	chr1	172389824	172389824	+	C1orf105	1106502
chr1	159141404	159141404	+	CADM3	chr1	158969765	158969765	+	IFI16	171638			chr1	172389824	172389824	+	C1orf105	chr1	171283321	171283321	+	FMO4	1106502
chr1	159895297	159895297	-	TAGLN2	chr1	160175173	160175173	+	PEA15	279875			chr1	173886465	173886465	-	SERPINC1	chr1	174968570	174968570	+	CACYBP	1082104
chr1	160175173	160175173	+	PEA15	chr1	160313040	160313040	-	COPA	137866			chr1	174968570	174968570	+	CACYBP	chr1	173886465	173886465	-	SERPINC1	1082104
chr1	160313040	160313040	-	COPA	chr1	160175173	160175173	+	PEA15	137866			chr1	182992554	182992554	+	LAMC1	chr1	183441633	183441633	+	SMG7	449078
chr1	161168844	161168844	-	ADAMTS4	chr1	161736109	161736109	+	ATF6	567264			chr1	183441633	183441633	+	SMG7	chr1	182992554	182992554	+	LAMC1	449078
chr1	161736109	161736109	+	ATF6	chr1	161168844	161168844	-	ADAMTS4	567264			chr1	184006862	184006862	-	COLGALT2	chr1	183441633	183441633	+	SMG7	565228
chr1	162600652	162600652	+	DDR2	chr1	163038395	163038395	+	RGS4	437742			chr1	185126230	185126230	-	TRMT1L	chr1	184006862	184006862	-	COLGALT2	1119367
chr1	163038395	163038395	+	RGS4	chr1	163291581	163291581	-	RGS5	253185			chr1	192127591	192127591	+	RGS18	chr1	193028741	193028741	+	RO60	901149
chr1	163291581	163291581	-	RGS5	chr1	163038395	163038395	+	RGS4	253185			chr1	193028741	193028741	+	RO60	chr1	192127591	192127591	+	RGS18	901149
chr1	165325952	165325952	-	LMX1A	chr1	163291581	163291581	-	RGS5	2034370			chr1	197115824	197115824	-	ASPM	chr1	197744610	197744610	-	DENND1B	628785
chr1	167522999	167522999	-	CREG1	chr1	167599429	167599429	+	RCSD1	76429			chr1	197744610	197744610	-	DENND1B	chr1	198126127	198126127	+	NEK7	381516
chr1	167599429	167599429	+	RCSD1	chr1	167522999	167522999	-	CREG1	76429			chr1	198126127	198126127	+	NEK7	chr1	197744610	197744610	-	DENND1B	381516
chr1	167691218	167691218	+	MPZL1	chr1	167599429	167599429	+	RCSD1	91788			chr1	201081554	201081554	-	CACNA1S	chr1	201159951	201159951	+	IGFN1	78396
chr1	169075927	169075927	+	ATP1B1	chr1	169703220	169703220	-	SELE	627292			chr1	201159951	201159951	+	IGFN1	chr1	201081554	201081554	-	CACNA1S	78396
chr1	169703220	169703220	-	SELE	chr1	170043879	170043879	-	KIFAP3	340658			chr1	201252579	201252579	+	PKP1	chr1	201159951	201159951	+	IGFN1	92627
chr1	170043879	170043879	-	KIFAP3	chr1	169703220	169703220	-	SELE	340658			chr1	201476251	201476251	-	CSRP1	chr1	201617449	201617449	+	NAV1	141197
chr1	170633271	170633271	+	PRRX1	chr1	170043879	170043879	-	KIFAP3	589391			chr1	201617449	201617449	+	NAV1	chr1	201476251	201476251	-	CSRP1	141197
chr1	175162123	175162123	-	KIAA0040	chr1	175712731	175712731	-	TNR	550607			chr1	202317826	202317826	+	PPP1R12B	chr1	201617449	201617449	+	NAV1	700376
chr1	175712731	175712731	-	TNR	chr1	175162123	175162123	-	KIAA0040	550607			chr1	204797779	204797779	+	NFASC	chr1	205602000	205602000	-	ELK4	804220
chr1	176432310	176432310	+	PAPPA2	chr1	175712731	175712731	-	TNR	719578			chr1	205602000	205602000	-	ELK4	chr1	205744610	205744610	-	RAB29	142609
chr1	182992554	182992554	+	LAMC1	chr1	183605243	183605243	+	RGL1	612688			chr1	205744610	205744610	-	RAB29	chr1	205602000	205602000	-	ELK4	142609
chr1	183605243	183605243	+	RGL1	chr1	182992554	182992554	+	LAMC1	612688			chr1	206516199	206516199	+	SRGAP2	chr1	206785904	206785904	-	EIF2D	269704
chr1	184723992	184723992	-	EDEM3	chr1	183605243	183605243	+	RGL1	1118748			chr1	206785904	206785904	-	EIF2D	chr1	206516199	206516199	+	SRGAP2	269704
chr1	192544902	192544902	+	RGS1	chr1	192778168	192778168	+	RGS2	233265			chr1	207119811	207119811	-	PIGR	chr1	207226325	207226325	-	YOD1	106513
chr1	192778168	192778168	+	RGS2	chr1	192544902	192544902	+	RGS1	233265			chr1	207226325	207226325	-	YOD1	chr1	207262204	207262204	+	C4BPB	35878
chr1	198126127	198126127	+	NEK7	chr1	201915676	201915676	-	LMOD1	3789548			chr1	207262204	207262204	+	C4BPB	chr1	207226325	207226325	-	YOD1	35878
chr1	201915676	201915676	-	LMOD1	chr1	203096853	203096853	+	ADORA1	1181176			chr1	210001316	210001316	+	UTP25	chr1	207262204	207262204	+	C4BPB	2739111
chr1	203096853	203096853	+	ADORA1	chr1	203274646	203274646	+	BTG2	177792			chr1	214454501	214454501	+	SMYD2	chr1	217804685	217804685	+	SPATA17	3350183
chr1	203274646	203274646	+	BTG2	chr1	203320250	203320250	-	FMOD	45603			chr1	217804685	217804685	+	SPATA17	chr1	220267473	220267473	+	IARS2	2462787
chr1	203320250	203320250	-	FMOD	chr1	203274646	203274646	+	BTG2	45603			chr1	220267473	220267473	+	IARS2	chr1	217804685	217804685	+	SPATA17	2462787
chr1	203595914	203595914	+	ATP2B4	chr1	203320250	203320250	-	FMOD	275663			chr1	222885833	222885833	-	AIDA	chr1	223889294	223889294	+	CAPN2	1003460
chr1	204135465	204135465	-	REN	chr1	203595914	203595914	+	ATP2B4	539550			chr1	223889294	223889294	+	CAPN2	chr1	222885833	222885833	-	AIDA	1003460
chr1	205473796	205473796	+	CDK18	chr1	206516199	206516199	+	SRGAP2	1042402			chr1	225965514	225965514	+	SRP9	chr1	225997825	225997825	+	EPHX1	32310
chr1	206516199	206516199	+	SRGAP2	chr1	207495022	207495022	+	CD55	978822			chr1	225997825	225997825	+	EPHX1	chr1	225965514	225965514	+	SRP9	32310
chr1	207495022	207495022	+	CD55	chr1	208084470	208084470	-	CD34	589447			chr1	227058272	227058272	+	PSEN2	chr1	225997825	225997825	+	EPHX1	1060446
chr1	208084470	208084470	-	CD34	chr1	208417729	208417729	-	PLXNA2	333258			chr1	228291026	228291026	-	C1orf35	chr1	228699989	228699989	-	BTNL10	408962
chr1	208417729	208417729	-	PLXNA2	chr1	208084470	208084470	-	CD34	333258			chr1	228699989	228699989	-	BTNL10	chr1	228871225	228871225	+	RHOU	171235
chr1	209757058	209757058	+	CAMK1G	chr1	209848756	209848756	+	G0S2	91697			chr1	228871225	228871225	+	RHOU	chr1	228699989	228699989	-	BTNL10	171235
chr1	209848756	209848756	+	G0S2	chr1	209757058	209757058	+	CAMK1G	91697			chr1	230193535	230193535	+	GALNT2	chr1	231376957	231376957	+	GNPAT	1183421
chr1	212004105	212004105	-	LPGAT1	chr1	212738675	212738675	+	ATF3	734569			chr1	231376957	231376957	+	GNPAT	chr1	230193535	230193535	+	GALNT2	1183421
chr1	212738675	212738675	+	ATF3	chr1	212004105	212004105	-	LPGAT1	734569			chr1	235490530	235490530	+	GGPS1	chr1	231376957	231376957	+	GNPAT	4113572
chr1	214161315	214161315	+	PROX1	chr1	212738675	212738675	+	ATF3	1422639			chr1	244615362	244615362	-	ADSS2	chr1	244816427	244816427	+	DESI2	201064
chr1	218518625	218518625	+	TGFB2	chr1	221052784	221052784	+	HLX	2534158			chr1	244816427	244816427	+	DESI2	chr1	244615362	244615362	-	ADSS2	201064
chr1	221052784	221052784	+	HLX	chr1	221915431	221915431	-	DUSP10	862646			chr1	247242113	247242113	-	ZNF670	chr1	247419373	247419373	+	VN1R5	177259
chr1	221915431	221915431	-	DUSP10	chr1	222721446	222721446	-	HHIPL2	806014			chr1	247419373	247419373	+	VN1R5	chr1	247579474	247579474	+	NLRP3	160100
chr1	222721446	222721446	-	HHIPL2	chr1	221915431	221915431	-	DUSP10	806014			chr1	247579474	247579474	+	NLRP3	chr1	247419373	247419373	+	VN1R5	160100
chr1	223537518	223537518	-	SUSD4	chr1	223889294	223889294	+	CAPN2	351775			chr1	247979031	247979031	-	OR14A16	chr1	248100330	248100330	+	OR2L13	121298
chr1	223889294	223889294	+	CAPN2	chr1	223537518	223537518	-	SUSD4	351775			chr1	248100330	248100330	+	OR2L13	chr1	248201473	248201473	+	OR2L2	101142
chr1	226374442	226374442	-	ACBD3	chr1	223889294	223889294	+	CAPN2	2485147			chr1	248201473	248201473	+	OR2L2	chr1	248100330	248100330	+	OR2L13	101142
chr1	230881329	230881329	-	AGT	chr1	231176000	231176000	-	FAM89A	294670			chr1	248790429	248790429	-	OR2T11	chr1	249120114	249120114	-	SH3BP5L	329684
chr1	231176000	231176000	-	FAM89A	chr1	230881329	230881329	-	AGT	294670			chr1	249120114	249120114	-	SH3BP5L	chr1	248790429	248790429	-	OR2T11	329684
chr1	232766242	232766242	-	SIPA1L2	chr1	231176000	231176000	-	FAM89A	1590241			chr10	1034373	1034373	+	GTPBP4	chr10	5406928	5406928	+	UCN3	4372554
chr1	234745271	234745271	-	IRF2BP2	chr1	236228390	236228390	-	NID1	1483118			chr10	5406928	5406928	+	UCN3	chr10	6130996	6130996	+	RBM17	724067
chr1	236228390	236228390	-	NID1	chr1	236681513	236681513	+	LGALS8	453122			chr10	6130996	6130996	+	RBM17	chr10	5406928	5406928	+	UCN3	724067
chr1	236681513	236681513	+	LGALS8	chr1	236849753	236849753	+	ACTN2	168239			chr10	7745278	7745278	+	ITIH2	chr10	7860467	7860467	+	TAF3	115188
chr1	236849753	236849753	+	ACTN2	chr1	236681513	236681513	+	LGALS8	168239			chr10	7860467	7860467	+	TAF3	chr10	7745278	7745278	+	ITIH2	115188
chr1	240775455	240775455	-	GREM2	chr1	243418708	243418708	-	CEP170	2643252			chr10	11865354	11865354	+	PROSER2	chr10	13141989	13141989	-	CCDC3	1276634
chr1	243418708	243418708	-	CEP170	chr1	243419306	243419306	+	SDCCAG8	597			chr10	13141989	13141989	-	CCDC3	chr10	11865354	11865354	+	PROSER2	1276634
chr1	243419306	243419306	+	SDCCAG8	chr1	243418708	243418708	-	CEP170	597			chr10	18948167	18948167	-	NSUN6	chr10	23728003	23728003	+	OTUD1	4779835
chr1	244014381	244014381	-	AKT3	chr1	243419306	243419306	+	SDCCAG8	595074			chr10	23728003	23728003	+	OTUD1	chr10	27150016	27150016	-	ABI1	3422012
chr10	1779719	1779719	-	ADARB2	chr10	3109739	3109739	+	PFKP	1330019			chr10	27150016	27150016	-	ABI1	chr10	23728003	23728003	+	OTUD1	3422012
chr10	3109739	3109739	+	PFKP	chr10	3215033	3215033	-	PITRM1	105293			chr10	32345353	32345353	-	KIF5B	chr10	32735067	32735067	+	CCDC7	389713
chr10	3215033	3215033	-	PITRM1	chr10	3109739	3109739	+	PFKP	105293			chr10	32735067	32735067	+	CCDC7	chr10	32345353	32345353	-	KIF5B	389713
chr10	3827473	3827473	-	KLF6	chr10	3215033	3215033	-	PITRM1	612439			chr10	35930362	35930362	-	FZD8	chr10	32735067	32735067	+	CCDC7	3195294
chr10	13141989	13141989	-	CCDC3	chr10	13571014	13571014	-	BEND7	429024			chr10	43904696	43904696	-	HNRNPF	chr10	45869613	45869613	+	ALOX5	1964916
chr10	13571014	13571014	-	BEND7	chr10	13141989	13141989	-	CCDC3	429024			chr10	45869613	45869613	+	ALOX5	chr10	47081819	47081819	+	NPY4R2	1212205
chr10	14372923	14372923	-	FRMD4A	chr10	13571014	13571014	-	BEND7	801908			chr10	47081819	47081819	+	NPY4R2	chr10	45869613	45869613	+	ALOX5	1212205
chr10	15762334	15762334	-	ITGA8	chr10	14372923	14372923	-	FRMD4A	1389410			chr10	48439165	48439165	-	GDF10	chr10	47081819	47081819	+	NPY4R2	1357345
chr10	17171810	17171810	-	CUBN	chr10	17270239	17270239	+	VIM	98428			chr10	50732327	50732327	-	PGBD3	chr10	51748077	51748077	+	AGAP6	1015749
chr10	17270239	17270239	+	VIM	chr10	17171810	17171810	-	CUBN	98428			chr10	51748077	51748077	+	AGAP6	chr10	50732327	50732327	-	PGBD3	1015749
chr10	23728003	23728003	+	OTUD1	chr10	23983655	23983655	+	KIAA1217	255651			chr10	69865873	69865873	+	MYPN	chr10	71906456	71906456	-	TYSND1	2040582
chr10	23983655	23983655	+	KIAA1217	chr10	23728003	23728003	+	OTUD1	255651			chr10	71906456	71906456	-	TYSND1	chr10	72142406	72142406	-	LRRC20	235949
chr10	28966449	28966449	+	BAMBI	chr10	30025865	30025865	-	SVIL	1059415			chr10	72142406	72142406	-	LRRC20	chr10	71906456	71906456	-	TYSND1	235949
chr10	30025865	30025865	-	SVIL	chr10	30722949	30722949	+	MAP3K8	697083			chr10	73079009	73079009	+	SLC29A3	chr10	72142406	72142406	-	LRRC20	936602
chr10	30722949	30722949	+	MAP3K8	chr10	30025865	30025865	-	SVIL	697083			chr10	74714564	74714564	-	PLA2G12B	chr10	74870132	74870132	+	NUDT13	155567
chr10	31607345	31607345	+	ZEB1	chr10	30722949	30722949	+	MAP3K8	884395			chr10	74870132	74870132	+	NUDT13	chr10	74927876	74927876	+	FAM149B1	57743
chr10	32667697	32667697	-	EPC1	chr10	33247158	33247158	-	ITGB1	579460			chr10	74927876	74927876	+	FAM149B1	chr10	74870132	74870132	+	NUDT13	57743
chr10	33247158	33247158	-	ITGB1	chr10	33623595	33623595	-	NRP1	376436			chr10	75532033	75532033	+	FUT11	chr10	75545363	75545363	+	ZSWIM8	13329
chr10	33623595	33623595	-	NRP1	chr10	33247158	33247158	-	ITGB1	376436			chr10	75545363	75545363	+	ZSWIM8	chr10	75532033	75532033	+	FUT11	13329
chr10	35104253	35104253	-	PARD3	chr10	35930362	35930362	-	FZD8	826108			chr10	75670889	75670889	+	PLAU	chr10	75757873	75757873	+	VCL	86983
chr10	35930362	35930362	-	FZD8	chr10	35104253	35104253	-	PARD3	826108			chr10	75757873	75757873	+	VCL	chr10	75670889	75670889	+	PLAU	86983
chr10	43633892	43633892	+	CSGALNACT2	chr10	43932295	43932295	+	ZNF487	298402			chr10	75910586	75910586	-	AP3M1	chr10	75757873	75757873	+	VCL	152712
chr10	43932295	43932295	+	ZNF487	chr10	43633892	43633892	+	CSGALNACT2	298402			chr10	79789273	79789273	-	POLR3A	chr10	81965564	81965564	-	ANXA11	2176290
chr10	46970489	46970489	-	SYT15	chr10	43932295	43932295	+	ZNF487	3038193			chr10	81965564	81965564	-	ANXA11	chr10	79789273	79789273	-	POLR3A	2176290
chr10	54074040	54074040	+	DKK1	chr10	60272631	60272631	+	BICC1	6198590			chr10	88414303	88414303	+	OPN4	chr10	88985204	88985204	+	NUTM2A	570900
chr10	60272631	60272631	+	BICC1	chr10	62493286	62493286	-	ANK3	2220654			chr10	88985204	88985204	+	NUTM2A	chr10	89117500	89117500	+	NUTM2D	132295
chr10	62493286	62493286	-	ANK3	chr10	63661457	63661457	+	ARID5B	1168170			chr10	89117500	89117500	+	NUTM2D	chr10	88985204	88985204	+	NUTM2A	132295
chr10	63661457	63661457	+	ARID5B	chr10	62493286	62493286	-	ANK3	1168170			chr10	91061802	91061802	+	IFIT2	chr10	89117500	89117500	+	NUTM2D	1944301
chr10	71211220	71211220	+	TSPAN15	chr10	72972326	72972326	+	UNC5B	1761105			chr10	96829254	96829254	-	CYP2C8	chr10	99349477	99349477	+	C10orf62	2520222
chr10	72972326	72972326	+	UNC5B	chr10	73611008	73611008	-	PSAP	638681			chr10	99349477	99349477	+	C10orf62	chr10	100174939	100174939	-	PYROXD2	825461
chr10	73611008	73611008	-	PSAP	chr10	73724152	73724152	+	CHST3	113143			chr10	100174939	100174939	-	PYROXD2	chr10	99349477	99349477	+	C10orf62	825461
chr10	73724152	73724152	+	CHST3	chr10	73611008	73611008	-	PSAP	113143			chr10	102027395	102027395	-	CWF19L1	chr10	102222765	102222765	+	WNT8B	195369
chr10	74653496	74653496	+	OIT3	chr10	75255782	75255782	-	PPP3CB	602285			chr10	102222765	102222765	+	WNT8B	chr10	102279618	102279618	-	SEC31B	56852
chr10	75255782	75255782	-	PPP3CB	chr10	75415787	75415787	-	SYNPO2L	160004			chr10	102279618	102279618	-	SEC31B	chr10	102289680	102289680	-	NDUFB8	10061
chr10	75415787	75415787	-	SYNPO2L	chr10	75545363	75545363	+	ZSWIM8	129575			chr10	102289680	102289680	-	NDUFB8	chr10	102295699	102295699	+	HIF1AN	6018
chr10	75545363	75545363	+	ZSWIM8	chr10	75670889	75670889	+	PLAU	125525			chr10	102295699	102295699	+	HIF1AN	chr10	102289680	102289680	-	NDUFB8	6018
chr10	75670889	75670889	+	PLAU	chr10	75545363	75545363	+	ZSWIM8	125525			chr10	102672719	102672719	+	SLF2	chr10	102790914	102790914	-	PDZD7	118194
chr10	81205380	81205380	-	ZCCHC24	chr10	81965564	81965564	-	ANXA11	760183			chr10	102790914	102790914	-	PDZD7	chr10	102672719	102672719	+	SLF2	118194
chr10	81965564	81965564	-	ANXA11	chr10	81205380	81205380	-	ZCCHC24	760183			chr10	103578222	103578222	-	OGA	chr10	103986055	103986055	+	ELOVL3	407832
chr10	86088344	86088344	+	CCSER2	chr10	88717372	88717372	-	MMRN2	2629027			chr10	103986055	103986055	+	ELOVL3	chr10	104263728	104263728	+	SUFU	277672
chr10	88717372	88717372	-	MMRN2	chr10	90751154	90751154	-	ACTA2	2033781			chr10	104263728	104263728	+	SUFU	chr10	104404235	104404235	+	TRIM8	140506
chr10	90751154	90751154	-	ACTA2	chr10	92680844	92680844	-	ANKRD1	1929689			chr10	104404235	104404235	+	TRIM8	chr10	104503704	104503704	+	WBP1L	99468
chr10	92680844	92680844	-	ANKRD1	chr10	92922768	92922768	+	PCGF5	241923			chr10	104503704	104503704	+	WBP1L	chr10	104404235	104404235	+	TRIM8	99468
chr10	92922768	92922768	+	PCGF5	chr10	92680844	92680844	-	ANKRD1	241923			chr10	105110897	105110897	-	PCGF6	chr10	105127732	105127732	+	TAF5	16834
chr10	94449711	94449711	+	HHEX	chr10	95242091	95242091	-	MYOF	792379			chr10	105127732	105127732	+	TAF5	chr10	105110897	105110897	-	PCGF6	16834
chr10	95242091	95242091	-	MYOF	chr10	95753687	95753687	+	PLCE1	511595			chr10	105212127	105212127	-	CALHM2	chr10	105238997	105238997	-	CALHM3	26869
chr10	95753687	95753687	+	PLCE1	chr10	95242091	95242091	-	MYOF	511595			chr10	105238997	105238997	-	CALHM3	chr10	105212127	105212127	-	CALHM2	26869
chr10	100027951	100027951	-	LOXL4	chr10	100174939	100174939	-	PYROXD2	146987			chr10	106028630	106028630	+	GSTO2	chr10	105238997	105238997	-	CALHM3	789632
chr10	100174939	100174939	-	PYROXD2	chr10	100027951	100027951	-	LOXL4	146987			chr10	111756130	111756130	+	ADD3	chr10	112257664	112257664	+	DUSP5	501533
chr10	101769704	101769704	-	DNMBP	chr10	100174939	100174939	-	PYROXD2	1594764			chr10	112257664	112257664	+	DUSP5	chr10	111756130	111756130	+	ADD3	501533
chr10	104005288	104005288	+	GBF1	chr10	104263728	104263728	+	SUFU	258439			chr10	115614419	115614419	+	NHLRC2	chr10	112257664	112257664	+	DUSP5	3356754
chr10	104263728	104263728	+	SUFU	chr10	104404235	104404235	+	TRIM8	140506			chr10	121485558	121485558	+	INPP5F	chr10	124320269	124320269	+	DMBT1	2834710
chr10	104404235	104404235	+	TRIM8	chr10	104503704	104503704	+	WBP1L	99468			chr10	124320269	124320269	+	DMBT1	chr10	125853114	125853114	-	CHST15	1532844
chr10	104503704	104503704	+	WBP1L	chr10	104404235	104404235	+	TRIM8	99468			chr10	125853114	125853114	-	CHST15	chr10	126138604	126138604	-	NKX1-2	285489
chr10	105615164	105615164	-	SH3PXD2A	chr10	105726897	105726897	+	SLK	111732			chr10	126138604	126138604	-	NKX1-2	chr10	125853114	125853114	-	CHST15	285489
chr10	105726897	105726897	+	SLK	chr10	105615164	105615164	-	SH3PXD2A	111732			chr10	128077046	128077046	-	ADAM12	chr10	126138604	126138604	-	NKX1-2	1938441
chr10	106013951	106013951	+	GSTO1	chr10	105726897	105726897	+	SLK	287053			chr10	134145384	134145384	-	STK32C	chr10	135340866	135340866	+	CYP2E1	1195481
chr10	108924464	108924464	-	SORCS1	chr10	111683311	111683311	-	XPNPEP1	2758846			chr10	135340866	135340866	+	CYP2E1	chr10	134145384	134145384	-	STK32C	1195481
chr10	111683311	111683311	-	XPNPEP1	chr10	111756130	111756130	+	ADD3	72818			chr11	278406	278406	+	NLRP6	chr11	299526	299526	-	IFITM5	21119
chr10	111756130	111756130	+	ADD3	chr10	111683311	111683311	-	XPNPEP1	72818			chr11	299526	299526	-	IFITM5	chr11	278406	278406	+	NLRP6	21119
chr10	112404093	112404093	+	RBM20	chr10	112631552	112631552	+	PDCD4	227458			chr11	1718424	1718424	+	KRTAP5-6	chr11	2397406	2397406	+	CD81	678981
chr10	112631552	112631552	+	PDCD4	chr10	112404093	112404093	+	RBM20	227458			chr11	2397406	2397406	+	CD81	chr11	2421979	2421979	+	TSSC4	24572
chr10	115438920	115438920	+	CASP7	chr10	116164537	116164537	-	AFAP1L2	725616			chr11	2421979	2421979	+	TSSC4	chr11	2397406	2397406	+	CD81	24572
chr10	116164537	116164537	-	AFAP1L2	chr10	115438920	115438920	+	CASP7	725616			chr11	2466237	2466237	+	KCNQ1	chr11	2421979	2421979	+	TSSC4	44257
chr10	118034217	118034217	-	GFRA1	chr10	116164537	116164537	-	AFAP1L2	1869679			chr11	3078653	3078653	-	CARS1	chr11	3253647	3253647	-	MRGPRE	174993
chr10	120967082	120967082	+	GRK5	chr10	121302231	121302231	-	RGS10	335148			chr11	3253647	3253647	-	MRGPRE	chr11	3078653	3078653	-	CARS1	174993
chr10	121302231	121302231	-	RGS10	chr10	121410891	121410891	+	BAG3	108659			chr11	4389616	4389616	-	OR52B4	chr11	4665211	4665211	+	OR51E1	275594
chr10	121410891	121410891	+	BAG3	chr10	121302231	121302231	-	RGS10	108659			chr11	4665211	4665211	+	OR51E1	chr11	4389616	4389616	-	OR52B4	275594
chr10	123357972	123357972	-	FGFR2	chr10	124221068	124221068	+	HTRA1	863095			chr11	4976943	4976943	-	OR51A2	chr11	5016080	5016080	+	OR51L1	39136
chr10	124221068	124221068	+	HTRA1	chr10	123357972	123357972	-	FGFR2	863095			chr11	5016080	5016080	+	OR51L1	chr11	4976943	4976943	-	OR51A2	39136
chr10	125651323	125651323	-	CPXM2	chr10	124221068	124221068	+	HTRA1	1430254			chr11	5617866	5617866	+	TRIM6-TRIM34	chr11	5968576	5968576	+	OR56A3	350709
chr10	127585103	127585103	+	FANK1	chr10	125651323	125651323	-	CPXM2	1933779			chr11	5968576	5968576	+	OR56A3	chr11	6255866	6255866	-	FAM160A2	287289
chr11	417397	417397	-	SIGIRR	chr11	695638	695638	+	TMEM80	278240			chr11	6255866	6255866	-	FAM160A2	chr11	5968576	5968576	+	OR56A3	287289
chr11	695638	695638	+	TMEM80	chr11	832951	832951	+	CD151	137312			chr11	6704571	6704571	-	MRPL17	chr11	6255866	6255866	-	FAM160A2	448704
chr11	832951	832951	+	CD151	chr11	695638	695638	+	TMEM80	137312			chr11	9025548	9025548	-	NRIP3	chr11	6704571	6704571	-	MRPL17	2320976
chr11	2170833	2170833	-	IGF2	chr11	2907005	2907005	-	CDKN1C	736171			chr11	14665180	14665180	-	PSMA1	chr11	16760024	16760024	-	SOX6	2094843
chr11	2907005	2907005	-	CDKN1C	chr11	2950650	2950650	-	PHLDA2	43644			chr11	16760024	16760024	-	SOX6	chr11	16760193	16760193	+	C11orf58	168
chr11	2950650	2950650	-	PHLDA2	chr11	2907005	2907005	-	CDKN1C	43644			chr11	16760193	16760193	+	C11orf58	chr11	16760024	16760024	-	SOX6	168
chr11	3186540	3186540	-	OSBPL5	chr11	2950650	2950650	-	PHLDA2	235889			chr11	18287771	18287771	+	SAA1	chr11	19082264	19082264	-	MRGPRX2	794492
chr11	3875833	3875833	+	STIM1	chr11	3186540	3186540	-	OSBPL5	689292			chr11	19082264	19082264	-	MRGPRX2	chr11	18287771	18287771	+	SAA1	794492
chr11	6411703	6411703	+	SMPD1	chr11	6440683	6440683	-	APBB1	28979			chr11	20182021	20182021	-	DBX1	chr11	19082264	19082264	-	MRGPRX2	1099756
chr11	6440683	6440683	-	APBB1	chr11	6411703	6411703	+	SMPD1	28979			chr11	22647369	22647369	-	FANCF	chr11	24518598	24518598	+	LUZP2	1871228
chr11	6518509	6518509	+	DNHD1	chr11	6440683	6440683	-	APBB1	77825			chr11	24518598	24518598	+	LUZP2	chr11	22647369	22647369	-	FANCF	1871228
chr11	6624937	6624937	+	ILK	chr11	6677040	6677040	-	DCHS1	52102			chr11	27494337	27494337	-	LGR4	chr11	28129934	28129934	+	METTL15	635596
chr11	6677040	6677040	-	DCHS1	chr11	6624937	6624937	+	ILK	52102			chr11	28129934	28129934	+	METTL15	chr11	27494337	27494337	-	LGR4	635596
chr11	7535229	7535229	+	PPFIBP2	chr11	6677040	6677040	-	DCHS1	858188			chr11	30344650	30344650	+	ARL14EP	chr11	28129934	28129934	+	METTL15	2214715
chr11	9286897	9286897	-	DENND5A	chr11	9336140	9336140	-	TMEM41B	49242			chr11	34460480	34460480	+	CAT	chr11	35551848	35551848	-	PAMR1	1091367
chr11	9336140	9336140	-	TMEM41B	chr11	9286897	9286897	-	DENND5A	49242			chr11	35551848	35551848	-	PAMR1	chr11	36531902	36531902	+	RAG1	980053
chr11	12030917	12030917	-	DKK3	chr11	12132122	12132122	+	MICAL2	101204			chr11	36531902	36531902	+	RAG1	chr11	35551848	35551848	-	PAMR1	980053
chr11	12132122	12132122	+	MICAL2	chr11	12030917	12030917	-	DKK3	101204			chr11	45825622	45825622	+	SLC35C1	chr11	47470688	47470688	-	RAPSN	1645065
chr11	12399117	12399117	+	PARVA	chr11	12132122	12132122	+	MICAL2	266994			chr11	47470688	47470688	-	RAPSN	chr11	48510344	48510344	+	OR4A47	1039655
chr11	12695967	12695967	+	TEAD1	chr11	12399117	12399117	+	PARVA	296849			chr11	48510344	48510344	+	OR4A47	chr11	49230154	49230154	-	FOLH1	719809
chr11	13690214	13690214	+	FAR1	chr11	14521415	14521415	-	COPB1	831200			chr11	49230154	49230154	-	FOLH1	chr11	48510344	48510344	+	OR4A47	719809
chr11	14521415	14521415	-	COPB1	chr11	14665180	14665180	-	PSMA1	143764			chr11	55540913	55540913	+	OR5D13	chr11	55650772	55650772	+	TRIM51	109858
chr11	14665180	14665180	-	PSMA1	chr11	14521415	14521415	-	COPB1	143764			chr11	55650772	55650772	+	TRIM51	chr11	55682058	55682058	-	OR5W2	31285
chr11	18610281	18610281	-	UEVLD	chr11	14665180	14665180	-	PSMA1	3945100			chr11	55682058	55682058	-	OR5W2	chr11	55650772	55650772	+	TRIM51	31285
chr11	27015658	27015658	+	FIBIN	chr11	30607900	30607900	-	MPPED2	3592241			chr11	55735939	55735939	-	OR10AG1	chr11	55682058	55682058	-	OR5W2	53880
chr11	30607900	30607900	-	MPPED2	chr11	32112619	32112619	+	RCN1	1504718			chr11	56127690	56127690	+	OR8J1	chr11	55735939	55735939	-	OR10AG1	391750
chr11	32112619	32112619	+	RCN1	chr11	33397653	33397653	+	KIAA1549L	1285033			chr11	57335803	57335803	-	UBE2L6	chr11	57479994	57479994	+	TMX2	144190
chr11	33397653	33397653	+	KIAA1549L	chr11	33758025	33758025	-	CD59	360371			chr11	57479994	57479994	+	TMX2	chr11	57519253	57519253	-	BTBD18	39258
chr11	33758025	33758025	-	CD59	chr11	33913623	33913623	-	LMO2	155597			chr11	57519253	57519253	-	BTBD18	chr11	57479994	57479994	+	TMX2	39258
chr11	33913623	33913623	-	LMO2	chr11	33758025	33758025	-	CD59	155597			chr11	57957905	57957905	+	OR9Q2	chr11	58170882	58170882	-	OR5B3	212976
chr11	35160717	35160717	+	CD44	chr11	35551848	35551848	-	PAMR1	391130			chr11	58170882	58170882	-	OR5B3	chr11	57957905	57957905	+	OR9Q2	212976
chr11	35551848	35551848	-	PAMR1	chr11	35160717	35160717	+	CD44	391130			chr11	59224433	59224433	+	OR4D6	chr11	59856136	59856136	+	MS4A2	631702
chr11	36531822	36531822	-	TRAF6	chr11	35551848	35551848	-	PAMR1	979973			chr11	59856136	59856136	+	MS4A2	chr11	59224433	59224433	+	OR4D6	631702
chr11	44587212	44587212	+	CD82	chr11	44748511	44748511	+	TSPAN18	161298			chr11	60970986	60970986	+	PGA3	chr11	61447862	61447862	+	DAGLA	476875
chr11	44748511	44748511	+	TSPAN18	chr11	44587212	44587212	+	CD82	161298			chr11	61447862	61447862	+	DAGLA	chr11	61717292	61717292	+	BEST1	269429
chr11	44972857	44972857	-	TP53I11	chr11	44748511	44748511	+	TSPAN18	224345			chr11	61717292	61717292	+	BEST1	chr11	61447862	61447862	+	DAGLA	269429
chr11	45687172	45687172	-	CHST1	chr11	46143005	46143005	-	PHF21A	455832			chr11	62341363	62341363	-	EEF1G	chr11	62432783	62432783	+	CSKMT	91419
chr11	46143005	46143005	-	PHF21A	chr11	46299212	46299212	+	CREB3L1	156206			chr11	62432783	62432783	+	CSKMT	chr11	62341363	62341363	-	EEF1G	91419
chr11	46299212	46299212	+	CREB3L1	chr11	46402333	46402333	+	MDK	103120			chr11	63684636	63684636	-	RCOR2	chr11	62432783	62432783	+	CSKMT	1251852
chr11	46402333	46402333	+	MDK	chr11	46299212	46299212	+	CREB3L1	103120			chr11	64948843	64948843	+	CAPN1	chr11	65122221	65122221	+	TIGD3	173377
chr11	47430045	47430045	+	SLC39A13	chr11	47788893	47788893	-	FNBP4	358847			chr11	65122221	65122221	+	TIGD3	chr11	64948843	64948843	+	CAPN1	173377
chr11	47788893	47788893	-	FNBP4	chr11	47430045	47430045	+	SLC39A13	358847			chr11	65337929	65337929	+	ZNRD2	chr11	65363271	65363271	-	KCNK7	25341
chr11	57004927	57004927	-	APLNR	chr11	57305067	57305067	+	SMTNL1	300139			chr11	65363271	65363271	-	KCNK7	chr11	65337929	65337929	+	ZNRD2	25341
chr11	57305067	57305067	+	SMTNL1	chr11	57365157	57365157	+	SERPING1	60089			chr11	65554533	65554533	+	OVOL1	chr11	65363271	65363271	-	KCNK7	191261
chr11	57365157	57365157	+	SERPING1	chr11	57305067	57305067	+	SMTNL1	60089			chr11	67071000	67071000	+	SSH3	chr11	67169329	67169329	-	PPP1CA	98328
chr11	59522848	59522848	+	STX3	chr11	61520107	61520107	+	MYRF	1997258			chr11	67169329	67169329	-	PPP1CA	chr11	67183148	67183148	+	CARNS1	13818
chr11	61520107	61520107	+	MYRF	chr11	62314278	62314278	-	AHNAK	794170			chr11	67183148	67183148	+	CARNS1	chr11	67169329	67169329	-	PPP1CA	13818
chr11	62314278	62314278	-	AHNAK	chr11	62380247	62380247	-	EML3	65968			chr11	67351282	67351282	+	GSTP1	chr11	67183148	67183148	+	CARNS1	168133
chr11	62380247	62380247	-	EML3	chr11	62314278	62314278	-	AHNAK	65968			chr11	67806491	67806491	+	TCIRG1	chr11	67351282	67351282	+	GSTP1	455208
chr11	62599523	62599523	-	STX5	chr11	62380247	62380247	-	EML3	219275			chr11	68671358	68671358	+	IGHMBP2	chr11	68748455	68748455	-	MRGPRD	77096
chr11	63606399	63606399	+	MARK2	chr11	64570686	64570686	-	MAP4K2	964286			chr11	68748455	68748455	-	MRGPRD	chr11	68671358	68671358	+	IGHMBP2	77096
chr11	64570686	64570686	-	MAP4K2	chr11	64684681	64684681	-	ATG2A	113994			chr11	69832012	69832012	+	ANO1	chr11	68748455	68748455	-	MRGPRD	1083556
chr11	64684681	64684681	-	ATG2A	chr11	64692160	64692160	+	PPP2R5B	7478			chr11	71259465	71259465	+	KRTAP5-9	chr11	71276608	71276608	+	KRTAP5-10	17142
chr11	64692160	64692160	+	PPP2R5B	chr11	64684681	64684681	-	ATG2A	7478			chr11	71276608	71276608	+	KRTAP5-10	chr11	71259465	71259465	+	KRTAP5-9	17142
chr11	64808404	64808404	+	SAC3D1	chr11	64692160	64692160	+	PPP2R5B	116243			chr11	71544245	71544245	+	DEFB108B	chr11	71639505	71639505	-	LOC100133315	95259
chr11	65154107	65154107	+	FRMD8	chr11	65325830	65325830	-	LTBP3	171722			chr11	71639505	71639505	-	LOC100133315	chr11	71544245	71544245	+	DEFB108B	95259
chr11	65325830	65325830	-	LTBP3	chr11	65343508	65343508	+	EHBP1L1	17677			chr11	73498918	73498918	+	MRPL48	chr11	71639505	71639505	-	LOC100133315	1859412
chr11	65343508	65343508	+	EHBP1L1	chr11	65325830	65325830	-	LTBP3	17677			chr11	77705714	77705714	-	INTS4	chr11	77850699	77850699	-	ALG8	144984
chr11	65405571	65405571	+	SIPA1	chr11	65343508	65343508	+	EHBP1L1	62062			chr11	77850699	77850699	-	ALG8	chr11	77705714	77705714	-	INTS4	144984
chr11	65640271	65640271	-	EFEMP2	chr11	65686533	65686533	-	C11orf68	46261			chr11	87908611	87908611	-	RAB38	chr11	92931157	92931157	-	SLC36A4	5022545
chr11	65686533	65686533	-	C11orf68	chr11	65640271	65640271	-	EFEMP2	46261			chr11	92931157	92931157	-	SLC36A4	chr11	94800040	94800040	+	SRSF8	1868882
chr11	65837742	65837742	+	PACS1	chr11	65686533	65686533	-	C11orf68	151208			chr11	94800040	94800040	+	SRSF8	chr11	92931157	92931157	-	SLC36A4	1868882
chr11	66024764	66024764	+	KLC2	chr11	66084515	66084515	-	CD248	59750			chr11	102576500	102576500	-	MMP27	chr11	102980154	102980154	+	DYNC2H1	403653
chr11	66084515	66084515	-	CD248	chr11	66104245	66104245	-	RIN1	19729			chr11	102980154	102980154	+	DYNC2H1	chr11	102576500	102576500	-	MMP27	403653
chr11	66104245	66104245	-	RIN1	chr11	66084515	66084515	-	CD248	19729			chr11	104034875	104034875	-	PDGFD	chr11	102980154	102980154	+	DYNC2H1	1054720
chr11	66886733	66886733	+	KDM2A	chr11	67121067	67121067	-	POLD4	234333			chr11	107879623	107879623	+	CUL5	chr11	111473172	111473172	+	SIK2	3593548
chr11	67121067	67121067	-	POLD4	chr11	66886733	66886733	+	KDM2A	234333			chr11	111473172	111473172	+	SIK2	chr11	111797867	111797867	+	DIXDC1	324694
chr11	67806491	67806491	+	TCIRG1	chr11	67121067	67121067	-	POLD4	685423			chr11	111797867	111797867	+	DIXDC1	chr11	111473172	111473172	+	SIK2	324694
chr11	69455923	69455923	+	CCND1	chr11	70244611	70244611	+	CTTN	788687			chr11	117186972	117186972	-	BACE1	chr11	117192493	117192493	+	CEP164	5520
chr11	70244611	70244611	+	CTTN	chr11	69455923	69455923	+	CCND1	788687			chr11	117192493	117192493	+	CEP164	chr11	117186972	117186972	-	BACE1	5520
chr11	71709954	71709954	+	IL18BP	chr11	71791739	71791739	-	NUMA1	81784			chr11	118436791	118436791	-	IFT46	chr11	118550359	118550359	-	TREH	113567
chr11	71791739	71791739	-	NUMA1	chr11	71709954	71709954	+	IL18BP	81784			chr11	118550359	118550359	-	TREH	chr11	118436791	118436791	-	IFT46	113567
chr11	72463434	72463434	-	ARAP1	chr11	72525455	72525455	+	ATG16L2	62020			chr11	118889475	118889475	+	TRAPPC4	chr11	118955586	118955586	+	HMBS	66110
chr11	72525455	72525455	+	ATG16L2	chr11	72463434	72463434	-	ARAP1	62020			chr11	118955586	118955586	+	HMBS	chr11	118992232	118992232	+	HINFP	36645
chr11	73019320	73019320	+	ARHGEF17	chr11	72525455	72525455	+	ATG16L2	493864			chr11	118992232	118992232	+	HINFP	chr11	118955586	118955586	+	HMBS	36645
chr11	75110534	75110534	+	RPS3	chr11	75236986	75236986	-	GDPD5	126451			chr11	119187840	119187840	-	MCAM	chr11	118992232	118992232	+	HINFP	195607
chr11	75236986	75236986	-	GDPD5	chr11	75273297	75273297	+	SERPINH1	36310			chr11	120894810	120894810	+	TBCEL-TECTA	chr11	122526429	122526429	+	UBASH3B	1631618
chr11	75273297	75273297	+	SERPINH1	chr11	75236986	75236986	-	GDPD5	36310			chr11	122526429	122526429	+	UBASH3B	chr11	123625226	123625226	-	OR6X1	1098796
chr11	75917546	75917546	-	WNT11	chr11	76381791	76381791	-	LRRC32	464244			chr11	123625226	123625226	-	OR6X1	chr11	123848398	123848398	-	OR10S1	223171
chr11	76381791	76381791	-	LRRC32	chr11	75917546	75917546	-	WNT11	464244			chr11	123848398	123848398	-	OR10S1	chr11	123986110	123986110	+	VWA5A	137711
chr11	77531880	77531880	-	RSF1	chr11	77899672	77899672	-	KCTD21	367791			chr11	123986110	123986110	+	VWA5A	chr11	123848398	123848398	-	OR10S1	137711
chr11	77899672	77899672	-	KCTD21	chr11	77899964	77899964	+	USP35	291			chr11	124546199	124546199	-	SIAE	chr11	124632186	124632186	-	ESAM	85986
chr11	77899964	77899964	+	USP35	chr11	77899672	77899672	-	KCTD21	291			chr11	124632186	124632186	-	ESAM	chr11	124546199	124546199	-	SIAE	85986
chr11	78128866	78128866	-	GAB2	chr11	77899964	77899964	+	USP35	228901			chr11	124789145	124789145	+	HEPN1	chr11	124632186	124632186	-	ESAM	156958
chr11	82612782	82612782	-	PRCP	chr11	82782939	82782939	-	RAB30	170156			chr11	125366206	125366206	-	FEZ1	chr11	124789145	124789145	+	HEPN1	577060
chr11	82782939	82782939	-	RAB30	chr11	82612782	82612782	-	PRCP	170156			chr11	126152981	126152981	+	TIRAP	chr11	125366206	125366206	-	FEZ1	786774
chr11	85780902	85780902	-	PICALM	chr11	86502112	86502112	+	PRSS23	721209			chr11	128813294	128813294	-	TP53AIP1	chr11	131240509	131240509	+	NTM	2427214
chr11	86502112	86502112	+	PRSS23	chr11	86666437	86666437	-	FZD4	164324			chr11	131240509	131240509	+	NTM	chr11	133402396	133402396	-	OPCML	2161886
chr11	86666437	86666437	-	FZD4	chr11	86502112	86502112	+	PRSS23	164324			chr11	133402396	133402396	-	OPCML	chr11	131240509	131240509	+	NTM	2161886
chr11	89867830	89867830	+	NAALAD2	chr11	92931157	92931157	-	SLC36A4	3063326			chr12	569104	569104	+	B4GALNT3	chr12	2944201	2944201	-	NRIP2	2375096
chr11	92931157	92931157	-	SLC36A4	chr11	94501521	94501521	+	AMOTL1	1570363			chr12	2944201	2944201	-	NRIP2	chr12	4829565	4829565	+	GALNT8	1885363
chr11	94501521	94501521	+	AMOTL1	chr11	94823009	94823009	+	ENDOD1	321487			chr12	4829565	4829565	+	GALNT8	chr12	6484325	6484325	+	LTBR	1654759
chr11	94823009	94823009	+	ENDOD1	chr11	94501521	94501521	+	AMOTL1	321487			chr12	6484325	6484325	+	LTBR	chr12	6756598	6756598	-	ACRBP	272272
chr11	95523624	95523624	+	CEP57	chr11	96076359	96076359	-	MAML2	552734			chr12	6756598	6756598	-	ACRBP	chr12	6484325	6484325	+	LTBR	272272
chr11	96076359	96076359	-	MAML2	chr11	96123083	96123083	-	CCDC82	46723			chr12	8693501	8693501	-	CLEC4E	chr12	9268825	9268825	-	A2M	575323
chr11	96123083	96123083	-	CCDC82	chr11	96076359	96076359	-	MAML2	46723			chr12	9268825	9268825	-	A2M	chr12	8693501	8693501	-	CLEC4E	575323
chr11	102217912	102217912	+	BIRC2	chr11	102651359	102651359	-	MMP10	433446			chr12	9885895	9885895	-	CLECL1	chr12	9268825	9268825	-	A2M	617069
chr11	102651359	102651359	-	MMP10	chr11	102668891	102668891	-	MMP1	17531			chr12	10978868	10978868	-	TAS2R10	chr12	11324210	11324210	-	PRH1-TAS2R14	345341
chr11	102668891	102668891	-	MMP1	chr11	102651359	102651359	-	MMP10	17531			chr12	11324210	11324210	-	PRH1-TAS2R14	chr12	11422641	11422641	-	PRB3	98430
chr11	106889202	106889202	-	GUCY1A2	chr11	108093558	108093558	+	ATM	1204355			chr12	11422641	11422641	-	PRB3	chr12	11324210	11324210	-	PRH1-TAS2R14	98430
chr11	108093558	108093558	+	ATM	chr11	108464495	108464495	-	EXPH5	370936			chr12	11802607	11802607	+	ETV6	chr12	11422641	11422641	-	PRB3	379965
chr11	108464495	108464495	-	EXPH5	chr11	108093558	108093558	+	ATM	370936			chr12	14927338	14927338	+	H2AJ	chr12	16035320	16035320	+	STRAP	1107981
chr11	111797867	111797867	+	DIXDC1	chr11	114128527	114128527	+	NNMT	2330659			chr12	16035320	16035320	+	STRAP	chr12	14927338	14927338	+	H2AJ	1107981
chr11	114128527	114128527	+	NNMT	chr11	114310188	114310188	+	REXO2	181660			chr12	18890946	18890946	-	PLCZ1	chr12	20521470	20521470	+	PDE3A	1630523
chr11	114310188	114310188	+	REXO2	chr11	114128527	114128527	+	NNMT	181660			chr12	20521470	20521470	+	PDE3A	chr12	18890946	18890946	-	PLCZ1	1630523
chr11	117049458	117049458	+	SIDT2	chr11	117070009	117070009	+	TAGLN	20550			chr12	27485768	27485768	+	ARNTL2	chr12	27933165	27933165	+	KLHL42	447396
chr11	117070009	117070009	+	TAGLN	chr11	117049458	117049458	+	SIDT2	20550			chr12	27933165	27933165	+	KLHL42	chr12	27485768	27485768	+	ARNTL2	447396
chr11	117186972	117186972	-	BACE1	chr11	117070009	117070009	+	TAGLN	116962			chr12	30848803	30848803	-	IPO8	chr12	31226793	31226793	+	DDX11	377989
chr11	118307206	118307206	+	KMT2A	chr11	118977459	118977459	+	C2CD2L	670252			chr12	31226793	31226793	+	DDX11	chr12	30848803	30848803	-	IPO8	377989
chr11	118977459	118977459	+	C2CD2L	chr11	119187840	119187840	-	MCAM	210380			chr12	41086240	41086240	+	CNTN1	chr12	46662826	46662826	-	SLC38A1	5576585
chr11	119187840	119187840	-	MCAM	chr11	119217415	119217415	-	C1QTNF5	29574			chr12	46662826	46662826	-	SLC38A1	chr12	48298777	48298777	-	VDR	1635950
chr11	119217415	119217415	-	C1QTNF5	chr11	119187840	119187840	-	MCAM	29574			chr12	48298777	48298777	-	VDR	chr12	48597075	48597075	-	OR10AD1	298297
chr11	120081739	120081739	+	OAF	chr11	120207121	120207121	+	ARHGEF12	125381			chr12	48597075	48597075	-	OR10AD1	chr12	48298777	48298777	-	VDR	298297
chr11	120207121	120207121	+	ARHGEF12	chr11	120081739	120081739	+	OAF	125381			chr12	49717037	49717037	+	TROAP	chr12	49961928	49961928	-	MCRS1	244890
chr11	122526429	122526429	+	UBASH3B	chr11	123986110	123986110	+	VWA5A	1459680			chr12	49961928	49961928	-	MCRS1	chr12	49717037	49717037	+	TROAP	244890
chr11	123986110	123986110	+	VWA5A	chr11	124632186	124632186	-	ESAM	646075			chr12	50222196	50222196	-	NCKAP5L	chr12	50344519	50344519	+	AQP2	122322
chr11	124632186	124632186	-	ESAM	chr11	124735327	124735327	+	ROBO3	103140			chr12	50344519	50344519	+	AQP2	chr12	50222196	50222196	-	NCKAP5L	122322
chr11	124735327	124735327	+	ROBO3	chr11	124767761	124767761	-	ROBO4	32433			chr12	51346326	51346326	+	HIGD1C	chr12	51718452	51718452	-	BIN2	372125
chr11	124767761	124767761	-	ROBO4	chr11	124735327	124735327	+	ROBO3	32433			chr12	51718452	51718452	-	BIN2	chr12	51346326	51346326	+	HIGD1C	372125
chr11	128457453	128457453	-	ETS1	chr11	128556429	128556429	+	FLI1	98975			chr12	52345482	52345482	+	ACVR1B	chr12	52685318	52685318	-	KRT81	339835
chr11	128556429	128556429	+	FLI1	chr11	128457453	128457453	-	ETS1	98975			chr12	52685318	52685318	-	KRT81	chr12	52715182	52715182	-	KRT83	29863
chr11	133938819	133938819	+	JAM3	chr11	128556429	128556429	+	FLI1	5382389			chr12	52715182	52715182	-	KRT83	chr12	52685318	52685318	-	KRT81	29863
chr12	1099207	1099207	-	RAD52	chr12	1100388	1100388	+	ERC1	1180			chr12	52995247	52995247	-	KRT72	chr12	53242778	53242778	-	KRT78	247530
chr12	1100388	1100388	+	ERC1	chr12	1099207	1099207	-	RAD52	1180			chr12	53242778	53242778	-	KRT78	chr12	52995247	52995247	-	KRT72	247530
chr12	2162152	2162152	+	CACNA1C	chr12	1100388	1100388	+	ERC1	1061763			chr12	53845885	53845885	+	PCBP2	chr12	54020199	54020199	-	ATF7	174313
chr12	4918341	4918341	+	KCNA6	chr12	6809981	6809981	-	PIANP	1891639			chr12	54020199	54020199	-	ATF7	chr12	54121236	54121236	-	CALCOCO1	101036
chr12	6809981	6809981	-	PIANP	chr12	6930986	6930986	+	GPR162	121004			chr12	54121236	54121236	-	CALCOCO1	chr12	54020199	54020199	-	ATF7	101036
chr12	6930986	6930986	+	GPR162	chr12	6809981	6809981	-	PIANP	121004			chr12	54402768	54402768	+	HOXC8	chr12	54121236	54121236	-	CALCOCO1	281531
chr12	9822308	9822308	+	CLEC2D	chr12	10365475	10365475	+	GABARAPL1	543166			chr12	54943176	54943176	+	PDE1B	chr12	55248299	55248299	+	MUCL1	305122
chr12	10365475	10365475	+	GABARAPL1	chr12	9822308	9822308	+	CLEC2D	543166			chr12	55248299	55248299	+	MUCL1	chr12	54943176	54943176	+	PDE1B	305122
chr12	12878850	12878850	+	APOLD1	chr12	13349659	13349659	+	EMP1	470808			chr12	56211508	56211508	-	SARNP	chr12	56236720	56236720	-	MMP19	25211
chr12	13349659	13349659	+	EMP1	chr12	12878850	12878850	+	APOLD1	470808			chr12	56236720	56236720	-	MMP19	chr12	56211508	56211508	-	SARNP	25211
chr12	14996460	14996460	-	ART4	chr12	15114535	15114535	-	ARHGDIB	118074			chr12	56615753	56615753	-	RNF41	chr12	56727784	56727784	-	PAN2	112030
chr12	15114535	15114535	-	ARHGDIB	chr12	14996460	14996460	-	ART4	118074			chr12	56727784	56727784	-	PAN2	chr12	56756641	56756641	-	APOF	28856
chr12	15942322	15942322	-	EPS8	chr12	15114535	15114535	-	ARHGDIB	827786			chr12	56756641	56756641	-	APOF	chr12	56727784	56727784	-	PAN2	28856
chr12	20521470	20521470	+	PDE3A	chr12	24715425	24715425	-	SOX5	4193954			chr12	56915603	56915603	+	RBMS2	chr12	57030143	57030143	-	BAZ2A	114539
chr12	24715425	24715425	-	SOX5	chr12	27677138	27677138	+	PPFIBP1	2961712			chr12	57030143	57030143	-	BAZ2A	chr12	56915603	56915603	+	RBMS2	114539
chr12	27677138	27677138	+	PPFIBP1	chr12	24715425	24715425	-	SOX5	2961712			chr12	57328192	57328192	-	SDR9C7	chr12	57410313	57410313	-	TAC3	82120
chr12	32832133	32832133	+	DNM1L	chr12	27677138	27677138	+	PPFIBP1	5154994			chr12	57410313	57410313	-	TAC3	chr12	57328192	57328192	-	SDR9C7	82120
chr12	39299393	39299393	-	CPNE8	chr12	40013605	40013605	-	ABCD2	714211			chr12	57828566	57828566	+	INHBC	chr12	57853567	57853567	+	GLI1	25000
chr12	40013605	40013605	-	ABCD2	chr12	40499883	40499883	-	SLC2A13	486277			chr12	57853567	57853567	+	GLI1	chr12	57828566	57828566	+	INHBC	25000
chr12	40499883	40499883	-	SLC2A13	chr12	40013605	40013605	-	ABCD2	486277			chr12	57916606	57916606	+	MBD6	chr12	57853567	57853567	+	GLI1	63038
chr12	42632170	42632170	-	YAF2	chr12	44200120	44200120	-	TWF1	1567949			chr12	58160861	58160861	-	CYP27B1	chr12	57916606	57916606	+	MBD6	244254
chr12	44200120	44200120	-	TWF1	chr12	45609877	45609877	+	ANO6	1409756			chr12	59989809	59989809	+	SLC16A7	chr12	58160861	58160861	-	CYP27B1	1828947
chr12	45609877	45609877	+	ANO6	chr12	44200120	44200120	-	TWF1	1409756			chr12	65004274	65004274	+	RASSF3	chr12	69864167	69864167	+	FRS2	4859892
chr12	47473742	47473742	-	AMIGO2	chr12	48499862	48499862	-	SENP1	1026119			chr12	69864167	69864167	+	FRS2	chr12	65004274	65004274	+	RASSF3	4859892
chr12	48499862	48499862	-	SENP1	chr12	49208262	49208262	+	CACNB3	708399			chr12	74931614	74931614	+	ATXN7L3B	chr12	75784681	75784681	-	CAPS2	853066
chr12	49208262	49208262	+	CACNB3	chr12	49393158	49393158	-	DDN	184895			chr12	75784681	75784681	-	CAPS2	chr12	74931614	74931614	+	ATXN7L3B	853066
chr12	49393158	49393158	-	DDN	chr12	49504683	49504683	-	LMBR1L	111524			chr12	76742195	76742195	-	BBS10	chr12	76953551	76953551	-	OSBPL8	211355
chr12	49504683	49504683	-	LMBR1L	chr12	49393158	49393158	-	DDN	111524			chr12	76953551	76953551	-	OSBPL8	chr12	77157894	77157894	+	ZDHHC17	204342
chr12	49688929	49688929	+	PRPH	chr12	49504683	49504683	-	LMBR1L	184245			chr12	77157894	77157894	+	ZDHHC17	chr12	76953551	76953551	-	OSBPL8	204342
chr12	50101188	50101188	-	FMNL3	chr12	49688929	49688929	+	PRPH	412258			chr12	81471857	81471857	+	ACSS3	chr12	85430128	85430128	+	LRRIQ1	3958270
chr12	52301287	52301287	+	ACVRL1	chr12	53342654	53342654	+	KRT18	1041366			chr12	85430128	85430128	+	LRRIQ1	chr12	81471857	81471857	+	ACSS3	3958270
chr12	53342654	53342654	+	KRT18	chr12	53343644	53343644	-	KRT8	989			chr12	92539622	92539622	-	BTG1	chr12	94854230	94854230	-	CEP83	2314607
chr12	53343644	53343644	-	KRT8	chr12	53342654	53342654	+	KRT18	989			chr12	94854230	94854230	-	CEP83	chr12	96794217	96794217	-	CDK17	1939986
chr12	53817638	53817638	+	AMHR2	chr12	54121236	54121236	-	CALCOCO1	303597			chr12	96794217	96794217	-	CDK17	chr12	94854230	94854230	-	CEP83	1939986
chr12	54121236	54121236	-	CALCOCO1	chr12	53817638	53817638	+	AMHR2	303597			chr12	100660917	100660917	+	SCYL2	chr12	104458215	104458215	-	GLT8D2	3797297
chr12	54813050	54813050	-	ITGA5	chr12	54943176	54943176	+	PDE1B	130125			chr12	104458215	104458215	-	GLT8D2	chr12	100660917	100660917	+	SCYL2	3797297
chr12	54943176	54943176	+	PDE1B	chr12	54813050	54813050	-	ITGA5	130125			chr12	110011598	110011598	+	MVK	chr12	110434173	110434173	-	GIT2	422574
chr12	56324945	56324945	+	DGKA	chr12	56552142	56552142	+	MYL6	227196			chr12	110434173	110434173	-	GIT2	chr12	110841535	110841535	-	ANAPC7	407361
chr12	56552142	56552142	+	MYL6	chr12	56727784	56727784	-	PAN2	175641			chr12	110841535	110841535	-	ANAPC7	chr12	111127582	111127582	-	HVCN1	286046
chr12	56727784	56727784	-	PAN2	chr12	56753891	56753891	-	STAT2	26106			chr12	111127582	111127582	-	HVCN1	chr12	110841535	110841535	-	ANAPC7	286046
chr12	56753891	56753891	-	STAT2	chr12	56727784	56727784	-	PAN2	26106			chr12	111471968	111471968	+	CUX2	chr12	111127582	111127582	-	HVCN1	344385
chr12	56915603	56915603	+	RBMS2	chr12	56753891	56753891	-	STAT2	161711			chr12	112280031	112280031	+	MAPKAPK5	chr12	112451023	112451023	-	TMEM116	170991
chr12	57505145	57505145	-	STAT6	chr12	57522265	57522265	+	LRP1	17119			chr12	112451023	112451023	-	TMEM116	chr12	112280031	112280031	+	MAPKAPK5	170991
chr12	57522265	57522265	+	LRP1	chr12	57505145	57505145	-	STAT6	17119			chr12	117799607	117799607	-	NOS1	chr12	118573928	118573928	+	PEBP1	774320
chr12	57914300	57914300	-	DDIT3	chr12	58087737	58087737	+	OS9	173436			chr12	118573928	118573928	+	PEBP1	chr12	117799607	117799607	-	NOS1	774320
chr12	58087737	58087737	+	OS9	chr12	58135944	58135944	-	AGAP2	48206			chr12	120729582	120729582	+	SIRT4	chr12	120884246	120884246	+	GATC	154663
chr12	58135944	58135944	-	AGAP2	chr12	58087737	58087737	+	OS9	48206			chr12	120884246	120884246	+	GATC	chr12	120729582	120729582	+	SIRT4	154663
chr12	65153186	65153186	-	GNS	chr12	65672462	65672462	+	MSRB3	519275			chr12	122018928	122018928	-	KDM2B	chr12	120884246	120884246	+	GATC	1134681
chr12	65672462	65672462	+	MSRB3	chr12	65153186	65153186	-	GNS	519275			chr12	123756403	123756403	-	CDK2AP1	chr12	125473677	125473677	-	DHX37	1717273
chr12	76425556	76425556	-	PHLDA1	chr12	76478465	76478465	-	NAP1L1	52908			chr12	125473677	125473677	-	DHX37	chr12	123756403	123756403	-	CDK2AP1	1717273
chr12	76478465	76478465	-	NAP1L1	chr12	76425556	76425556	-	PHLDA1	52908			chr12	130388570	130388570	-	TMEM132D	chr12	131200850	131200850	-	RIMBP2	812279
chr12	78224673	78224673	+	NAV3	chr12	76478465	76478465	-	NAP1L1	1746207			chr12	131200850	131200850	-	RIMBP2	chr12	130388570	130388570	-	TMEM132D	812279
chr12	88535865	88535865	-	CEP290	chr12	90103143	90103143	-	ATP2B1	1567277			chr13	20110903	20110903	-	TPTE2	chr13	24463006	24463006	+	PCOTH	4352102
chr12	90103143	90103143	-	ATP2B1	chr12	91505271	91505271	-	LUM	1402127			chr13	24463006	24463006	+	PCOTH	chr13	24471145	24471145	-	C1QTNF9B	8138
chr12	91505271	91505271	-	LUM	chr12	90103143	90103143	-	ATP2B1	1402127			chr13	24471145	24471145	-	C1QTNF9B	chr13	24463006	24463006	+	PCOTH	8138
chr12	93323071	93323071	-	EEA1	chr12	93771700	93771700	+	NUDT4	448628			chr13	26828265	26828265	+	CDK8	chr13	24471145	24471145	-	C1QTNF9B	2357119
chr12	93771700	93771700	+	NUDT4	chr12	93323071	93323071	-	EEA1	448628			chr13	36871951	36871951	-	CCDC169	chr13	37005966	37005966	+	CCNA1	134014
chr12	96588152	96588152	+	ELK3	chr12	96794217	96794217	-	CDK17	206064			chr13	37005966	37005966	+	CCNA1	chr13	36871951	36871951	-	CCDC169	134014
chr12	96794217	96794217	-	CDK17	chr12	96588152	96588152	+	ELK3	206064			chr13	38923987	38923987	+	UFM1	chr13	37005966	37005966	+	CCNA1	1918020
chr12	99038566	99038566	-	IKBIP	chr12	99039067	99039067	+	APAF1	500			chr13	41363746	41363746	+	SLC25A15	chr13	38923987	38923987	+	UFM1	2439758
chr12	99039067	99039067	+	APAF1	chr12	99038566	99038566	-	IKBIP	500			chr13	45563606	45563606	-	NUFIP1	chr13	45563664	45563664	+	GPALPP1	57
chr12	101188553	101188553	+	ANO4	chr12	102271357	102271357	+	DRAM1	1082803			chr13	45563664	45563664	+	GPALPP1	chr13	45563606	45563606	-	NUFIP1	57
chr12	102271357	102271357	+	DRAM1	chr12	101188553	101188553	+	ANO4	1082803			chr13	49550047	49550047	+	FNDC3A	chr13	50018409	50018409	+	SETDB2-PHF11	468361
chr12	104324187	104324187	+	HSP90B1	chr12	104458308	104458308	+	HCFC2	134120			chr13	50018409	50018409	+	SETDB2-PHF11	chr13	49550047	49550047	+	FNDC3A	468361
chr12	104458308	104458308	+	HCFC2	chr12	104324187	104324187	+	HSP90B1	134120			chr13	52598826	52598826	+	UTP14C	chr13	52733996	52733996	-	NEK3	135169
chr12	105478236	105478236	-	ALDH1L2	chr12	104458308	104458308	+	HCFC2	1019927			chr13	52733996	52733996	-	NEK3	chr13	52598826	52598826	+	UTP14C	135169
chr12	106641798	106641798	-	CKAP4	chr12	106696510	106696510	+	TCP11L2	54711			chr13	70682625	70682625	-	KLHL1	chr13	73356270	73356270	+	PIBF1	2673644
chr12	106696510	106696510	+	TCP11L2	chr12	106641798	106641798	-	CKAP4	54711			chr13	73356270	73356270	+	PIBF1	chr13	70682625	70682625	-	KLHL1	2673644
chr12	108991860	108991860	-	TMEM119	chr12	110011598	110011598	+	MVK	1019737			chr13	88323625	88323625	+	SLITRK5	chr13	96296960	96296960	-	DZIP1	7973334
chr12	110011598	110011598	+	MVK	chr12	108991860	108991860	-	TMEM119	1019737			chr13	96296960	96296960	-	DZIP1	chr13	102068859	102068859	-	NALCN	5771898
chr12	111051933	111051933	+	TCTN1	chr12	110011598	110011598	+	MVK	1040334			chr13	102068859	102068859	-	NALCN	chr13	103346871	103346871	-	METTL21C	1278011
chr12	112204736	112204736	+	ALDH2	chr12	112451023	112451023	-	TMEM116	246286			chr13	103346871	103346871	-	METTL21C	chr13	102068859	102068859	-	NALCN	1278011
chr12	112451023	112451023	-	TMEM116	chr12	112204736	112204736	+	ALDH2	246286			chr13	113623527	113623527	+	MCF2L	chr13	113777112	113777112	+	F10	153584
chr12	113659268	113659268	+	TPCN1	chr12	112451023	112451023	-	TMEM116	1208244			chr13	113777112	113777112	+	F10	chr13	113623527	113623527	+	MCF2L	153584
chr12	115121980	115121980	-	TBX3	chr12	113659268	113659268	+	TPCN1	1462711			chr13	114145026	114145026	-	DCUN1D2	chr13	113777112	113777112	+	F10	367913
chr12	121647931	121647931	+	P2RX4	chr12	121792012	121792012	-	ANAPC5	144080			chr13	114898098	114898098	-	RASA3	chr13	114145026	114145026	-	DCUN1D2	753071
chr12	121792012	121792012	-	ANAPC5	chr12	121647931	121647931	+	P2RX4	144080			chr14	19377593	19377593	+	OR11H12	chr14	20403766	20403766	+	OR4K1	1026172
chr12	122907216	122907216	-	CLIP1	chr12	123849394	123849394	-	SBNO1	942177			chr14	20403766	20403766	+	OR4K1	chr14	20929771	20929771	-	PIP4P1	526004
chr12	123849394	123849394	-	SBNO1	chr12	124018266	124018266	-	RILPL1	168871			chr14	20929771	20929771	-	PIP4P1	chr14	20403766	20403766	+	OR4K1	526004
chr12	124018266	124018266	-	RILPL1	chr12	123849394	123849394	-	SBNO1	168871			chr14	23103749	23103749	-	OR6J1	chr14	23305793	23305793	+	MMP14	202043
chr12	132434486	132434486	+	EP400	chr12	124018266	124018266	-	RILPL1	8416219			chr14	23305793	23305793	+	MMP14	chr14	23398585	23398585	-	PRMT5	92791
chr13	24144508	24144508	+	TNFRSF19	chr13	25861626	25861626	-	MTMR6	1717117			chr14	23398585	23398585	-	PRMT5	chr14	23305793	23305793	+	MMP14	92791
chr13	25861626	25861626	-	MTMR6	chr13	24144508	24144508	+	TNFRSF19	1717117			chr14	23654529	23654529	+	RNF212B	chr14	23776041	23776041	+	BCL2L2	121511
chr13	29069265	29069265	-	FLT1	chr13	29293150	29293150	-	SLC46A3	223884			chr14	23776041	23776041	+	BCL2L2	chr14	23789396	23789396	+	PABPN1	13354
chr13	29293150	29293150	-	SLC46A3	chr13	29069265	29069265	-	FLT1	223884			chr14	23789396	23789396	+	PABPN1	chr14	23776041	23776041	+	BCL2L2	13354
chr13	31191734	31191734	-	HMGB1	chr13	29293150	29293150	-	SLC46A3	1898583			chr14	23822121	23822121	-	SLC22A17	chr14	23789396	23789396	+	PABPN1	32724
chr13	34250931	34250931	-	STARD13	chr13	31191734	31191734	-	HMGB1	3059196			chr14	24584158	24584158	-	NRL	chr14	24600674	24600674	+	FITM1	16515
chr13	38172981	38172981	-	POSTN	chr13	40229798	40229798	+	COG6	2056816			chr14	24600674	24600674	+	FITM1	chr14	24616083	24616083	+	RNF31	15408
chr13	40229798	40229798	+	COG6	chr13	41635522	41635522	-	ELF1	1405723			chr14	24616083	24616083	+	RNF31	chr14	24600674	24600674	+	FITM1	15408
chr13	41635522	41635522	-	ELF1	chr13	40229798	40229798	+	COG6	1405723			chr14	31028328	31028328	+	G2E3	chr14	31091459	31091459	+	SCFD1	63130
chr13	45150701	45150701	-	TSC22D1	chr13	45992590	45992590	-	SLC25A30	841888			chr14	31091459	31091459	+	SCFD1	chr14	31028328	31028328	+	G2E3	63130
chr13	45992590	45992590	-	SLC25A30	chr13	45150701	45150701	-	TSC22D1	841888			chr14	35099354	35099354	-	SNX6	chr14	36003369	36003369	+	INSM2	904014
chr13	47127304	47127304	+	LRCH1	chr13	45992590	45992590	-	SLC25A30	1134713			chr14	36003369	36003369	+	INSM2	chr14	35099354	35099354	-	SNX6	904014
chr13	48807341	48807341	+	ITM2B	chr13	49228064	49228064	+	CYSLTR2	420722			chr14	38677108	38677108	+	SSTR1	chr14	39703118	39703118	+	MIA2	1026009
chr13	49228064	49228064	+	CYSLTR2	chr13	48807341	48807341	+	ITM2B	420722			chr14	39703118	39703118	+	MIA2	chr14	38677108	38677108	+	SSTR1	1026009
chr13	52585630	52585630	-	ATP7B	chr13	52733996	52733996	-	NEK3	148365			chr14	50087344	50087344	-	RPL36AL	chr14	51297880	51297880	-	NIN	1210535
chr13	52733996	52733996	-	NEK3	chr13	52585630	52585630	-	ATP7B	148365			chr14	51297880	51297880	-	NIN	chr14	50087344	50087344	-	RPL36AL	1210535
chr13	52980307	52980307	-	THSD1	chr13	52733996	52733996	-	NEK3	246310			chr14	52781029	52781029	+	PTGER2	chr14	53173917	53173917	+	PSMC6	392887
chr13	58205877	58205877	+	PCDH17	chr13	52980307	52980307	-	THSD1	5225569			chr14	53173917	53173917	+	PSMC6	chr14	52781029	52781029	+	PTGER2	392887
chr13	67804468	67804468	-	PCDH9	chr13	58205877	58205877	+	PCDH17	9598590			chr14	55033845	55033845	+	SAMD4A	chr14	53173917	53173917	+	PSMC6	1859927
chr13	77460540	77460540	-	KCTD12	chr13	80055258	80055258	+	NDFIP2	2594717			chr14	58332810	58332810	-	SLC35F4	chr14	59104679	59104679	+	DACT1	771868
chr13	80055258	80055258	+	NDFIP2	chr13	77460540	77460540	-	KCTD12	2594717			chr14	59104679	59104679	+	DACT1	chr14	58332810	58332810	-	SLC35F4	771868
chr13	86373554	86373554	-	SLITRK6	chr13	92050874	92050874	+	GPC5	5677319			chr14	60043530	60043530	-	CCDC175	chr14	60558628	60558628	+	PCNX4	515097
chr13	92050874	92050874	+	GPC5	chr13	96705655	96705655	-	UGGT2	4654780			chr14	60558628	60558628	+	PCNX4	chr14	60043530	60043530	-	CCDC175	515097
chr13	96705655	96705655	-	UGGT2	chr13	97794087	97794087	+	MBNL2	1088431			chr14	61116195	61116195	-	SIX1	chr14	60558628	60558628	+	PCNX4	557566
chr13	97794087	97794087	+	MBNL2	chr13	96705655	96705655	-	UGGT2	1088431			chr14	62162230	62162230	+	HIF1A	chr14	61116195	61116195	-	SIX1	1046034
chr13	107188010	107188010	-	EFNB2	chr13	108519844	108519844	-	FAM155A	1331833			chr14	64805331	64805331	-	ESR2	chr14	64971291	64971291	+	ZBTB1	165959
chr13	108519844	108519844	-	FAM155A	chr13	107188010	107188010	-	EFNB2	1331833			chr14	64971291	64971291	+	ZBTB1	chr14	65016678	65016678	+	PPP1R36	45386
chr13	110959504	110959504	-	COL4A1	chr13	110959630	110959630	+	COL4A2	125			chr14	65016678	65016678	+	PPP1R36	chr14	64971291	64971291	+	ZBTB1	45386
chr13	110959630	110959630	+	COL4A2	chr13	110959504	110959504	-	COL4A1	125			chr14	69865100	69865100	+	SLC39A9	chr14	70263958	70263958	-	SLC10A1	398857
chr13	114145335	114145335	+	TMCO3	chr13	114898098	114898098	-	RASA3	752762			chr14	70263958	70263958	-	SLC10A1	chr14	69865100	69865100	+	SLC39A9	398857
chr13	114898098	114898098	-	RASA3	chr13	115000319	115000319	+	CDC16	102220			chr14	75230018	75230018	+	YLPM1	chr14	75348618	75348618	+	DLST	118599
chr13	115000319	115000319	+	CDC16	chr13	115047075	115047075	+	UPF3A	46755			chr14	75348618	75348618	+	DLST	chr14	75230018	75230018	+	YLPM1	118599
chr13	115047075	115047075	+	UPF3A	chr13	115000319	115000319	+	CDC16	46755			chr14	75593751	75593751	-	NEK9	chr14	75348618	75348618	+	DLST	245132
chr14	20881660	20881660	-	TEP1	chr14	21271003	21271003	-	RNASE1	389342			chr14	76044962	76044962	+	FLVCR2	chr14	75593751	75593751	-	NEK9	451210
chr14	21271003	21271003	-	RNASE1	chr14	21539031	21539031	-	NDRG2	268027			chr14	77889399	77889399	-	NOXRED1	chr14	76044962	76044962	+	FLVCR2	1844436
chr14	21539031	21539031	-	NDRG2	chr14	21271003	21271003	-	RNASE1	268027			chr14	90421121	90421121	-	EFCAB11	chr14	90528337	90528337	+	KCNK13	107215
chr14	23305793	23305793	+	MMP14	chr14	23340948	23340948	+	LRP10	35154			chr14	90528337	90528337	+	KCNK13	chr14	90421121	90421121	-	EFCAB11	107215
chr14	23340948	23340948	+	LRP10	chr14	23305793	23305793	+	MMP14	35154			chr14	93651242	93651242	-	MOAP1	chr14	94577081	94577081	+	IFI27	925838
chr14	23846254	23846254	+	CMTM5	chr14	24037000	24037000	-	AP1G2	190745			chr14	94577081	94577081	+	IFI27	chr14	94833039	94833039	-	SERPINA2	255957
chr14	24037000	24037000	-	AP1G2	chr14	23846254	23846254	+	CMTM5	190745			chr14	94833039	94833039	-	SERPINA2	chr14	94919137	94919137	-	SERPINA11	86097
chr14	24630473	24630473	+	IRF9	chr14	24768986	24768986	-	DHRS1	138512			chr14	94919137	94919137	-	SERPINA11	chr14	94833039	94833039	-	SERPINA2	86097
chr14	24768986	24768986	-	DHRS1	chr14	24804277	24804277	-	ADCY4	35290			chr14	96152762	96152762	+	TCL1B	chr14	96968712	96968712	+	PAPOLA	815949
chr14	24804277	24804277	-	ADCY4	chr14	24768986	24768986	-	DHRS1	35290			chr14	96968712	96968712	+	PAPOLA	chr14	96152762	96152762	+	TCL1B	815949
chr14	24868208	24868208	+	NYNRIN	chr14	24898491	24898491	+	KHNYN	30282			chr14	99947745	99947745	+	CCNK	chr14	102027687	102027687	+	DIO3	2079941
chr14	24898491	24898491	+	KHNYN	chr14	24868208	24868208	+	NYNRIN	30282			chr14	102027687	102027687	+	DIO3	chr14	104095524	104095524	+	KLC1	2067836
chr14	30397053	30397053	-	PRKD1	chr14	32546509	32546509	+	ARHGAP5	2149455			chr14	104095524	104095524	+	KLC1	chr14	105992919	105992919	+	TMEM121	1897394
chr14	32546509	32546509	+	ARHGAP5	chr14	30397053	30397053	-	PRKD1	2149455			chr14	105992919	105992919	+	TMEM121	chr14	104095524	104095524	+	KLC1	1897394
chr14	38677108	38677108	+	SSTR1	chr14	39572439	39572439	-	SEC23A	895330			chr15	23086843	23086843	-	NIPA1	chr15	23692390	23692390	-	GOLGA6L2	605546
chr14	39572439	39572439	-	SEC23A	chr14	38677108	38677108	+	SSTR1	895330			chr15	23692390	23692390	-	GOLGA6L2	chr15	23086843	23086843	-	NIPA1	605546
chr14	50159837	50159837	+	KLHDC1	chr14	50864016	50864016	-	CDKL1	704178			chr15	27216327	27216327	+	GABRG3	chr15	29131119	29131119	+	APBA2	1914791
chr14	50864016	50864016	-	CDKL1	chr14	50999287	50999287	-	MAP4K5	135270			chr15	29131119	29131119	+	APBA2	chr15	30375157	30375157	+	GOLGA8J	1244037
chr14	50999287	50999287	-	MAP4K5	chr14	50864016	50864016	-	CDKL1	135270			chr15	30375157	30375157	+	GOLGA8J	chr15	31523065	31523065	-	LOC283710	1147907
chr14	51955845	51955845	+	FRMD6	chr14	52327329	52327329	+	GNG2	371483			chr15	31523065	31523065	-	LOC283710	chr15	30375157	30375157	+	GOLGA8J	1147907
chr14	52327329	52327329	+	GNG2	chr14	52535777	52535777	-	NID2	208447			chr15	32695493	32695493	-	GOLGA8K	chr15	32933813	32933813	+	SCG5	238319
chr14	52535777	52535777	-	NID2	chr14	52327329	52327329	+	GNG2	208447			chr15	32933813	32933813	+	SCG5	chr15	32695493	32695493	-	GOLGA8K	238319
chr14	53019553	53019553	+	GPR137C	chr14	53417815	53417815	-	FERMT2	398261			chr15	34517216	34517216	+	EMC4	chr15	32933813	32933813	+	SCG5	1583402
chr14	53417815	53417815	-	FERMT2	chr14	53019553	53019553	+	GPR137C	398261			chr15	40531263	40531263	+	PAK6	chr15	40600136	40600136	-	PLCB2	68872
chr14	54423609	54423609	-	BMP4	chr14	55033845	55033845	+	SAMD4A	610235			chr15	40600136	40600136	-	PLCB2	chr15	40531263	40531263	+	PAK6	68872
chr14	55033845	55033845	+	SAMD4A	chr14	54423609	54423609	-	BMP4	610235			chr15	41136245	41136245	+	SPINT1	chr15	41522955	41522955	-	EXD1	386709
chr14	59104679	59104679	+	DACT1	chr14	59655384	59655384	+	DAAM1	550704			chr15	41522955	41522955	-	EXD1	chr15	41136245	41136245	+	SPINT1	386709
chr14	59655384	59655384	+	DAAM1	chr14	59104679	59104679	+	DACT1	550704			chr15	42120289	42120289	+	JMJD7	chr15	41522955	41522955	-	EXD1	597333
chr14	63671160	63671160	+	RHOJ	chr14	64194783	64194783	-	SGPP1	523622			chr15	42867803	42867803	+	STARD9	chr15	42120289	42120289	+	JMJD7	747513
chr14	64194783	64194783	-	SGPP1	chr14	63671160	63671160	+	RHOJ	523622			chr15	44069283	44069283	+	SERF2	chr15	44119199	44119199	+	WDR76	49915
chr14	64971291	64971291	+	ZBTB1	chr14	64194783	64194783	-	SGPP1	776507			chr15	44119199	44119199	+	WDR76	chr15	44069283	44069283	+	SERF2	49915
chr14	65877309	65877309	+	FUT8	chr14	64971291	64971291	+	ZBTB1	906017			chr15	44580916	44580916	+	GOLM2	chr15	44969086	44969086	-	PATL2	388169
chr14	73603214	73603214	+	PSEN1	chr14	73925286	73925286	-	NUMB	322071			chr15	44969086	44969086	-	PATL2	chr15	45003714	45003714	+	B2M	34627
chr14	73925286	73925286	-	NUMB	chr14	73603214	73603214	+	PSEN1	322071			chr15	45003714	45003714	+	B2M	chr15	44969086	44969086	-	PATL2	34627
chr14	74416636	74416636	+	COQ6	chr14	73925286	73925286	-	NUMB	491349			chr15	45923345	45923345	+	SQOR	chr15	45003714	45003714	+	B2M	919630
chr14	75078940	75078940	-	LTBP2	chr14	74416636	74416636	+	COQ6	662303			chr15	48470634	48470634	+	CTXN2	chr15	49447796	49447796	-	COPS2	977161
chr14	75894426	75894426	+	JDP2	chr14	75078940	75078940	-	LTBP2	815485			chr15	49447796	49447796	-	COPS2	chr15	48470634	48470634	+	CTXN2	977161
chr14	77227810	77227810	+	VASH1	chr14	75894426	75894426	+	JDP2	1333383			chr15	57668702	57668702	+	CGNL1	chr15	59041906	59041906	-	ADAM10	1373203
chr14	85996487	85996487	+	FLRT2	chr14	88460009	88460009	-	GALC	2463521			chr15	59041906	59041906	-	ADAM10	chr15	59397344	59397344	+	CCNB2	355437
chr14	88460009	88460009	-	GALC	chr14	88851987	88851987	+	SPATA7	391977			chr15	59397344	59397344	+	CCNB2	chr15	59041906	59041906	-	ADAM10	355437
chr14	88851987	88851987	+	SPATA7	chr14	88460009	88460009	-	GALC	391977			chr15	60690185	60690185	-	ANXA2	chr15	59397344	59397344	+	CCNB2	1292840
chr14	91282774	91282774	-	TTC7B	chr14	88851987	88851987	+	SPATA7	2430786			chr15	64455221	64455221	-	PPIB	chr15	65067788	65067788	-	RBPMS2	612566
chr14	101193228	101193228	+	DLK1	chr14	104095524	104095524	+	KLC1	2902295			chr15	65067788	65067788	-	RBPMS2	chr15	65407538	65407538	-	UBAP1L	339749
chr14	104095524	104095524	+	KLC1	chr14	105939281	105939281	+	CRIP2	1843756			chr15	65407538	65407538	-	UBAP1L	chr15	65067788	65067788	-	RBPMS2	339749
chr14	105939281	105939281	+	CRIP2	chr14	105953222	105953222	+	CRIP1	13940			chr15	66649054	66649054	-	TIPIN	chr15	67813468	67813468	+	C15orf61	1164413
chr14	105953222	105953222	+	CRIP1	chr14	105939281	105939281	+	CRIP2	13940			chr15	67813468	67813468	+	C15orf61	chr15	68117846	68117846	+	SKOR1	304377
chr15	25068783	25068783	+	SNRPN	chr15	33010204	33010204	+	GREM1	7941420			chr15	68117846	68117846	+	SKOR1	chr15	67813468	67813468	+	C15orf61	304377
chr15	33010204	33010204	+	GREM1	chr15	34502297	34502297	-	KATNBL1	1492092			chr15	69745156	69745156	+	RPLP1	chr15	68117846	68117846	+	SKOR1	1627309
chr15	34502297	34502297	-	KATNBL1	chr15	34630258	34630258	-	SLC12A6	127960			chr15	72490128	72490128	-	GRAMD2A	chr15	74286963	74286963	-	STOML1	1796834
chr15	34630258	34630258	-	SLC12A6	chr15	34730009	34730009	-	GOLGA8A	99750			chr15	74286963	74286963	-	STOML1	chr15	74421714	74421714	+	ISLR2	134750
chr15	34730009	34730009	-	GOLGA8A	chr15	34630258	34630258	-	SLC12A6	99750			chr15	74421714	74421714	+	ISLR2	chr15	74286963	74286963	-	STOML1	134750
chr15	34875852	34875852	-	GOLGA8B	chr15	34730009	34730009	-	GOLGA8A	145842			chr15	74753529	74753529	-	UBL7	chr15	74421714	74421714	+	ISLR2	331814
chr15	35087750	35087750	-	ACTC1	chr15	34875852	34875852	-	GOLGA8B	211897			chr15	75287903	75287903	+	SCAMP5	chr15	75315930	75315930	+	PPCDC	28026
chr15	37393512	37393512	-	MEIS2	chr15	35087750	35087750	-	ACTC1	2305761			chr15	75315930	75315930	+	PPCDC	chr15	75287903	75287903	+	SCAMP5	28026
chr15	39873279	39873279	+	THBS1	chr15	40401080	40401080	-	BMF	527800			chr15	75550898	75550898	+	GOLGA6C	chr15	75575181	75575181	+	GOLGA6D	24282
chr15	40401080	40401080	-	BMF	chr15	39873279	39873279	+	THBS1	527800			chr15	75575181	75575181	+	GOLGA6D	chr15	75550898	75550898	+	GOLGA6C	24282
chr15	41221537	41221537	+	DLL4	chr15	40401080	40401080	-	BMF	820456			chr15	77712446	77712446	-	PEAK1	chr15	79103806	79103806	-	ADAMTS7	1391359
chr15	42500502	42500502	-	VPS39	chr15	41221537	41221537	+	DLL4	1278964			chr15	79103806	79103806	-	ADAMTS7	chr15	79165122	79165122	+	MORF4L1	61315
chr15	43809805	43809805	+	MAP1A	chr15	44092618	44092618	+	HYPK	282812			chr15	79165122	79165122	+	MORF4L1	chr15	79103806	79103806	-	ADAMTS7	61315
chr15	44092618	44092618	+	HYPK	chr15	43809805	43809805	+	MAP1A	282812			chr15	81071710	81071710	+	CEMIP	chr15	81616482	81616482	-	STARD5	544771
chr15	44719826	44719826	+	CTDSPL2	chr15	45003714	45003714	+	B2M	283887			chr15	81616482	81616482	-	STARD5	chr15	81071710	81071710	+	CEMIP	544771
chr15	45003714	45003714	+	B2M	chr15	44719826	44719826	+	CTDSPL2	283887			chr15	85291822	85291822	+	ZNF592	chr15	85360586	85360586	+	ALPK3	68763
chr15	48937906	48937906	-	FBN1	chr15	49447955	49447955	+	GALK2	510048			chr15	85360586	85360586	+	ALPK3	chr15	85291822	85291822	+	ZNF592	68763
chr15	49447955	49447955	+	GALK2	chr15	48937906	48937906	-	FBN1	510048			chr15	86338156	86338156	-	KLHL25	chr15	85360586	85360586	+	ALPK3	977569
chr15	51914968	51914968	-	DMXL2	chr15	52043793	52043793	+	TMOD2	128824			chr15	89764810	89764810	-	RLBP1	chr15	89878055	89878055	-	POLG	113244
chr15	52043793	52043793	+	TMOD2	chr15	51914968	51914968	-	DMXL2	128824			chr15	89878055	89878055	-	POLG	chr15	89764810	89764810	-	RLBP1	113244
chr15	53002012	53002012	-	FAM214A	chr15	52043793	52043793	+	TMOD2	958218			chr15	90222598	90222598	-	PLIN1	chr15	89878055	89878055	-	POLG	344542
chr15	55881169	55881169	-	PYGO1	chr15	56035350	56035350	-	PRTG	154180			chr15	93749294	93749294	+	LOC105370980	chr15	94774789	94774789	+	MCTP2	1025494
chr15	56035350	56035350	-	PRTG	chr15	55881169	55881169	-	PYGO1	154180			chr15	94774789	94774789	+	MCTP2	chr15	93749294	93749294	+	LOC105370980	1025494
chr15	56285810	56285810	-	NEDD4	chr15	56035350	56035350	-	PRTG	250459			chr15	99551021	99551021	-	PGPEP1L	chr15	100273649	100273649	-	LYSMD4	722627
chr15	57668702	57668702	+	CGNL1	chr15	58358121	58358121	-	ALDH1A2	689418			chr15	100273649	100273649	-	LYSMD4	chr15	99551021	99551021	-	PGPEP1L	722627
chr15	58358121	58358121	-	ALDH1A2	chr15	57668702	57668702	+	CGNL1	689418			chr16	617004	617004	+	NHLRC4	chr16	686366	686366	-	METTL26	69361
chr15	60690185	60690185	-	ANXA2	chr15	58358121	58358121	-	ALDH1A2	2332063			chr16	686366	686366	-	METTL26	chr16	617004	617004	+	NHLRC4	69361
chr15	63334945	63334945	+	TPM1	chr15	63449676	63449676	-	RPS27L	114730			chr16	776880	776880	-	CCDC78	chr16	686366	686366	-	METTL26	90513
chr15	63449676	63449676	-	RPS27L	chr15	63334945	63334945	+	TPM1	114730			chr16	1383645	1383645	+	BAIAP3	chr16	1494490	1494490	-	CCDC154	110844
chr15	64752776	64752776	+	ZNF609	chr15	65407538	65407538	-	UBAP1L	654761			chr16	1494490	1494490	-	CCDC154	chr16	1383645	1383645	+	BAIAP3	110844
chr15	65407538	65407538	-	UBAP1L	chr15	65477680	65477680	-	CLPX	70141			chr16	1832572	1832572	-	SPSB3	chr16	2069785	2069785	+	NPW	237212
chr15	65477680	65477680	-	CLPX	chr15	65407538	65407538	-	UBAP1L	70141			chr16	2069785	2069785	+	NPW	chr16	1832572	1832572	-	SPSB3	237212
chr15	66161828	66161828	+	RAB11A	chr15	65477680	65477680	-	CLPX	684147			chr16	2390729	2390729	-	ABCA3	chr16	2570371	2570371	+	AMDHD2	179641
chr15	66994573	66994573	+	SMAD6	chr15	67357939	67357939	+	SMAD3	363365			chr16	2570371	2570371	+	AMDHD2	chr16	2390729	2390729	-	ABCA3	179641
chr15	67357939	67357939	+	SMAD3	chr15	66994573	66994573	+	SMAD6	363365			chr16	2802638	2802638	+	SRRM2	chr16	2908171	2908171	-	PRSS22	105532
chr15	68724502	68724502	-	ITGA11	chr15	67357939	67357939	+	SMAD3	1366562			chr16	2908171	2908171	-	PRSS22	chr16	2802638	2802638	+	SRRM2	105532
chr15	71055897	71055897	-	UACA	chr15	71146496	71146496	-	LARP6	90598			chr16	3086945	3086945	-	BICDL2	chr16	3238203	3238203	+	OR1F1	151257
chr15	71146496	71146496	-	LARP6	chr15	71055897	71055897	-	UACA	90598			chr16	3238203	3238203	+	OR1F1	chr16	3086945	3086945	-	BICDL2	151257
chr15	72410491	72410491	-	MYO9A	chr15	72668355	72668355	-	HEXA	257863			chr16	4588774	4588774	-	CDIP1	chr16	4784537	4784537	+	C16orf71	195762
chr15	72668355	72668355	-	HEXA	chr15	72410491	72410491	-	MYO9A	257863			chr16	4784537	4784537	+	C16orf71	chr16	4588774	4588774	-	CDIP1	195762
chr15	74218802	74218802	+	LOXL1	chr15	74900712	74900712	+	CLK3	681909			chr16	5008330	5008330	+	SEC14L5	chr16	4784537	4784537	+	C16orf71	223792
chr15	74900712	74900712	+	CLK3	chr15	74218802	74218802	+	LOXL1	681909			chr16	11945399	11945399	-	RSL1D1	chr16	12070590	12070590	+	SNX29	125190
chr15	76005189	76005189	-	CSPG4	chr15	76603810	76603810	-	ETFA	598620			chr16	12070590	12070590	+	SNX29	chr16	11945399	11945399	-	RSL1D1	125190
chr15	76603810	76603810	-	ETFA	chr15	77197681	77197681	-	SCAPER	593870			chr16	15472151	15472151	-	NPIPA5	chr16	16473101	16473101	+	NPIPA7	1000949
chr15	77197681	77197681	-	SCAPER	chr15	77712446	77712446	-	PEAK1	514764			chr16	16473101	16473101	+	NPIPA7	chr16	15472151	15472151	-	NPIPA5	1000949
chr15	77712446	77712446	-	PEAK1	chr15	77197681	77197681	-	SCAPER	514764			chr16	18937730	18937730	-	SMG1	chr16	19533420	19533420	-	GDE1	595689
chr15	80351909	80351909	+	ZFAND6	chr15	77712446	77712446	-	PEAK1	2639462			chr16	19533420	19533420	-	GDE1	chr16	18937730	18937730	-	SMG1	595689
chr15	83478379	83478379	+	WHAMM	chr15	84322874	84322874	+	ADAMTSL3	844494			chr16	25123062	25123062	+	LCMT1	chr16	28303845	28303845	+	SBK1	3180782
chr15	84322874	84322874	+	ADAMTSL3	chr15	83478379	83478379	+	WHAMM	844494			chr16	28303845	28303845	+	SBK1	chr16	28437775	28437775	-	EIF3C	133929
chr15	85923833	85923833	+	AKAP13	chr15	84322874	84322874	+	ADAMTSL3	1600958			chr16	28437775	28437775	-	EIF3C	chr16	28303845	28303845	+	SBK1	133929
chr15	88799970	88799970	-	NTRK3	chr15	89346666	89346666	+	ACAN	546695			chr16	28986098	28986098	+	SPNS1	chr16	29466285	29466285	-	BOLA2	480186
chr15	89346666	89346666	+	ACAN	chr15	88799970	88799970	-	NTRK3	546695			chr16	29466285	29466285	-	BOLA2	chr16	29874547	29874547	-	CDIPT	408261
chr15	90358084	90358084	-	ANPEP	chr15	90777279	90777279	-	CIB1	419194			chr16	29874547	29874547	-	CDIPT	chr16	29466285	29466285	-	BOLA2	408261
chr15	90777279	90777279	-	CIB1	chr15	90358084	90358084	-	ANPEP	419194			chr16	30457195	30457195	-	SEPHS2	chr16	30583728	30583728	-	ZNF688	126532
chr15	91411817	91411817	+	FURIN	chr15	91427733	91427733	+	FES	15915			chr16	30583728	30583728	-	ZNF688	chr16	30457195	30457195	-	SEPHS2	126532
chr15	91427733	91427733	+	FES	chr15	91411817	91411817	+	FURIN	15915			chr16	30772932	30772932	+	RNF40	chr16	30583728	30583728	-	ZNF688	189203
chr15	91445611	91445611	+	MAN2A2	chr15	91427733	91427733	+	FES	17877			chr16	31119706	31119706	+	BCKDK	chr16	31225439	31225439	+	TRIM72	105732
chr15	92937110	92937110	+	ST8SIA2	chr15	91445611	91445611	+	MAN2A2	1491498			chr16	31225439	31225439	+	TRIM72	chr16	31119706	31119706	+	BCKDK	105732
chr15	98503932	98503932	+	ARRDC4	chr15	100105621	100105621	+	MEF2A	1601688			chr16	31366496	31366496	+	ITGAX	chr16	31225439	31225439	+	TRIM72	141056
chr15	100105621	100105621	+	MEF2A	chr15	98503932	98503932	+	ARRDC4	1601688			chr16	31539220	31539220	+	AHSP	chr16	31366496	31366496	+	ITGAX	172723
chr16	122629	122629	-	RHBDF1	chr16	279481	279481	-	LUC7L	156851			chr16	32687448	32687448	-	TP53TG3C	chr16	31539220	31539220	+	AHSP	1148227
chr16	279481	279481	-	LUC7L	chr16	122629	122629	-	RHBDF1	156851			chr16	53537216	53537216	-	AKTIP	chr16	54964776	54964776	+	IRX5	1427559
chr16	730409	730409	+	STUB1	chr16	279481	279481	-	LUC7L	450927			chr16	54964776	54964776	+	IRX5	chr16	55542983	55542983	+	LPCAT2	578206
chr16	1578678	1578678	+	TMEM204	chr16	1756195	1756195	+	MAPK8IP3	177516			chr16	55542983	55542983	+	LPCAT2	chr16	54964776	54964776	+	IRX5	578206
chr16	1756195	1756195	+	MAPK8IP3	chr16	1832572	1832572	-	SPSB3	76376			chr16	57769681	57769681	+	KATNB1	chr16	58426374	58426374	+	GINS3	656692
chr16	1832572	1832572	-	SPSB3	chr16	1756195	1756195	+	MAPK8IP3	76376			chr16	58426374	58426374	+	GINS3	chr16	57769681	57769681	+	KATNB1	656692
chr16	2069785	2069785	+	NPW	chr16	2076902	2076902	+	SLC9A3R2	7116			chr16	66586465	66586465	+	CKLF	chr16	66586478	66586478	+	CKLF-CMTM1	12
chr16	2076902	2076902	+	SLC9A3R2	chr16	2069785	2069785	+	NPW	7116			chr16	66586478	66586478	+	CKLF-CMTM1	chr16	66586465	66586465	+	CKLF	12
chr16	3185029	3185029	+	ZNF213	chr16	3285158	3285158	-	ZNF200	100128			chr16	66968373	66968373	+	CES2	chr16	67143843	67143843	+	C16orf70	175469
chr16	3285158	3285158	-	ZNF200	chr16	3185029	3185029	+	ZNF213	100128			chr16	67143843	67143843	+	C16orf70	chr16	67193859	67193859	+	FBXL8	50015
chr16	4166443	4166443	-	ADCY9	chr16	4421848	4421848	+	VASN	255404			chr16	67193859	67193859	+	FBXL8	chr16	67143843	67143843	+	C16orf70	50015
chr16	4421848	4421848	+	VASN	chr16	4166443	4166443	-	ADCY9	255404			chr16	67840791	67840791	+	TSNAXIP1	chr16	68344921	68344921	+	PRMT7	504129
chr16	8715554	8715554	+	METTL22	chr16	10276765	10276765	-	GRIN2A	1561210			chr16	68344921	68344921	+	PRMT7	chr16	67840791	67840791	+	TSNAXIP1	504129
chr16	10276765	10276765	-	GRIN2A	chr16	10674455	10674455	-	EMP2	397689			chr16	69166491	69166491	-	DERPC	chr16	69458521	69458521	+	CYB5B	292029
chr16	10674455	10674455	-	EMP2	chr16	10276765	10276765	-	GRIN2A	397689			chr16	69458521	69458521	+	CYB5B	chr16	69166491	69166491	-	DERPC	292029
chr16	15737238	15737238	+	NDE1	chr16	16473101	16473101	+	NPIPA7	735862			chr16	69760463	69760463	-	NQO1	chr16	69458521	69458521	+	CYB5B	301941
chr16	16473101	16473101	+	NPIPA7	chr16	15737238	15737238	+	NDE1	735862			chr16	70285843	70285843	-	EXOSC6	chr16	70473003	70473003	-	ST3GAL2	187159
chr16	19125285	19125285	+	ITPRIPL2	chr16	19179155	19179155	+	SYT17	53869			chr16	70473003	70473003	-	ST3GAL2	chr16	70285843	70285843	-	EXOSC6	187159
chr16	19179155	19179155	+	SYT17	chr16	19125285	19125285	+	ITPRIPL2	53869			chr16	71392615	71392615	+	CALB2	chr16	71523227	71523227	-	ZNF19	130611
chr16	24550886	24550886	+	RBBP6	chr16	25026690	25026690	-	ARHGAP17	475803			chr16	71523227	71523227	-	ZNF19	chr16	71392615	71392615	+	CALB2	130611
chr16	25026690	25026690	-	ARHGAP17	chr16	24550886	24550886	+	RBBP6	475803			chr16	72033877	72033877	-	PKD1L3	chr16	71523227	71523227	-	ZNF19	510649
chr16	28634907	28634907	-	SULT1A1	chr16	28996123	28996123	+	LAT	361215			chr16	74330711	74330711	+	PSMD7	chr16	74641012	74641012	-	GLG1	310300
chr16	28996123	28996123	+	LAT	chr16	28634907	28634907	-	SULT1A1	361215			chr16	74641012	74641012	-	GLG1	chr16	74330711	74330711	+	PSMD7	310300
chr16	29823513	29823513	+	PRRT2	chr16	29910871	29910871	-	SEZ6L2	87357			chr16	75182421	75182421	+	ZFP1	chr16	75252885	75252885	+	CTRB1	70463
chr16	29910871	29910871	-	SEZ6L2	chr16	29973399	29973399	+	TMEM219	62527			chr16	75252885	75252885	+	CTRB1	chr16	75182421	75182421	+	ZFP1	70463
chr16	29973399	29973399	+	TMEM219	chr16	29985188	29985188	+	TAOK2	11788			chr16	75657179	75657179	-	ADAT1	chr16	75252885	75252885	+	CTRB1	404293
chr16	29985188	29985188	+	TAOK2	chr16	29973399	29973399	+	TMEM219	11788			chr16	78133550	78133550	+	WWOX	chr16	75657179	75657179	-	ADAT1	2476370
chr16	30124858	30124858	-	GDPD3	chr16	30134630	30134630	-	MAPK3	9771			chr16	81130000	81130000	-	GCSH	chr16	81253999	81253999	-	PKD1L2	123998
chr16	30134630	30134630	-	MAPK3	chr16	30124858	30124858	-	GDPD3	9771			chr16	81253999	81253999	-	PKD1L2	chr16	81272293	81272293	+	BCO1	18293
chr16	30669751	30669751	+	FBRS	chr16	30710491	30710491	+	SRCAP	40739			chr16	81272293	81272293	+	BCO1	chr16	81253999	81253999	-	PKD1L2	18293
chr16	30710491	30710491	+	SRCAP	chr16	30669751	30669751	+	FBRS	40739			chr16	84178800	84178800	-	HSDL1	chr16	84651684	84651684	-	COTL1	472883
chr16	30960388	30960388	+	ORAI3	chr16	31100130	31100130	-	PRSS53	139741			chr16	84651684	84651684	-	COTL1	chr16	84733605	84733605	+	USP10	81920
chr16	31100130	31100130	-	PRSS53	chr16	31119706	31119706	+	BCKDK	19575			chr16	84733605	84733605	+	USP10	chr16	84651684	84651684	-	COTL1	81920
chr16	31119706	31119706	+	BCKDK	chr16	31128984	31128984	+	KAT8	9277			chr16	85833300	85833300	+	COX4I1	chr16	84733605	84733605	+	USP10	1099694
chr16	31128984	31128984	+	KAT8	chr16	31119706	31119706	+	BCKDK	9277			chr16	87982843	87982843	+	BANP	chr16	88772816	88772816	-	RNF166	789972
chr16	31483472	31483472	+	TGFB1I1	chr16	31128984	31128984	+	KAT8	354487			chr16	88772816	88772816	-	RNF166	chr16	88870196	88870196	+	CDT1	97379
chr16	46797158	46797158	-	MYLK3	chr16	47495185	47495185	-	ITFG1	698026			chr16	88870196	88870196	+	CDT1	chr16	88772816	88772816	-	RNF166	97379
chr16	47495185	47495185	-	ITFG1	chr16	46797158	46797158	-	MYLK3	698026			chr16	89556969	89556969	-	ANKRD11	chr16	89642165	89642165	+	CPNE7	85195
chr16	48278210	48278210	+	LONP2	chr16	48419324	48419324	-	SIAH1	141113			chr16	89642165	89642165	+	CPNE7	chr16	89556969	89556969	-	ANKRD11	85195
chr16	48419324	48419324	-	SIAH1	chr16	48278210	48278210	+	LONP2	141113			chr16	89939999	89939999	+	TCF25	chr16	89642165	89642165	+	CPNE7	297833
chr16	53468382	53468382	+	RBL2	chr16	53737874	53737874	+	FTO	269491			chr17	635785	635785	+	TLCD3A	chr17	900368	900368	+	TIMM22	264582
chr16	53737874	53737874	+	FTO	chr16	53468382	53468382	+	RBL2	269491			chr17	900368	900368	+	TIMM22	chr17	635785	635785	+	TLCD3A	264582
chr16	55512741	55512741	+	MMP2	chr16	55542983	55542983	+	LPCAT2	30241			chr17	1419906	1419906	-	INPP5K	chr17	1933405	1933405	+	DPH1	513498
chr16	55542983	55542983	+	LPCAT2	chr16	55512741	55512741	+	MMP2	30241			chr17	1933405	1933405	+	DPH1	chr17	1419906	1419906	-	INPP5K	513498
chr16	56459457	56459457	-	AMFR	chr16	56966053	56966053	+	HERPUD1	506595			chr17	3143969	3143969	+	OR1D4	chr17	3377403	3377403	+	ASPA	233433
chr16	56966053	56966053	+	HERPUD1	chr16	57126494	57126494	+	CPNE2	160440			chr17	3377403	3377403	+	ASPA	chr17	3143969	3143969	+	OR1D4	233433
chr16	57126494	57126494	+	CPNE2	chr16	57279170	57279170	+	ARL2BP	152675			chr17	4402175	4402175	+	SPNS2	chr17	4463872	4463872	-	GGT6	61696
chr16	57279170	57279170	+	ARL2BP	chr16	57126494	57126494	+	CPNE2	152675			chr17	4463872	4463872	-	GGT6	chr17	4402175	4402175	+	SPNS2	61696
chr16	57520405	57520405	-	DOK4	chr16	57279170	57279170	+	ARL2BP	241234			chr17	4689659	4689659	-	VMO1	chr17	4710446	4710446	+	PLD2	20786
chr16	58497618	58497618	+	NDRG4	chr16	57520405	57520405	-	DOK4	977212			chr17	4710446	4710446	+	PLD2	chr17	4689659	4689659	-	VMO1	20786
chr16	65155966	65155966	-	CDH11	chr16	66400593	66400593	+	CDH5	1244626			chr17	6554925	6554925	-	MED31	chr17	6616688	6616688	-	SLC13A5	61762
chr16	66400593	66400593	+	CDH5	chr16	66461197	66461197	+	BEAN1	60603			chr17	6616688	6616688	-	SLC13A5	chr17	6554925	6554925	-	MED31	61762
chr16	66461197	66461197	+	BEAN1	chr16	66400593	66400593	+	CDH5	60603			chr17	7239847	7239847	+	ACAP1	chr17	7482955	7482955	+	CD68	243107
chr16	66785731	66785731	-	DYNC1LI2	chr16	67063051	67063051	+	CBFB	277319			chr17	7482955	7482955	+	CD68	chr17	7590868	7590868	-	TP53	107912
chr16	67063051	67063051	+	CBFB	chr16	67184901	67184901	-	B3GNT9	121849			chr17	7590868	7590868	-	TP53	chr17	7621061	7621061	+	DNAH2	30192
chr16	67184901	67184901	-	B3GNT9	chr16	67193859	67193859	+	FBXL8	8957			chr17	7621061	7621061	+	DNAH2	chr17	7590868	7590868	-	TP53	30192
chr16	67193859	67193859	+	FBXL8	chr16	67184901	67184901	-	B3GNT9	8957			chr17	7761320	7761320	+	CYB5D1	chr17	7621061	7621061	+	DNAH2	140258
chr16	67224039	67224039	-	EXOC3L1	chr16	67226057	67226057	+	E2F4	2017			chr17	8079698	8079698	-	TMEM107	chr17	7761320	7761320	+	CYB5D1	318377
chr16	67226057	67226057	+	E2F4	chr16	67224039	67224039	-	EXOC3L1	2017			chr17	9548833	9548833	+	USP43	chr17	9808588	9808588	-	RCVRN	259754
chr16	68002597	68002597	-	SLC12A4	chr16	68298428	68298428	+	SLC7A6	295830			chr17	9808588	9808588	-	RCVRN	chr17	9548833	9548833	+	USP43	259754
chr16	68298428	68298428	+	SLC7A6	chr16	68002597	68002597	-	SLC12A4	295830			chr17	10325267	10325267	-	MYH8	chr17	9808588	9808588	-	RCVRN	516678
chr16	69599868	69599868	+	NFAT5	chr16	68298428	68298428	+	SLC7A6	1301439			chr17	12569206	12569206	+	MYOCD	chr17	12692814	12692814	+	ARHGAP44	123607
chr16	71496150	71496150	-	ZNF23	chr16	69599868	69599868	+	NFAT5	1896281			chr17	12692814	12692814	+	ARHGAP44	chr17	12569206	12569206	+	MYOCD	123607
chr16	74411849	74411849	+	NPIPB15	chr16	75681670	75681670	+	TERF2IP	1269820			chr17	13505246	13505246	-	HS3ST3A1	chr17	12692814	12692814	+	ARHGAP44	812431
chr16	75681670	75681670	+	TERF2IP	chr16	74411849	74411849	+	NPIPB15	1269820			chr17	15587625	15587625	-	TRIM16	chr17	16284106	16284106	+	UBB	696480
chr16	77468931	77468931	-	ADAMTS18	chr16	75681670	75681670	+	TERF2IP	1787260			chr17	16284106	16284106	+	UBB	chr17	16318884	16318884	+	TRPV2	34777
chr16	80838495	80838495	-	CDYL2	chr16	82660573	82660573	+	CDH13	1822077			chr17	16318884	16318884	+	TRPV2	chr17	16284106	16284106	+	UBB	34777
chr16	82660573	82660573	+	CDH13	chr16	80838495	80838495	-	CDYL2	1822077			chr17	16472526	16472526	-	ZNF287	chr17	16318884	16318884	+	TRPV2	153641
chr16	86544132	86544132	+	FOXF1	chr16	86600434	86600434	+	FOXC2	56301			chr17	16945770	16945770	+	MPRIP	chr17	16472526	16472526	-	ZNF287	473243
chr16	86600434	86600434	+	FOXC2	chr16	86612154	86612154	+	FOXL1	11719			chr17	17495022	17495022	-	PEMT	chr17	17876126	17876126	+	DRC3	381103
chr16	86612154	86612154	+	FOXL1	chr16	86600434	86600434	+	FOXC2	11719			chr17	17876126	17876126	+	DRC3	chr17	17495022	17495022	-	PEMT	381103
chr16	88851628	88851628	-	PIEZO1	chr16	88923534	88923534	+	TRAPPC2L	71905			chr17	19281033	19281033	+	MAPK7	chr17	19619897	19619897	-	SLC47A2	338863
chr16	88923534	88923534	+	TRAPPC2L	chr16	88851628	88851628	-	PIEZO1	71905			chr17	19619897	19619897	-	SLC47A2	chr17	19281033	19281033	+	MAPK7	338863
chr16	89787409	89787409	+	ZNF276	chr16	89939999	89939999	+	TCF25	152589			chr17	26220391	26220391	-	LYRM9	chr17	26698714	26698714	+	SARM1	478322
chr16	89939999	89939999	+	TCF25	chr16	89985269	89985269	+	MC1R	45269			chr17	26698714	26698714	+	SARM1	chr17	26898542	26898542	-	PIGS	199827
chr16	89985269	89985269	+	MC1R	chr16	89939999	89939999	+	TCF25	45269			chr17	26898542	26898542	-	PIGS	chr17	26698714	26698714	+	SARM1	199827
chr17	1133016	1133016	-	ABR	chr17	1395980	1395980	-	MYO1C	262963			chr17	27182033	27182033	+	ERAL1	chr17	27333458	27333458	-	SEZ6	151424
chr17	1395980	1395980	-	MYO1C	chr17	1133016	1133016	-	ABR	262963			chr17	27333458	27333458	-	SEZ6	chr17	27182033	27182033	+	ERAL1	151424
chr17	2240794	2240794	+	SGSM2	chr17	2496947	2496947	+	PAFAH1B1	256152			chr17	28443824	28443824	+	NSRP1	chr17	29248753	29248753	+	ADAP2	804928
chr17	2496947	2496947	+	PAFAH1B1	chr17	2240794	2240794	+	SGSM2	256152			chr17	29248753	29248753	+	ADAP2	chr17	28443824	28443824	+	NSRP1	804928
chr17	4890970	4890970	-	CAMTA2	chr17	5487829	5487829	-	NLRP1	596858			chr17	30592850	30592850	+	RHBDL3	chr17	30669192	30669192	-	C17orf75	76341
chr17	5487829	5487829	-	NLRP1	chr17	4890970	4890970	-	CAMTA2	596858			chr17	30669192	30669192	-	C17orf75	chr17	30592850	30592850	+	RHBDL3	76341
chr17	6926368	6926368	+	BCL6B	chr17	7123369	7123369	-	DLG4	197000			chr17	32582303	32582303	+	CCL2	chr17	34080258	34080258	-	GAS2L2	1497954
chr17	7123369	7123369	-	DLG4	chr17	6926368	6926368	+	BCL6B	197000			chr17	34080258	34080258	-	GAS2L2	chr17	32582303	32582303	+	CCL2	1497954
chr17	7387568	7387568	-	ZBTB4	chr17	7482955	7482955	+	CD68	95386			chr17	36003475	36003475	-	DDX52	chr17	36105050	36105050	-	HNF1B	101574
chr17	7482955	7482955	+	CD68	chr17	7387568	7387568	-	ZBTB4	95386			chr17	36105050	36105050	-	HNF1B	chr17	36003475	36003475	-	DDX52	101574
chr17	7743223	7743223	+	KDM6B	chr17	7758383	7758383	+	TMEM88	15159			chr17	36507726	36507726	+	SOCS7	chr17	36904589	36904589	-	PCGF2	396862
chr17	7758383	7758383	+	TMEM88	chr17	7761320	7761320	+	CYB5D1	2936			chr17	36904589	36904589	-	PCGF2	chr17	37026111	37026111	+	LASP1	121521
chr17	7761320	7761320	+	CYB5D1	chr17	7758383	7758383	+	TMEM88	2936			chr17	37026111	37026111	+	LASP1	chr17	36904589	36904589	-	PCGF2	121521
chr17	7788113	7788113	+	CHD3	chr17	7761320	7761320	+	CYB5D1	26792			chr17	37617738	37617738	+	CDK12	chr17	37764173	37764173	-	NEUROD2	146434
chr17	8924826	8924826	+	NTN1	chr17	7788113	7788113	+	CHD3	1136712			chr17	37764173	37764173	-	NEUROD2	chr17	37783204	37783204	+	PPP1R1B	19030
chr17	10101923	10101923	-	GAS7	chr17	8924826	8924826	+	NTN1	1177096			chr17	37783204	37783204	+	PPP1R1B	chr17	37764173	37764173	-	NEUROD2	19030
chr17	12569206	12569206	+	MYOCD	chr17	13505246	13505246	-	HS3ST3A1	936039			chr17	38074903	38074903	-	GSDMB	chr17	37783204	37783204	+	PPP1R1B	291698
chr17	13505246	13505246	-	HS3ST3A1	chr17	12569206	12569206	+	MYOCD	936039			chr17	38821429	38821429	-	KRT222	chr17	39165380	39165380	-	KRTAP3-1	343950
chr17	15168643	15168643	-	PMP22	chr17	15466797	15466797	-	TVP23C-CDRT4	298153			chr17	39165380	39165380	-	KRTAP3-1	chr17	39388700	39388700	+	KRTAP9-3	223319
chr17	15466797	15466797	-	TVP23C-CDRT4	chr17	15587625	15587625	-	TRIM16	120827			chr17	39388700	39388700	+	KRTAP9-3	chr17	39394250	39394250	+	KRTAP9-8	5549
chr17	15587625	15587625	-	TRIM16	chr17	15466797	15466797	-	TVP23C-CDRT4	120827			chr17	39394250	39394250	+	KRTAP9-8	chr17	39388700	39388700	+	KRTAP9-3	5549
chr17	16318884	16318884	+	TRPV2	chr17	16557164	16557164	-	ZNF624	238279			chr17	39969255	39969255	+	FKBP10	chr17	40118812	40118812	+	CNP	149556
chr17	16557164	16557164	-	ZNF624	chr17	16318884	16318884	+	TRPV2	238279			chr17	40118812	40118812	+	CNP	chr17	40169457	40169457	-	DNAJC7	50644
chr17	16945770	16945770	+	MPRIP	chr17	16557164	16557164	-	ZNF624	388605			chr17	40169457	40169457	-	DNAJC7	chr17	40169593	40169593	+	NKIRAS2	135
chr17	17584771	17584771	+	RAI1	chr17	17875714	17875714	-	TOM1L2	290942			chr17	40169593	40169593	+	NKIRAS2	chr17	40169457	40169457	-	DNAJC7	135
chr17	17875714	17875714	-	TOM1L2	chr17	18163975	18163975	+	MIEF2	288260			chr17	40610895	40610895	+	ATP6V0A1	chr17	40829012	40829012	-	PLEKHH3	218116
chr17	18163975	18163975	+	MIEF2	chr17	18218308	18218308	-	TOP3A	54332			chr17	40829012	40829012	-	PLEKHH3	chr17	40913244	40913244	+	RAMP2	84231
chr17	18218308	18218308	-	TOP3A	chr17	18163975	18163975	+	MIEF2	54332			chr17	40913244	40913244	+	RAMP2	chr17	40985413	40985413	+	PSME3	72168
chr17	19771249	19771249	-	ULK2	chr17	18218308	18218308	-	TOP3A	1552940			chr17	40985413	40985413	+	PSME3	chr17	40913244	40913244	+	RAMP2	72168
chr17	25783473	25783473	+	KSR1	chr17	26662515	26662515	-	IFT20	879041			chr17	42148040	42148040	+	G6PC3	chr17	42201009	42201009	-	HDAC5	52968
chr17	26662515	26662515	-	IFT20	chr17	26662786	26662786	+	TNFAIP1	270			chr17	42201009	42201009	-	HDAC5	chr17	42148040	42148040	+	G6PC3	52968
chr17	26662786	26662786	+	TNFAIP1	chr17	26662515	26662515	-	IFT20	270			chr17	42422669	42422669	+	GRN	chr17	42634851	42634851	+	FZD2	212181
chr17	26697328	26697328	-	VTN	chr17	26662786	26662786	+	TNFAIP1	34541			chr17	42634851	42634851	+	FZD2	chr17	42422669	42422669	+	GRN	212181
chr17	32582303	32582303	+	CCL2	chr17	33570090	33570090	+	SLFN5	987786			chr17	42908179	42908179	-	GJC1	chr17	43138499	43138499	-	DCAKD	230319
chr17	33570090	33570090	+	SLFN5	chr17	34058657	34058657	+	RASL10B	488566			chr17	43138499	43138499	-	DCAKD	chr17	42908179	42908179	-	GJC1	230319
chr17	34058657	34058657	+	RASL10B	chr17	34122645	34122645	-	MMP28	63987			chr17	45000482	45000482	+	GOSR2	chr17	46047893	46047893	+	CDK5RAP3	1047410
chr17	34122645	34122645	-	MMP28	chr17	34058657	34058657	+	RASL10B	63987			chr17	46047893	46047893	+	CDK5RAP3	chr17	46671103	46671103	-	HOXB5	623209
chr17	34591994	34591994	-	TBC1D3F	chr17	34900767	34900767	+	GGNBP2	308772			chr17	46671103	46671103	-	HOXB5	chr17	46047893	46047893	+	CDK5RAP3	623209
chr17	34900767	34900767	+	GGNBP2	chr17	34591994	34591994	-	TBC1D3F	308772			chr17	47308149	47308149	-	PHOSPHO1	chr17	46671103	46671103	-	HOXB5	637045
chr17	36284004	36284004	+	TBC1D3	chr17	36584707	36584707	+	ARHGAP23	300702			chr17	48423486	48423486	+	XYLT2	chr17	48712241	48712241	+	ABCC3	288754
chr17	36584707	36584707	+	ARHGAP23	chr17	36284004	36284004	+	TBC1D3	300702			chr17	48712241	48712241	+	ABCC3	chr17	48423486	48423486	+	XYLT2	288754
chr17	37793332	37793332	+	STARD3	chr17	38074903	38074903	-	GSDMB	281570			chr17	55162606	55162606	+	AKAP1	chr17	56032773	56032773	-	CUEDC1	870166
chr17	38074903	38074903	-	GSDMB	chr17	38218445	38218445	+	THRA	143541			chr17	56032773	56032773	-	CUEDC1	chr17	56065615	56065615	-	VEZF1	32841
chr17	38218445	38218445	+	THRA	chr17	38074903	38074903	-	GSDMB	143541			chr17	56065615	56065615	-	VEZF1	chr17	56032773	56032773	-	CUEDC1	32841
chr17	38599701	38599701	+	IGFBP4	chr17	38218445	38218445	+	THRA	381255			chr17	56494895	56494895	-	RNF43	chr17	56065615	56065615	-	VEZF1	429279
chr17	39684560	39684560	-	KRT19	chr17	39845136	39845136	+	EIF1	160575			chr17	57785014	57785014	+	VMP1	chr17	58603603	58603603	-	APPBP2	818588
chr17	39845136	39845136	+	EIF1	chr17	39684560	39684560	-	KRT19	160575			chr17	58603603	58603603	-	APPBP2	chr17	58677553	58677553	+	PPM1D	73949
chr17	40811301	40811301	+	TUBG2	chr17	40834548	40834548	+	CNTNAP1	23246			chr17	58677553	58677553	+	PPM1D	chr17	58603603	58603603	-	APPBP2	73949
chr17	40834548	40834548	+	CNTNAP1	chr17	40811301	40811301	+	TUBG2	23246			chr17	59529782	59529782	+	TBX4	chr17	59668580	59668580	-	NACA2	138797
chr17	40897058	40897058	-	EZH1	chr17	40834548	40834548	+	CNTNAP1	62509			chr17	59668580	59668580	-	NACA2	chr17	59529782	59529782	+	TBX4	138797
chr17	41277381	41277381	-	BRCA1	chr17	41322425	41322425	+	NBR1	45043			chr17	61043595	61043595	+	TANC2	chr17	61699776	61699776	+	MAP3K3	656180
chr17	41322425	41322425	+	NBR1	chr17	41277381	41277381	-	BRCA1	45043			chr17	61699776	61699776	+	MAP3K3	chr17	61905023	61905023	-	FTSJ3	205246
chr17	41476360	41476360	+	ARL4D	chr17	41322425	41322425	+	NBR1	153934			chr17	61905023	61905023	-	FTSJ3	chr17	61996199	61996199	-	GH1	91175
chr17	41836159	41836159	-	SOST	chr17	41924543	41924543	+	CD300LG	88383			chr17	61996199	61996199	-	GH1	chr17	61905023	61905023	-	FTSJ3	91175
chr17	41924543	41924543	+	CD300LG	chr17	41836159	41836159	-	SOST	88383			chr17	71088827	71088827	-	SLC39A11	chr17	72358007	72358007	-	BTBD17	1269179
chr17	42201009	42201009	-	HDAC5	chr17	42264318	42264318	+	TMUB2	63308			chr17	72358007	72358007	-	BTBD17	chr17	72920367	72920367	+	OTOP2	562359
chr17	42264318	42264318	+	TMUB2	chr17	42201009	42201009	-	HDAC5	63308			chr17	72920367	72920367	+	OTOP2	chr17	72358007	72358007	-	BTBD17	562359
chr17	42422669	42422669	+	GRN	chr17	42264318	42264318	+	TMUB2	158350			chr17	73511618	73511618	-	CASKIN2	chr17	73512608	73512608	+	TSEN54	989
chr17	44928948	44928948	+	WNT9B	chr17	45286427	45286427	+	MYL4	357478			chr17	73512608	73512608	+	TSEN54	chr17	73511618	73511618	-	CASKIN2	989
chr17	45286427	45286427	+	MYL4	chr17	44928948	44928948	+	WNT9B	357478			chr17	73642330	73642330	+	SMIM6	chr17	73512608	73512608	+	TSEN54	129721
chr17	45933063	45933063	-	SP6	chr17	45286427	45286427	+	MYL4	646635			chr17	73975320	73975320	+	TEN1	chr17	74303761	74303761	-	QRICH2	328440
chr17	46671103	46671103	-	HOXB5	chr17	46688379	46688379	-	HOXB7	17275			chr17	74303761	74303761	-	QRICH2	chr17	74449234	74449234	-	UBE2O	145472
chr17	46688379	46688379	-	HOXB7	chr17	46671103	46671103	-	HOXB5	17275			chr17	74449234	74449234	-	UBE2O	chr17	74303761	74303761	-	QRICH2	145472
chr17	46908396	46908396	+	CALCOCO2	chr17	46688379	46688379	-	HOXB7	220016			chr17	74639839	74639839	-	ST6GALNAC1	chr17	74449234	74449234	-	UBE2O	190604
chr17	48133473	48133473	+	ITGA3	chr17	48207524	48207524	-	SAMD14	74050			chr17	76164625	76164625	+	SYNGR2	chr17	74639839	74639839	-	ST6GALNAC1	1524785
chr17	48207524	48207524	-	SAMD14	chr17	48228038	48228038	-	PPP1R9B	20513			chr17	77704704	77704704	+	ENPP7	chr17	78234650	78234650	+	RNF213	529945
chr17	48228038	48228038	-	PPP1R9B	chr17	48207524	48207524	-	SAMD14	20513			chr17	78234650	78234650	+	RNF213	chr17	77704704	77704704	+	ENPP7	529945
chr17	48278992	48278992	-	COL1A1	chr17	48228038	48228038	-	PPP1R9B	50953			chr17	79519379	79519379	-	FAAP100	chr17	79651040	79651040	+	HGS	131660
chr17	53499196	53499196	-	MMD	chr17	53809442	53809442	-	TMEM100	310245			chr17	79651040	79651040	+	HGS	chr17	79519379	79519379	-	FAAP100	131660
chr17	53809442	53809442	-	TMEM100	chr17	53499196	53499196	-	MMD	310245			chr17	79849462	79849462	-	ALYREF	chr17	80009773	80009773	+	GPS1	160310
chr17	54671059	54671059	+	NOG	chr17	53809442	53809442	-	TMEM100	861616			chr17	80009773	80009773	+	GPS1	chr17	79849462	79849462	-	ALYREF	160310
chr17	57409015	57409015	+	YPEL2	chr17	57785014	57785014	+	VMP1	375998			chr17	80291642	80291642	-	SECTM1	chr17	80009773	80009773	+	GPS1	281868
chr17	57785014	57785014	+	VMP1	chr17	57409015	57409015	+	YPEL2	375998			chr18	596987	596987	+	CLUL1	chr18	7117796	7117796	-	LAMA1	6520808
chr17	59477203	59477203	+	TBX2	chr17	60705030	60705030	+	MRC2	1227826			chr18	7117796	7117796	-	LAMA1	chr18	12254359	12254359	+	CIDEA	5136562
chr17	60705030	60705030	+	MRC2	chr17	61043595	61043595	+	TANC2	338564			chr18	12254359	12254359	+	CIDEA	chr18	7117796	7117796	-	LAMA1	5136562
chr17	61043595	61043595	+	TANC2	chr17	60705030	60705030	+	MRC2	338564			chr18	20714527	20714527	+	CABLES1	chr18	23806408	23806408	+	TAF4B	3091880
chr17	62658425	62658425	-	SMURF2	chr17	61043595	61043595	+	TANC2	1614829			chr18	23806408	23806408	+	TAF4B	chr18	20714527	20714527	+	CABLES1	3091880
chr17	66453665	66453665	-	WIPI1	chr17	68165672	68165672	+	KCNJ2	1712006			chr18	29598787	29598787	+	RNF125	chr18	31021004	31021004	-	CCDC178	1422216
chr17	68165672	68165672	+	KCNJ2	chr17	66453665	66453665	-	WIPI1	1712006			chr18	31021004	31021004	-	CCDC178	chr18	29598787	29598787	+	RNF125	1422216
chr17	70117160	70117160	+	SOX9	chr17	68165672	68165672	+	KCNJ2	1951487			chr18	32924384	32924384	-	ZNF24	chr18	33552587	33552587	+	C18orf21	628202
chr17	72428226	72428226	+	GPRC5C	chr17	72744766	72744766	+	SLC9A3R1	316539			chr18	33552587	33552587	+	C18orf21	chr18	32924384	32924384	-	ZNF24	628202
chr17	72744766	72744766	+	SLC9A3R1	chr17	72968854	72968854	-	HID1	224087			chr18	43304145	43304145	+	SLC14A1	chr18	43405639	43405639	+	SIGLEC15	101493
chr17	72968854	72968854	-	HID1	chr17	72744766	72744766	+	SLC9A3R1	224087			chr18	43405639	43405639	+	SIGLEC15	chr18	43304145	43304145	+	SLC14A1	101493
chr17	73584138	73584138	+	MYO15B	chr17	73874662	73874662	-	TRIM47	290523			chr18	43913980	43913980	+	RNF165	chr18	43405639	43405639	+	SIGLEC15	508340
chr17	73874662	73874662	-	TRIM47	chr17	73584138	73584138	+	MYO15B	290523			chr18	44778031	44778031	-	SKOR2	chr18	43913980	43913980	+	RNF165	864050
chr17	74261428	74261428	+	UBALD2	chr17	74379284	74379284	+	SPHK1	117855			chr18	48351750	48351750	-	MRO	chr18	44778031	44778031	-	SKOR2	3573718
chr17	74379284	74379284	+	SPHK1	chr17	74261428	74261428	+	UBALD2	117855			chr18	56807115	56807115	+	SEC11C	chr18	61254533	61254533	+	SERPINB13	4447417
chr17	74533791	74533791	-	CYGB	chr17	74379284	74379284	+	SPHK1	154506			chr18	61254533	61254533	+	SERPINB13	chr18	61554938	61554938	+	SERPINB2	300404
chr17	74707047	74707047	-	MXRA7	chr17	74533791	74533791	-	CYGB	173255			chr18	61554938	61554938	+	SERPINB2	chr18	61254533	61254533	+	SERPINB13	300404
chr17	75084766	75084766	+	SEC14L1	chr17	74707047	74707047	-	MXRA7	377718			chr18	67956280	67956280	+	SOCS6	chr18	70211577	70211577	-	CBLN2	2255296
chr17	76128508	76128508	-	TMC6	chr17	76357006	76357006	-	SOCS3	228497			chr18	70211577	70211577	-	CBLN2	chr18	71815069	71815069	-	FBXO15	1603491
chr17	76357006	76357006	-	SOCS3	chr17	76128508	76128508	-	TMC6	228497			chr18	71815069	71815069	-	FBXO15	chr18	72265105	72265105	+	ZNF407	450035
chr17	76778424	76778424	-	CYTH1	chr17	76357006	76357006	-	SOCS3	421417			chr18	72265105	72265105	+	ZNF407	chr18	71815069	71815069	-	FBXO15	450035
chr17	77813239	77813239	-	CBX4	chr17	76778424	76778424	-	CYTH1	1034814			chr18	72922751	72922751	+	TSHZ1	chr18	72265105	72265105	+	ZNF407	657645
chr17	79008950	79008950	+	BAIAP2	chr17	79818411	79818411	-	P4HB	809460			chr18	76740274	76740274	+	SALL3	chr18	72922751	72922751	+	TSHZ1	3817522
chr17	79818411	79818411	-	P4HB	chr17	79919063	79919063	-	NOTUM	100651			chr19	926034	926034	+	ARID3A	chr19	1000417	1000417	+	GRIN3B	74382
chr17	79919063	79919063	-	NOTUM	chr17	79818411	79818411	-	P4HB	100651			chr19	1000417	1000417	+	GRIN3B	chr19	926034	926034	+	ARID3A	74382
chr17	80170718	80170718	-	CCDC57	chr17	80186281	80186281	+	SLC16A3	15562			chr19	1205776	1205776	+	STK11	chr19	1248551	1248551	+	MIDN	42774
chr17	80186281	80186281	+	SLC16A3	chr17	80170718	80170718	-	CCDC57	15562			chr19	1248551	1248551	+	MIDN	chr19	1205776	1205776	+	STK11	42774
chr17	80416073	80416073	+	NARF	chr17	80186281	80186281	+	SLC16A3	229791			chr19	1863578	1863578	-	KLF16	chr19	1941170	1941170	+	CSNK1G2	77591
chr18	500701	500701	-	COLEC12	chr18	2847003	2847003	+	EMILIN2	2346301			chr19	1941170	1941170	+	CSNK1G2	chr19	2015713	2015713	-	BTBD2	74542
chr18	2847003	2847003	+	EMILIN2	chr18	3013142	3013142	-	LPIN2	166138			chr19	2015713	2015713	-	BTBD2	chr19	1941170	1941170	+	CSNK1G2	74542
chr18	3013142	3013142	-	LPIN2	chr18	2847003	2847003	+	EMILIN2	166138			chr19	2328585	2328585	-	LSM7	chr19	2015713	2015713	-	BTBD2	312871
chr18	3219966	3219966	-	MYOM1	chr18	3013142	3013142	-	LPIN2	206823			chr19	2785500	2785500	+	THOP1	chr19	3047633	3047633	-	TLE2	262132
chr18	5630662	5630662	-	EPB41L3	chr18	7567313	7567313	+	PTPRM	1936650			chr19	3047633	3047633	-	TLE2	chr19	3136030	3136030	+	GNA15	88396
chr18	7567313	7567313	+	PTPRM	chr18	5630662	5630662	-	EPB41L3	1936650			chr19	3136030	3136030	+	GNA15	chr19	3047633	3047633	-	TLE2	88396
chr18	9708297	9708297	+	RAB31	chr18	7567313	7567313	+	PTPRM	2140983			chr19	3224658	3224658	+	CELF5	chr19	3136030	3136030	+	GNA15	88627
chr18	12307667	12307667	+	TUBB6	chr18	12658106	12658106	-	SPIRE1	350438			chr19	3557584	3557584	-	MFSD12	chr19	3626813	3626813	-	CACTIN	69228
chr18	12658106	12658106	-	SPIRE1	chr18	12307667	12307667	+	TUBB6	350438			chr19	3626813	3626813	-	CACTIN	chr19	3557584	3557584	-	MFSD12	69228
chr18	19749549	19749549	+	GATA6	chr18	21033250	21033250	+	RIOK3	1283700			chr19	3869036	3869036	-	ZFR2	chr19	3933100	3933100	+	NMRK2	64063
chr18	21033250	21033250	+	RIOK3	chr18	21166470	21166470	-	NPC1	133219			chr19	3933100	3933100	+	NMRK2	chr19	3971097	3971097	-	DAPK3	37996
chr18	21166470	21166470	-	NPC1	chr18	21033250	21033250	+	RIOK3	133219			chr19	3971097	3971097	-	DAPK3	chr19	3933100	3933100	+	NMRK2	37996
chr18	42260037	42260037	+	SETBP1	chr18	43405639	43405639	+	SIGLEC15	1145601			chr19	4066897	4066897	-	ZBTB7A	chr19	3971097	3971097	-	DAPK3	95799
chr18	43405639	43405639	+	SIGLEC15	chr18	43652226	43652226	-	PSTPIP2	246586			chr19	4182560	4182560	-	SIRT6	chr19	4066897	4066897	-	ZBTB7A	115662
chr18	43652226	43652226	-	PSTPIP2	chr18	43405639	43405639	+	SIGLEC15	246586			chr19	4338824	4338824	-	STAP2	chr19	4472293	4472293	+	HDGFL2	133468
chr18	44702735	44702735	-	IER3IP1	chr18	43652226	43652226	-	PSTPIP2	1050508			chr19	4472293	4472293	+	HDGFL2	chr19	4338824	4338824	-	STAP2	133468
chr18	46065401	46065401	+	CTIF	chr18	46477081	46477081	-	SMAD7	411679			chr19	4723854	4723854	-	DPP9	chr19	4867679	4867679	-	PLIN3	143824
chr18	46477081	46477081	-	SMAD7	chr18	46065401	46065401	+	CTIF	411679			chr19	4867679	4867679	-	PLIN3	chr19	4723854	4723854	-	DPP9	143824
chr18	47088426	47088426	+	LIPG	chr18	46477081	46477081	-	SMAD7	611344			chr19	5791174	5791174	-	DUS3L	chr19	6279986	6279986	-	MLLT1	488811
chr18	48724051	48724051	-	MEX3C	chr18	47088426	47088426	+	LIPG	1635624			chr19	6279986	6279986	-	MLLT1	chr19	6433774	6433774	-	SLC25A41	153787
chr18	51751039	51751039	-	MBD2	chr18	52385087	52385087	+	RAB27B	634047			chr19	6433774	6433774	-	SLC25A41	chr19	6279986	6279986	-	MLLT1	153787
chr18	52385087	52385087	+	RAB27B	chr18	51751039	51751039	-	MBD2	634047			chr19	6720661	6720661	-	C3	chr19	6739690	6739690	+	TRIP10	19028
chr18	53303188	53303188	-	TCF4	chr18	52385087	52385087	+	RAB27B	918100			chr19	6739690	6739690	+	TRIP10	chr19	6720661	6720661	-	C3	19028
chr18	55470547	55470547	-	ATP8B1	chr18	56296323	56296323	-	ALPK2	825775			chr19	7413841	7413841	+	ARHGEF18	chr19	7562433	7562433	+	TEX45	148591
chr18	56296323	56296323	-	ALPK2	chr18	56338696	56338696	+	MALT1	42372			chr19	7562433	7562433	+	TEX45	chr19	7599049	7599049	+	PNPLA6	36615
chr18	56338696	56338696	+	MALT1	chr18	56296323	56296323	-	ALPK2	42372			chr19	7599049	7599049	+	PNPLA6	chr19	7562433	7562433	+	TEX45	36615
chr18	57026497	57026497	-	LMAN1	chr18	56338696	56338696	+	MALT1	687800			chr19	7979714	7979714	+	TGFBR3L	chr19	7599049	7599049	+	PNPLA6	380664
chr18	59560240	59560240	-	RNF152	chr18	60382773	60382773	+	PHLPP1	822532			chr19	8373242	8373242	-	CD320	chr19	7979714	7979714	+	TGFBR3L	393527
chr18	60382773	60382773	+	PHLPP1	chr18	59560240	59560240	-	RNF152	822532			chr19	9092018	9092018	-	MUC16	chr19	9609292	9609292	-	ZNF560	517273
chr18	67068123	67068123	+	DOK6	chr18	72921094	72921094	-	ZADH2	5852970			chr19	9609292	9609292	-	ZNF560	chr19	9938593	9938593	+	UBL5	329300
chr18	72921094	72921094	-	ZADH2	chr18	74207198	74207198	-	ZNF516	1286103			chr19	9938593	9938593	+	UBL5	chr19	9609292	9609292	-	ZNF560	329300
chr18	74207198	74207198	-	ZNF516	chr18	72921094	72921094	-	ZADH2	1286103			chr19	10342007	10342007	-	S1PR2	chr19	10654579	10654579	+	ATG4D	312571
chr18	77155929	77155929	+	NFATC1	chr18	77867145	77867145	+	ADNP2	711215			chr19	10654579	10654579	+	ATG4D	chr19	10342007	10342007	-	S1PR2	312571
chr18	77867145	77867145	+	ADNP2	chr18	77155929	77155929	+	NFATC1	711215			chr19	10982228	10982228	+	CARM1	chr19	10654579	10654579	+	ATG4D	327648
chr19	460996	460996	-	SHC2	chr19	676391	676391	+	FSTL3	215394			chr19	11350294	11350294	+	ANGPTL8	chr19	11670051	11670051	-	ELOF1	319756
chr19	676391	676391	+	FSTL3	chr19	708934	708934	+	PALM	32542			chr19	11670051	11670051	-	ELOF1	chr19	11689790	11689790	-	ACP5	19738
chr19	708934	708934	+	PALM	chr19	676391	676391	+	FSTL3	32542			chr19	11689790	11689790	-	ACP5	chr19	11708297	11708297	+	ZNF627	18506
chr19	926034	926034	+	ARID3A	chr19	1000417	1000417	+	GRIN3B	74382			chr19	11708297	11708297	+	ZNF627	chr19	11689790	11689790	-	ACP5	18506
chr19	1000417	1000417	+	GRIN3B	chr19	1021122	1021122	-	TMEM259	20704			chr19	11998596	11998596	+	ZNF69	chr19	11708297	11708297	+	ZNF627	290298
chr19	1021122	1021122	-	TMEM259	chr19	1000417	1000417	+	GRIN3B	20704			chr19	12405714	12405714	-	ZNF44	chr19	12476497	12476497	-	ZNF442	70782
chr19	1269266	1269266	+	CIRBP	chr19	1021122	1021122	-	TMEM259	248143			chr19	12476497	12476497	-	ZNF442	chr19	12405714	12405714	-	ZNF44	70782
chr19	2096325	2096325	-	MOB3A	chr19	2151565	2151565	-	AP3D1	55239			chr19	12886366	12886366	-	HOOK2	chr19	12917397	12917397	+	RNASEH2A	31030
chr19	2151565	2151565	-	AP3D1	chr19	2096325	2096325	-	MOB3A	55239			chr19	12917397	12917397	+	RNASEH2A	chr19	12886366	12886366	-	HOOK2	31030
chr19	2476124	2476124	+	GADD45B	chr19	2151565	2151565	-	AP3D1	324558			chr19	13049422	13049422	+	CALR	chr19	13068037	13068037	-	GADD45GIP1	18614
chr19	3585475	3585475	+	GIPC3	chr19	4639527	4639527	+	TNFAIP8L1	1054051			chr19	13068037	13068037	-	GADD45GIP1	chr19	13049422	13049422	+	CALR	18614
chr19	4639527	4639527	+	TNFAIP8L1	chr19	4831724	4831724	-	TICAM1	192196			chr19	13106288	13106288	+	NFIX	chr19	13068037	13068037	-	GADD45GIP1	38250
chr19	4831724	4831724	-	TICAM1	chr19	4867679	4867679	-	PLIN3	35954			chr19	13229077	13229077	+	NACC1	chr19	13106288	13106288	+	NFIX	122788
chr19	4867679	4867679	-	PLIN3	chr19	4831724	4831724	-	TICAM1	35954			chr19	14544117	14544117	+	PKN1	chr19	15343858	15343858	-	EPHX3	799740
chr19	4969123	4969123	+	KDM4B	chr19	4867679	4867679	-	PLIN3	101443			chr19	15343858	15343858	-	EPHX3	chr19	14544117	14544117	+	PKN1	799740
chr19	5340823	5340823	-	PTPRS	chr19	4969123	4969123	+	KDM4B	371699			chr19	16739015	16739015	-	MED26	chr19	17337034	17337034	+	OCEL1	598018
chr19	5904882	5904882	+	VMAC	chr19	5914264	5914264	+	CAPS	9381			chr19	17337034	17337034	+	OCEL1	chr19	17445664	17445664	-	ANO8	108629
chr19	5914264	5914264	+	CAPS	chr19	5904882	5904882	+	VMAC	9381			chr19	17445664	17445664	-	ANO8	chr19	17337034	17337034	+	OCEL1	108629
chr19	8429038	8429038	+	ANGPTL4	chr19	10491248	10491248	-	TYK2	2062209			chr19	18208587	18208587	+	MAST3	chr19	18314852	18314852	-	RAB3A	106264
chr19	10491248	10491248	-	TYK2	chr19	10828728	10828728	+	DNM2	337479			chr19	18314852	18314852	-	RAB3A	chr19	18208587	18208587	+	MAST3	106264
chr19	10828728	10828728	+	DNM2	chr19	10491248	10491248	-	TYK2	337479			chr19	18508432	18508432	-	LRRC25	chr19	18314852	18314852	-	RAB3A	193579
chr19	11373200	11373200	-	DOCK6	chr19	11494990	11494990	-	EPOR	121789			chr19	19174802	19174802	+	SLC25A42	chr19	19431637	19431637	+	MAU2	256834
chr19	11494990	11494990	-	EPOR	chr19	11373200	11373200	-	DOCK6	121789			chr19	19431637	19431637	+	MAU2	chr19	19174802	19174802	+	SLC25A42	256834
chr19	11649665	11649665	+	CNN1	chr19	11494990	11494990	-	EPOR	154674			chr19	20188808	20188808	+	ZNF90	chr19	19431637	19431637	+	MAU2	757170
chr19	12405714	12405714	-	ZNF44	chr19	12834746	12834746	-	TNPO2	429031			chr19	21541731	21541731	+	ZNF738	chr19	21579934	21579934	+	ZNF493	38202
chr19	12834746	12834746	-	TNPO2	chr19	12902299	12902299	+	JUNB	67552			chr19	21579934	21579934	+	ZNF493	chr19	21541731	21541731	+	ZNF738	38202
chr19	12902299	12902299	+	JUNB	chr19	12834746	12834746	-	TNPO2	67552			chr19	21688403	21688403	+	ZNF429	chr19	21579934	21579934	+	ZNF493	108468
chr19	13213672	13213672	-	LYL1	chr19	12902299	12902299	+	JUNB	311372			chr19	22817125	22817125	+	ZNF492	chr19	23185978	23185978	-	ZNF728	368852
chr19	13842565	13842565	+	CCDC130	chr19	13875335	13875335	+	MRI1	32769			chr19	23185978	23185978	-	ZNF728	chr19	23433196	23433196	-	ZNF724	247217
chr19	13875335	13875335	+	MRI1	chr19	13842565	13842565	+	CCDC130	32769			chr19	23433196	23433196	-	ZNF724	chr19	23578273	23578273	-	ZNF91	145076
chr19	16435636	16435636	+	KLF2	chr19	17137620	17137620	-	CPAMD8	701983			chr19	23578273	23578273	-	ZNF91	chr19	23433196	23433196	-	ZNF724	145076
chr19	17137620	17137620	-	CPAMD8	chr19	17488151	17488151	-	PLVAP	350530			chr19	24216206	24216206	+	ZNF254	chr19	23578273	23578273	-	ZNF91	637932
chr19	17488151	17488151	-	PLVAP	chr19	17581332	17581332	+	SLC27A1	93180			chr19	30414563	30414563	+	URI1	chr19	33166086	33166086	-	ANKRD27	2751522
chr19	17581332	17581332	+	SLC27A1	chr19	17666457	17666457	+	COLGALT1	85124			chr19	33166086	33166086	-	ANKRD27	chr19	33210672	33210672	+	TDRD12	44585
chr19	17666457	17666457	+	COLGALT1	chr19	17581332	17581332	+	SLC27A1	85124			chr19	33210672	33210672	+	TDRD12	chr19	33166086	33166086	-	ANKRD27	44585
chr19	17958791	17958791	-	JAK3	chr19	17666457	17666457	+	COLGALT1	292333			chr19	34972662	34972662	+	WTIP	chr19	35485630	35485630	+	GRAMD1A	512967
chr19	18496967	18496967	+	GDF15	chr19	18717609	18717609	-	CRLF1	220641			chr19	35485630	35485630	+	GRAMD1A	chr19	35719628	35719628	-	FAM187B	233997
chr19	18717609	18717609	-	CRLF1	chr19	18496967	18496967	+	GDF15	220641			chr19	35719628	35719628	-	FAM187B	chr19	35485630	35485630	+	GRAMD1A	233997
chr19	19639719	19639719	+	YJEFN3	chr19	18717609	18717609	-	CRLF1	922109			chr19	36139224	36139224	+	COX6B1	chr19	36195459	36195459	+	ZBTB32	56234
chr19	36119917	36119917	+	RBM42	chr19	36523775	36523775	-	CLIP3	403857			chr19	36195459	36195459	+	ZBTB32	chr19	36236551	36236551	+	PSENEN	41091
chr19	36523775	36523775	-	CLIP3	chr19	36119917	36119917	+	RBM42	403857			chr19	36236551	36236551	+	PSENEN	chr19	36249076	36249076	+	PROSER3	12524
chr19	39138288	39138288	+	ACTN4	chr19	39390502	39390502	-	SIRT2	252213			chr19	36249076	36249076	+	PROSER3	chr19	36236551	36236551	+	PSENEN	12524
chr19	39390502	39390502	-	SIRT2	chr19	39138288	39138288	+	ACTN4	252213			chr19	36399197	36399197	-	TYROBP	chr19	36505141	36505141	-	ALKBH6	105943
chr19	40337019	40337019	-	FBL	chr19	40791252	40791252	-	AKT2	454232			chr19	36505141	36505141	-	ALKBH6	chr19	36505403	36505403	+	LOC101927572	261
chr19	40791252	40791252	-	AKT2	chr19	40854331	40854331	+	PLD3	63078			chr19	36505403	36505403	+	LOC101927572	chr19	36505141	36505141	-	ALKBH6	261
chr19	40854331	40854331	+	PLD3	chr19	40791252	40791252	-	AKT2	63078			chr19	36523775	36523775	-	CLIP3	chr19	36505403	36505403	+	LOC101927572	18371
chr19	40919285	40919285	-	PRX	chr19	40931899	40931899	-	SERTAD1	12613			chr19	37808783	37808783	+	ZNF875	chr19	37958673	37958673	+	ZNF570	149889
chr19	40931899	40931899	-	SERTAD1	chr19	40919285	40919285	-	PRX	12613			chr19	37958673	37958673	+	ZNF570	chr19	37808783	37808783	+	ZNF875	149889
chr19	41099071	41099071	+	LTBP4	chr19	40931899	40931899	-	SERTAD1	167171			chr19	38210662	38210662	-	ZNF607	chr19	37958673	37958673	+	ZNF570	251988
chr19	41725127	41725127	+	AXL	chr19	41859827	41859827	-	TGFB1	134699			chr19	38794890	38794890	+	C19orf33	chr19	39109827	39109827	+	EIF3K	314936
chr19	41859827	41859827	-	TGFB1	chr19	41725127	41725127	+	AXL	134699			chr19	39109827	39109827	+	EIF3K	chr19	39138288	39138288	+	ACTN4	28460
chr19	42387250	42387250	+	ARHGEF1	chr19	42636625	42636625	-	POU2F2	249374			chr19	39138288	39138288	+	ACTN4	chr19	39109827	39109827	+	EIF3K	28460
chr19	42636625	42636625	-	POU2F2	chr19	42387250	42387250	+	ARHGEF1	249374			chr19	39687603	39687603	+	NCCRP1	chr19	39694903	39694903	-	SYCN	7299
chr19	44031353	44031353	-	ETHE1	chr19	44174498	44174498	-	PLAUR	143144			chr19	39694903	39694903	-	SYCN	chr19	39687603	39687603	+	NCCRP1	7299
chr19	44174498	44174498	-	PLAUR	chr19	44259114	44259114	-	SMG9	84615			chr19	39787046	39787046	+	IFNL1	chr19	39694903	39694903	-	SYCN	92142
chr19	44259114	44259114	-	SMG9	chr19	44174498	44174498	-	PLAUR	84615			chr19	39881746	39881746	-	PAF1	chr19	39882017	39882017	+	MED29	270
chr19	45873845	45873845	-	ERCC2	chr19	45954805	45954805	-	ERCC1	80959			chr19	39882017	39882017	+	MED29	chr19	39881746	39881746	-	PAF1	270
chr19	45954805	45954805	-	ERCC1	chr19	46000305	46000305	-	RTN2	45499			chr19	40005752	40005752	+	SELENOV	chr19	40093163	40093163	+	LGALS13	87410
chr19	46000305	46000305	-	RTN2	chr19	45954805	45954805	-	ERCC1	45499			chr19	40093163	40093163	+	LGALS13	chr19	40005752	40005752	+	SELENOV	87410
chr19	46105470	46105470	-	GPR4	chr19	46171478	46171478	+	GIPR	66007			chr19	40267092	40267092	+	LEUTX	chr19	40093163	40093163	+	LGALS13	173928
chr19	46171478	46171478	+	GIPR	chr19	46105470	46105470	-	GPR4	66007			chr19	40502966	40502966	+	ZNF546	chr19	40697332	40697332	+	MAP3K10	194365
chr19	46285748	46285748	-	DMPK	chr19	46366405	46366405	-	SYMPK	80656			chr19	40697332	40697332	+	MAP3K10	chr19	40854331	40854331	+	PLD3	156998
chr19	46366405	46366405	-	SYMPK	chr19	46285748	46285748	-	DMPK	80656			chr19	40854331	40854331	+	PLD3	chr19	40697332	40697332	+	MAP3K10	156998
chr19	47128346	47128346	-	PTGIR	chr19	47137939	47137939	-	GNG8	9592			chr19	41099071	41099071	+	LTBP4	chr19	40854331	40854331	+	PLD3	244739
chr19	47137939	47137939	-	GNG8	chr19	47128346	47128346	-	PTGIR	9592			chr19	41594355	41594355	+	CYP2A13	chr19	41859827	41859827	-	TGFB1	265471
chr19	48216678	48216678	+	EHD2	chr19	48673860	48673860	-	LIG1	457181			chr19	41859827	41859827	-	TGFB1	chr19	41594355	41594355	+	CYP2A13	265471
chr19	48673860	48673860	-	LIG1	chr19	48828808	48828808	+	EMP3	154947			chr19	42192199	42192199	-	CEACAM7	chr19	42387250	42387250	+	ARHGEF1	195050
chr19	48828808	48828808	+	EMP3	chr19	48972464	48972464	+	CYTH2	143655			chr19	42387250	42387250	+	ARHGEF1	chr19	42569967	42569967	-	GRIK5	182716
chr19	48972464	48972464	+	CYTH2	chr19	48828808	48828808	+	EMP3	143655			chr19	42569967	42569967	-	GRIK5	chr19	42572628	42572628	+	ZNF574	2660
chr19	49243867	49243867	-	RASIP1	chr19	49375648	49375648	+	PPP1R15A	131780			chr19	42572628	42572628	+	ZNF574	chr19	42569967	42569967	-	GRIK5	2660
chr19	49375648	49375648	+	PPP1R15A	chr19	49403568	49403568	+	NUCB1	27919			chr19	43773682	43773682	-	PSG9	chr19	44079679	44079679	-	XRCC1	305996
chr19	49403568	49403568	+	NUCB1	chr19	49375648	49375648	+	PPP1R15A	27919			chr19	44079679	44079679	-	XRCC1	chr19	43773682	43773682	-	PSG9	305996
chr19	49661048	49661048	+	TRPM4	chr19	49828448	49828448	-	SLC6A16	167399			chr19	44645706	44645706	+	ZNF234	chr19	44871375	44871375	-	ZNF112	225668
chr19	49828448	49828448	-	SLC6A16	chr19	49661048	49661048	+	TRPM4	167399			chr19	44871375	44871375	-	ZNF112	chr19	44645706	44645706	+	ZNF234	225668
chr19	50031259	50031259	+	RCN3	chr19	50143400	50143400	-	RRAS	112140			chr19	45754528	45754528	+	MARK4	chr19	45844007	45844007	+	KLC3	89478
chr19	50143400	50143400	-	RRAS	chr19	50031259	50031259	+	RCN3	112140			chr19	45844007	45844007	+	KLC3	chr19	45909619	45909619	-	PPP1R13L	65611
chr19	51226620	51226620	+	CLEC11A	chr19	52074535	52074535	+	ZNF175	847914			chr19	45909619	45909619	-	PPP1R13L	chr19	45909901	45909901	+	POLR1G	281
chr19	52074535	52074535	+	ZNF175	chr19	51226620	51226620	+	CLEC11A	847914			chr19	45909901	45909901	+	POLR1G	chr19	45909619	45909619	-	PPP1R13L	281
chr19	53193834	53193834	-	ZNF83	chr19	52074535	52074535	+	ZNF175	1119298			chr19	45954805	45954805	-	ERCC1	chr19	45909901	45909901	+	POLR1G	44903
chr19	54412531	54412531	+	CACNG7	chr19	54693733	54693733	-	MBOAT7	281201			chr19	47220384	47220384	-	PRKD2	chr19	47925490	47925490	-	MEIS3	705105
chr19	54693733	54693733	-	MBOAT7	chr19	54960376	54960376	+	LENG8	266642			chr19	47925490	47925490	-	MEIS3	chr19	47220384	47220384	-	PRKD2	705105
chr19	54960376	54960376	+	LENG8	chr19	54984443	54984443	-	CDC42EP5	24066			chr19	48759203	48759203	-	CARD8	chr19	49403568	49403568	+	NUCB1	644364
chr19	54984443	54984443	-	CDC42EP5	chr19	54960376	54960376	+	LENG8	24066			chr19	49403568	49403568	+	NUCB1	chr19	49956481	49956481	+	ALDH16A1	552912
chr19	55795364	55795364	+	BRSK1	chr19	55881831	55881831	-	IL11	86466			chr19	49956481	49956481	+	ALDH16A1	chr19	49403568	49403568	+	NUCB1	552912
chr19	55881831	55881831	-	IL11	chr19	55795364	55795364	+	BRSK1	86466			chr19	50868896	50868896	-	NAPSA	chr19	51017941	51017941	-	ASPDH	149044
chr19	55999802	55999802	+	SSC5D	chr19	55881831	55881831	-	IL11	117970			chr19	51017941	51017941	-	ASPDH	chr19	51071692	51071692	-	LRRC4B	53750
chr19	57019223	57019223	+	ZNF471	chr19	55999802	55999802	+	SSC5D	1019420			chr19	51071692	51071692	-	LRRC4B	chr19	51017941	51017941	-	ASPDH	53750
chr19	58361226	58361226	+	ZNF587	chr19	58790320	58790320	+	ZNF8	429093			chr19	51143138	51143138	-	SYT3	chr19	51071692	51071692	-	LRRC4B	71445
chr19	58790320	58790320	+	ZNF8	chr19	58361226	58361226	+	ZNF587	429093			chr19	51504958	51504958	-	KLK8	chr19	51531247	51531247	-	KLK11	26288
chr2	1748287	1748287	-	PXDN	chr2	8822185	8822185	+	ID2	7073897			chr19	51531247	51531247	-	KLK11	chr19	51504958	51504958	-	KLK8	26288
chr2	8822185	8822185	+	ID2	chr2	10443029	10443029	+	HPCAL1	1620843			chr19	51815101	51815101	+	IGLON5	chr19	51893845	51893845	-	C19orf84	78743
chr2	10443029	10443029	+	HPCAL1	chr2	8822185	8822185	+	ID2	1620843			chr19	51893845	51893845	-	C19orf84	chr19	51815101	51815101	+	IGLON5	78743
chr2	20212429	20212429	-	MATN3	chr2	20646834	20646834	+	RHOB	434404			chr19	52391229	52391229	-	ZNF577	chr19	52599018	52599018	-	ZNF841	207788
chr2	20646834	20646834	+	RHOB	chr2	20850858	20850858	-	HS1BP3	204023			chr19	52599018	52599018	-	ZNF841	chr19	52391229	52391229	-	ZNF577	207788
chr2	20850858	20850858	-	HS1BP3	chr2	20866903	20866903	+	GDF7	16044			chr19	52956805	52956805	+	ZNF578	chr19	53030908	53030908	+	ZNF808	74102
chr2	20866903	20866903	+	GDF7	chr2	20850858	20850858	-	HS1BP3	16044			chr19	53030908	53030908	+	ZNF808	chr19	52956805	52956805	+	ZNF578	74102
chr2	23608049	23608049	+	KLHL29	chr2	20866903	20866903	+	GDF7	2741145			chr19	53360872	53360872	-	ZNF468	chr19	53030908	53030908	+	ZNF808	329963
chr2	27255832	27255832	+	TMEM214	chr2	27301482	27301482	+	EMILIN1	45649			chr19	54024267	54024267	+	ZNF331	chr19	54385450	54385450	+	PRKCG	361182
chr2	27301482	27301482	+	EMILIN1	chr2	27255832	27255832	+	TMEM214	45649			chr19	54385450	54385450	+	PRKCG	chr19	54641477	54641477	+	CNOT3	256026
chr2	28615724	28615724	+	FOSL2	chr2	29320541	29320541	+	CLIP4	704816			chr19	54641477	54641477	+	CNOT3	chr19	54693733	54693733	-	MBOAT7	52255
chr2	29320541	29320541	+	CLIP4	chr2	28615724	28615724	+	FOSL2	704816			chr19	54693733	54693733	-	MBOAT7	chr19	54694118	54694118	+	TSEN34	384
chr2	30369872	30369872	+	YPEL5	chr2	30454399	30454399	+	LBH	84526			chr19	54694118	54694118	+	TSEN34	chr19	54693733	54693733	-	MBOAT7	384
chr2	30454399	30454399	+	LBH	chr2	30369872	30369872	+	YPEL5	84526			chr19	54761136	54761136	-	LILRB5	chr19	54694118	54694118	+	TSEN34	67017
chr2	31457017	31457017	+	EHD3	chr2	30454399	30454399	+	LBH	1002617			chr19	54960376	54960376	+	LENG8	chr19	55128383	55128383	+	LILRB1	168006
chr2	33172019	33172019	+	LTBP1	chr2	33661414	33661414	+	RASGRP3	489394			chr19	55128383	55128383	+	LILRB1	chr19	54960376	54960376	+	LENG8	168006
chr2	33661414	33661414	+	RASGRP3	chr2	33172019	33172019	+	LTBP1	489394			chr19	55629005	55629005	-	PPP1R12C	chr19	55770385	55770385	-	PPP6R1	141379
chr2	39664426	39664426	-	MAP4K3	chr2	44001177	44001177	+	DYNC2LI1	4336750			chr19	55770385	55770385	-	PPP6R1	chr19	55874628	55874628	-	FAM71E2	104242
chr2	44001177	44001177	+	DYNC2LI1	chr2	45878813	45878813	+	PRKCE	1877635			chr19	55874628	55874628	-	FAM71E2	chr19	55954230	55954230	-	SHISA7	79601
chr2	45878813	45878813	+	PRKCE	chr2	46524545	46524545	+	EPAS1	645731			chr19	55954230	55954230	-	SHISA7	chr19	55996554	55996554	+	NAT14	42323
chr2	46524545	46524545	+	EPAS1	chr2	45878813	45878813	+	PRKCE	645731			chr19	55996554	55996554	+	NAT14	chr19	55954230	55954230	-	SHISA7	42323
chr2	48757292	48757292	+	STON1	chr2	46524545	46524545	+	EPAS1	2232746			chr19	56092214	56092214	-	ZNF579	chr19	56135932	56135932	-	ZNF784	43717
chr2	54014067	54014067	+	ERLEC1	chr2	55459038	55459038	+	RPS27A	1444970			chr19	56135932	56135932	-	ZNF784	chr19	56092214	56092214	-	ZNF579	43717
chr2	55459038	55459038	+	RPS27A	chr2	56411124	56411124	+	CCDC85A	952085			chr19	56347941	56347941	-	NLRP11	chr19	56459197	56459197	+	NLRP8	111255
chr2	56411124	56411124	+	CCDC85A	chr2	55459038	55459038	+	RPS27A	952085			chr19	56459197	56459197	+	NLRP8	chr19	56347941	56347941	-	NLRP11	111255
chr2	64881047	64881047	-	SERTAD2	chr2	65215612	65215612	+	SLC1A4	334564			chr19	56784116	56784116	+	EDDM13	chr19	56459197	56459197	+	NLRP8	324918
chr2	65215612	65215612	+	SLC1A4	chr2	64881047	64881047	-	SERTAD2	334564			chr19	57656570	57656570	-	ZIM3	chr19	57901217	57901217	+	ZNF548	244646
chr2	65659733	65659733	-	SPRED2	chr2	65215612	65215612	+	SLC1A4	444120			chr19	57901217	57901217	+	ZNF548	chr19	57656570	57656570	-	ZIM3	244646
chr2	66662256	66662256	+	MEIS1	chr2	65659733	65659733	-	SPRED2	1002522			chr19	58238992	58238992	-	ZNF671	chr19	58485902	58485902	-	C19orf18	246909
chr2	68694716	68694716	+	APLF	chr2	69098529	69098529	-	BMP10	403812			chr19	58485902	58485902	-	C19orf18	chr19	58545392	58545392	+	ZSCAN1	59489
chr2	69098529	69098529	-	BMP10	chr2	69240275	69240275	+	ANTXR1	141745			chr19	58545392	58545392	+	ZSCAN1	chr19	58485902	58485902	-	C19orf18	59489
chr2	69240275	69240275	+	ANTXR1	chr2	69098529	69098529	-	BMP10	141745			chr19	58740046	58740046	+	ZNF544	chr19	58907456	58907456	+	RNF225	167409
chr2	70142172	70142172	+	MXD1	chr2	69240275	69240275	+	ANTXR1	901896			chr19	58907456	58907456	+	RNF225	chr19	59069978	59069978	-	UBE2M	162521
chr2	71558884	71558884	+	ZNF638	chr2	71680690	71680690	+	DYSF	121805			chr19	59069978	59069978	-	UBE2M	chr19	58907456	58907456	+	RNF225	162521
chr2	71680690	71680690	+	DYSF	chr2	71558884	71558884	+	ZNF638	121805			chr2	264866	264866	-	SH3YL1	chr2	5832515	5832515	+	SOX11	5567648
chr2	73114536	73114536	+	SPR	chr2	73340076	73340076	-	RAB11FIP5	225539			chr2	5832515	5832515	+	SOX11	chr2	264866	264866	-	SH3YL1	5567648
chr2	73340076	73340076	-	RAB11FIP5	chr2	73114536	73114536	+	SPR	225539			chr2	11674170	11674170	+	GREB1	chr2	15701458	15701458	-	NBAS	4027287
chr2	73612885	73612885	+	ALMS1	chr2	73340076	73340076	-	RAB11FIP5	272808			chr2	15701458	15701458	-	NBAS	chr2	17935135	17935135	+	GEN1	2233676
chr2	74685564	74685564	+	WBP1	chr2	74781069	74781069	-	LOXL3	95504			chr2	17935135	17935135	+	GEN1	chr2	15701458	15701458	-	NBAS	2233676
chr2	74781069	74781069	-	LOXL3	chr2	74685564	74685564	+	WBP1	95504			chr2	20552014	20552014	-	PUM2	chr2	21022890	21022890	-	LDAH	470875
chr2	75938041	75938041	-	GCFC2	chr2	74781069	74781069	-	LOXL3	1156971			chr2	21022890	21022890	-	LDAH	chr2	20552014	20552014	-	PUM2	470875
chr2	85132779	85132779	+	TMSB10	chr2	85788616	85788616	-	GGCX	655836			chr2	24308085	24308085	-	TP53I3	chr2	26101356	26101356	-	ASXL2	1793270
chr2	85788616	85788616	-	GGCX	chr2	85132779	85132779	+	TMSB10	655836			chr2	26101356	26101356	-	ASXL2	chr2	26569657	26569657	-	ADGRF3	468300
chr2	86668493	86668493	+	KDM3A	chr2	86851000	86851000	-	RNF103	182506			chr2	26569657	26569657	-	ADGRF3	chr2	26101356	26101356	-	ASXL2	468300
chr2	86851000	86851000	-	RNF103	chr2	86668493	86668493	+	KDM3A	182506			chr2	27294522	27294522	-	OST4	chr2	27593324	27593324	-	EIF2B4	298801
chr2	87140934	87140934	+	RGPD2	chr2	87144737	87144737	+	RGPD1	3802			chr2	27593324	27593324	-	EIF2B4	chr2	27719705	27719705	+	GCKR	126380
chr2	87144737	87144737	+	RGPD1	chr2	87140934	87140934	+	RGPD2	3802			chr2	27719705	27719705	+	GCKR	chr2	27593324	27593324	-	EIF2B4	126380
chr2	95831553	95831553	+	ZNF2	chr2	96657572	96657572	-	ANKRD36C	826018			chr2	28718926	28718926	+	PLB1	chr2	27719705	27719705	+	GCKR	999220
chr2	96657572	96657572	-	ANKRD36C	chr2	95831553	95831553	+	ZNF2	826018			chr2	37423230	37423230	-	SULT6B1	chr2	37458739	37458739	-	CEBPZ	35508
chr2	97535817	97535817	-	SEMA4C	chr2	96657572	96657572	-	ANKRD36C	878244			chr2	37458739	37458739	-	CEBPZ	chr2	37458800	37458800	+	NDUFAF7	60
chr2	102003965	102003965	-	CREG2	chr2	97535817	97535817	-	SEMA4C	4468147			chr2	37458800	37458800	+	NDUFAF7	chr2	37458739	37458739	-	CEBPZ	60
chr2	107503565	107503565	-	ST6GAL2	chr2	108994409	108994409	+	SULT1C4	1490843			chr2	42721708	42721708	+	MTA3	chr2	43823185	43823185	-	THADA	1101476
chr2	108994409	108994409	+	SULT1C4	chr2	109150126	109150126	+	LIMS1	155716			chr2	43823185	43823185	-	THADA	chr2	42721708	42721708	+	MTA3	1101476
chr2	109150126	109150126	+	LIMS1	chr2	108994409	108994409	+	SULT1C4	155716			chr2	48541437	48541437	+	FOXN2	chr2	43823185	43823185	-	THADA	4718251
chr2	109745660	109745660	+	SH3RF3	chr2	109150126	109150126	+	LIMS1	595533			chr2	55746730	55746730	+	CFAP36	chr2	56150917	56150917	-	EFEMP1	404186
chr2	110550334	110550334	+	RGPD5	chr2	110551850	110551850	+	RGPD8	1515			chr2	56150917	56150917	-	EFEMP1	chr2	55746730	55746730	+	CFAP36	404186
chr2	110551850	110551850	+	RGPD8	chr2	110550334	110550334	+	RGPD5	1515			chr2	61108708	61108708	+	REL	chr2	64881047	64881047	-	SERTAD2	3772338
chr2	110656264	110656264	+	LIMS3	chr2	110551850	110551850	+	RGPD8	104413			chr2	64881047	64881047	-	SERTAD2	chr2	61108708	61108708	+	REL	3772338
chr2	112812845	112812845	+	TMEM87B	chr2	114384842	114384842	+	RABL2A	1571996			chr2	69614359	69614359	-	GFPT1	chr2	69870871	69870871	-	AAK1	256511
chr2	114384842	114384842	+	RABL2A	chr2	112812845	112812845	+	TMEM87B	1571996			chr2	69870871	69870871	-	AAK1	chr2	70056791	70056791	+	GMCL1	185919
chr2	120770652	120770652	+	EPB41L5	chr2	121010427	121010427	+	RALB	239774			chr2	70056791	70056791	+	GMCL1	chr2	69870871	69870871	-	AAK1	185919
chr2	121010427	121010427	+	RALB	chr2	120770652	120770652	+	EPB41L5	239774			chr2	73460367	73460367	-	PRADC1	chr2	74120134	74120134	+	ACTG2	659766
chr2	130902685	130902685	-	CCDC74B	chr2	132285247	132285247	+	CCDC74A	1382561			chr2	74120134	74120134	+	ACTG2	chr2	74154006	74154006	+	DGUOK	33871
chr2	132285247	132285247	+	CCDC74A	chr2	133429099	133429099	-	LYPD1	1143851			chr2	74154006	74154006	+	DGUOK	chr2	74120134	74120134	+	ACTG2	33871
chr2	133429099	133429099	-	LYPD1	chr2	132285247	132285247	+	CCDC74A	1143851			chr2	74212036	74212036	+	TET3	chr2	74154006	74154006	+	DGUOK	58029
chr2	136875719	136875719	-	CXCR4	chr2	133429099	133429099	-	LYPD1	3446619			chr2	74570543	74570543	-	SLC4A5	chr2	74648746	74648746	-	C2orf81	78202
chr2	142888585	142888585	-	LRP1B	chr2	145277686	145277686	-	ZEB2	2389100			chr2	74648746	74648746	-	C2orf81	chr2	74699807	74699807	-	MRPL53	51060
chr2	145277686	145277686	-	ZEB2	chr2	142888585	142888585	-	LRP1B	2389100			chr2	74699807	74699807	-	MRPL53	chr2	74741576	74741576	+	TLX2	41768
chr2	148778579	148778579	+	MBD5	chr2	150186498	150186498	+	LYPD6	1407918			chr2	74741576	74741576	+	TLX2	chr2	74756833	74756833	-	AUP1	15256
chr2	150186498	150186498	+	LYPD6	chr2	148778579	148778579	+	MBD5	1407918			chr2	74756833	74756833	-	AUP1	chr2	74741576	74741576	+	TLX2	15256
chr2	158732842	158732842	-	ACVR1	chr2	159825145	159825145	+	TANC1	1092302			chr2	79252827	79252827	+	REG3G	chr2	79740059	79740059	+	CTNNA2	487231
chr2	159825145	159825145	+	TANC1	chr2	158732842	158732842	-	ACVR1	1092302			chr2	79740059	79740059	+	CTNNA2	chr2	79252827	79252827	+	REG3G	487231
chr2	165698586	165698586	-	COBLL1	chr2	167350759	167350759	-	SCN7A	1652172			chr2	87248967	87248967	-	PLGLB1	chr2	88752211	88752211	-	FOXI3	1503243
chr2	167350759	167350759	-	SCN7A	chr2	165698586	165698586	-	COBLL1	1652172			chr2	88752211	88752211	-	FOXI3	chr2	88926982	88926982	-	EIF2AK3	174770
chr2	170683963	170683963	+	UBR3	chr2	171673199	171673199	+	GAD1	989235			chr2	88926982	88926982	-	EIF2AK3	chr2	88752211	88752211	-	FOXI3	174770
chr2	171673199	171673199	+	GAD1	chr2	172543978	172543978	+	DYNC1I2	870778			chr2	95825593	95825593	-	ZNF514	chr2	97405829	97405829	-	LMAN2L	1580235
chr2	172543978	172543978	+	DYNC1I2	chr2	172967628	172967628	-	DLX2	423649			chr2	97405829	97405829	-	LMAN2L	chr2	97426638	97426638	+	CNNM4	20808
chr2	172967628	172967628	-	DLX2	chr2	172543978	172543978	+	DYNC1I2	423649			chr2	97426638	97426638	+	CNNM4	chr2	97405829	97405829	-	LMAN2L	20808
chr2	175260440	175260440	-	CIR1	chr2	175351816	175351816	-	GPR155	91375			chr2	99347595	99347595	-	MGAT4A	chr2	99871570	99871570	-	LYG2	523974
chr2	175351816	175351816	-	GPR155	chr2	175260440	175260440	-	CIR1	91375			chr2	99871570	99871570	-	LYG2	chr2	99347595	99347595	-	MGAT4A	523974
chr2	175547641	175547641	-	WIPF1	chr2	175351816	175351816	-	GPR155	195824			chr2	100759052	100759052	-	AFF3	chr2	101436600	101436600	+	NPAS2	677547
chr2	179343327	179343327	-	FKBP7	chr2	182321618	182321618	+	ITGA4	2978290			chr2	101436600	101436600	+	NPAS2	chr2	102091574	102091574	-	RFX8	654973
chr2	182321618	182321618	+	ITGA4	chr2	179343327	179343327	-	FKBP7	2978290			chr2	102091574	102091574	-	RFX8	chr2	101436600	101436600	+	NPAS2	654973
chr2	187454782	187454782	+	ITGAV	chr2	188312979	188312979	-	CALCRL	858196			chr2	103353393	103353393	+	TMEM182	chr2	102091574	102091574	-	RFX8	1261818
chr2	188312979	188312979	-	CALCRL	chr2	188419232	188419232	-	TFPI	106252			chr2	106361368	106361368	+	NCK2	chr2	106810757	106810757	-	UXS1	449388
chr2	188419232	188419232	-	TFPI	chr2	188312979	188312979	-	CALCRL	106252			chr2	106810757	106810757	-	UXS1	chr2	106361368	106361368	+	NCK2	449388
chr2	189839098	189839098	+	COL3A1	chr2	190044487	190044487	-	COL5A2	205388			chr2	110518015	110518015	+	RGPD6	chr2	106810757	106810757	-	UXS1	3707257
chr2	190044487	190044487	-	COL5A2	chr2	189839098	189839098	+	COL3A1	205388			chr2	115200217	115200217	+	DPP10	chr2	118771646	118771646	-	CCDC93	3571428
chr2	190445512	190445512	-	SLC40A1	chr2	190044487	190044487	-	COL5A2	401024			chr2	118771646	118771646	-	CCDC93	chr2	115200217	115200217	+	DPP10	3571428
chr2	191208314	191208314	+	INPP1	chr2	190445512	190445512	-	SLC40A1	762801			chr2	127413510	127413510	+	GYPC	chr2	127656465	127656465	+	TEX51	242954
chr2	192542797	192542797	+	NABP1	chr2	191208314	191208314	+	INPP1	1334482			chr2	127656465	127656465	+	TEX51	chr2	127413510	127413510	+	GYPC	242954
chr2	197036302	197036302	-	STK17B	chr2	197458278	197458278	-	HECW2	421975			chr2	128051720	128051720	-	ERCC3	chr2	128284065	128284065	-	IWS1	232344
chr2	197458278	197458278	-	HECW2	chr2	197036302	197036302	-	STK17B	421975			chr2	128284065	128284065	-	IWS1	chr2	128459070	128459070	+	SFT2D3	175004
chr2	198540311	198540311	-	RFTN2	chr2	198669316	198669316	+	PLCL1	129004			chr2	128459070	128459070	+	SFT2D3	chr2	128284065	128284065	-	IWS1	175004
chr2	198669316	198669316	+	PLCL1	chr2	198540311	198540311	-	RFTN2	129004			chr2	132919525	132919525	-	ANKRD30BL	chr2	135676391	135676391	+	CCNT2	2756865
chr2	201729381	201729381	-	CLK1	chr2	201936394	201936394	-	FAM126B	207012			chr2	135676391	135676391	+	CCNT2	chr2	132919525	132919525	-	ANKRD30BL	2756865
chr2	201936394	201936394	-	FAM126B	chr2	201980826	201980826	+	CFLAR	44431			chr2	145277686	145277686	-	ZEB2	chr2	148778579	148778579	+	MBD5	3500892
chr2	201980826	201980826	+	CFLAR	chr2	201936394	201936394	-	FAM126B	44431			chr2	148778579	148778579	+	MBD5	chr2	150186498	150186498	+	LYPD6	1407918
chr2	203241049	203241049	+	BMPR2	chr2	204193116	204193116	+	ABI2	952066			chr2	150186498	150186498	+	LYPD6	chr2	148778579	148778579	+	MBD5	1407918
chr2	204193116	204193116	+	ABI2	chr2	203241049	203241049	+	BMPR2	952066			chr2	152955681	152955681	-	CACNB4	chr2	153032277	153032277	-	STAM2	76595
chr2	206547223	206547223	+	NRP2	chr2	204193116	204193116	+	ABI2	2354106			chr2	153032277	153032277	-	STAM2	chr2	152955681	152955681	-	CACNB4	76595
chr2	213403526	213403526	-	ERBB4	chr2	216300791	216300791	-	FN1	2897264			chr2	153575133	153575133	+	ARL6IP6	chr2	153032277	153032277	-	STAM2	542855
chr2	216300791	216300791	-	FN1	chr2	217363566	217363566	+	RPL37A	1062774			chr2	160143214	160143214	-	WDSUB1	chr2	160654766	160654766	-	CD302	511551
chr2	217363566	217363566	+	RPL37A	chr2	216300791	216300791	-	FN1	1062774			chr2	160654766	160654766	-	CD302	chr2	160143214	160143214	-	WDSUB1	511551
chr2	218808793	218808793	-	TNS1	chr2	219081911	219081911	+	ARPC2	273117			chr2	167350759	167350759	-	SCN7A	chr2	171571846	171571846	+	SP5	4221086
chr2	219081911	219081911	+	ARPC2	chr2	219124218	219124218	+	GPBAR1	42306			chr2	171571846	171571846	+	SP5	chr2	171784986	171784986	+	GORASP2	213139
chr2	219124218	219124218	+	GPBAR1	chr2	219157300	219157300	-	TMBIM1	33081			chr2	171784986	171784986	+	GORASP2	chr2	171571846	171571846	+	SP5	213139
chr2	219157300	219157300	-	TMBIM1	chr2	219124218	219124218	+	GPBAR1	33081			chr2	177022034	177022034	+	HOXD3	chr2	179343327	179343327	-	FKBP7	2321292
chr2	219262955	219262955	+	CTDSP1	chr2	219157300	219157300	-	TMBIM1	105654			chr2	179343327	179343327	-	FKBP7	chr2	177022034	177022034	+	HOXD3	2321292
chr2	219646869	219646869	+	CYP27A1	chr2	219262955	219262955	+	CTDSP1	383913			chr2	183580983	183580983	+	DNAJC10	chr2	179343327	179343327	-	FKBP7	4237655
chr2	220094527	220094527	+	ANKZF1	chr2	220299564	220299564	+	SPEG	205036			chr2	190648810	190648810	+	PMS1	chr2	190649065	190649065	-	ORMDL1	254
chr2	220299564	220299564	+	SPEG	chr2	220363612	220363612	+	GMPPA	64047			chr2	190649065	190649065	-	ORMDL1	chr2	190648810	190648810	+	PMS1	254
chr2	220363612	220363612	+	GMPPA	chr2	220299564	220299564	+	SPEG	64047			chr2	191745546	191745546	+	GLS	chr2	190649065	190649065	-	ORMDL1	1096480
chr2	224467079	224467079	-	SCG2	chr2	225266824	225266824	-	FAM124B	799744			chr2	198540311	198540311	-	RFTN2	chr2	201936723	201936723	+	NDUFB3	3396411
chr2	225266824	225266824	-	FAM124B	chr2	224467079	224467079	-	SCG2	799744			chr2	201936723	201936723	+	NDUFB3	chr2	202645656	202645656	-	ALS2	708932
chr2	227664536	227664536	-	IRS1	chr2	228189966	228189966	+	MFF	525429			chr2	202645656	202645656	-	ALS2	chr2	202671151	202671151	+	CDK15	25494
chr2	228189966	228189966	+	MFF	chr2	227664536	227664536	-	IRS1	525429			chr2	202671151	202671151	+	CDK15	chr2	202645656	202645656	-	ALS2	25494
chr2	233470766	233470766	+	EFHD1	chr2	237478467	237478467	+	ACKR3	4007700			chr2	202937977	202937977	+	KIAA2012	chr2	202671151	202671151	+	CDK15	266825
chr2	237478467	237478467	+	ACKR3	chr2	238322850	238322850	-	COL6A3	844382			chr2	208989248	208989248	-	CRYGD	chr2	209010882	209010882	-	CRYGB	21633
chr2	238322850	238322850	-	COL6A3	chr2	237478467	237478467	+	ACKR3	844382			chr2	209010882	209010882	-	CRYGB	chr2	208989248	208989248	-	CRYGD	21633
chr2	241507900	241507900	+	RNPEPL1	chr2	242255257	242255257	-	HDLBP	747356			chr2	209054754	209054754	-	C2orf80	chr2	209010882	209010882	-	CRYGB	43871
chr2	242255257	242255257	-	HDLBP	chr2	241507900	241507900	+	RNPEPL1	747356			chr2	217277206	217277206	+	SMARCAL1	chr2	219536725	219536725	-	RNF25	2259518
chr20	271419	271419	-	C20orf96	chr20	327754	327754	+	NRSN2	56334			chr2	219536725	219536725	-	RNF25	chr2	219646869	219646869	+	CYP27A1	110143
chr20	327754	327754	+	NRSN2	chr20	271419	271419	-	C20orf96	56334			chr2	219646869	219646869	+	CYP27A1	chr2	219745573	219745573	+	WNT10A	98703
chr20	443177	443177	-	TBC1D20	chr20	327754	327754	+	NRSN2	115422			chr2	219745573	219745573	+	WNT10A	chr2	219824387	219824387	+	CDK5R2	78813
chr20	1246937	1246937	+	SNPH	chr20	443177	443177	-	TBC1D20	803759			chr2	219824387	219824387	+	CDK5R2	chr2	219745573	219745573	+	WNT10A	78813
chr20	2673523	2673523	+	EBF4	chr20	2844840	2844840	+	PTPRA	171316			chr2	220034751	220034751	-	SLC23A3	chr2	220042996	220042996	+	RETREG2	8244
chr20	2844840	2844840	+	PTPRA	chr20	2673523	2673523	+	EBF4	171316			chr2	220042996	220042996	+	RETREG2	chr2	220034751	220034751	-	SLC23A3	8244
chr20	3388309	3388309	-	C20orf194	chr20	3451664	3451664	+	ATRN	63354			chr2	220361076	220361076	+	SPEGNB	chr2	220363612	220363612	+	GMPPA	2535
chr20	3451664	3451664	+	ATRN	chr20	3388309	3388309	-	C20orf194	63354			chr2	220363612	220363612	+	GMPPA	chr2	220361076	220361076	+	SPEGNB	2535
chr20	3662657	3662657	-	ADAM33	chr20	3451664	3451664	+	ATRN	210992			chr2	224702299	224702299	-	AP1S3	chr2	220363612	220363612	+	GMPPA	4338686
chr20	4129425	4129425	+	SMOX	chr20	3662657	3662657	-	ADAM33	466767			chr2	231577556	231577556	+	CAB39	chr2	232791106	232791106	-	NPPC	1213549
chr20	4667101	4667101	+	PRNP	chr20	4702554	4702554	+	PRND	35452			chr2	232791106	232791106	-	NPPC	chr2	231577556	231577556	+	CAB39	1213549
chr20	4702554	4702554	+	PRND	chr20	4667101	4667101	+	PRNP	35452			chr2	234475428	234475428	-	USP40	chr2	234684369	234684369	+	MROH2A	208940
chr20	6034706	6034706	-	LRRN4	chr20	4702554	4702554	+	PRND	1332151			chr2	234684369	234684369	+	MROH2A	chr2	234475428	234475428	-	USP40	208940
chr20	10654647	10654647	-	JAG1	chr20	13201920	13201920	+	ISM1	2547272			chr2	237077029	237077029	-	GBX2	chr2	234684369	234684369	+	MROH2A	2392659
chr20	13201920	13201920	+	ISM1	chr20	14318313	14318313	-	FLRT3	1116392			chr2	241507900	241507900	+	RNPEPL1	chr2	242041747	242041747	-	MTERF4	533846
chr20	14318313	14318313	-	FLRT3	chr20	13201920	13201920	+	ISM1	1116392			chr2	242041747	242041747	-	MTERF4	chr2	242448987	242448987	-	STK25	407239
chr20	17206751	17206751	+	PCSK2	chr20	19738901	19738901	+	RIN2	2532149			chr2	242448987	242448987	-	STK25	chr2	242041747	242041747	-	MTERF4	407239
chr20	19738901	19738901	+	RIN2	chr20	17206751	17206751	+	PCSK2	2532149			chr20	123230	123230	+	DEFB126	chr20	170352	170352	-	DEFB128	47121
chr20	23030309	23030309	-	THBD	chr20	23066961	23066961	-	CD93	36651			chr20	170352	170352	-	DEFB128	chr20	123230	123230	+	DEFB126	47121
chr20	23066961	23066961	-	CD93	chr20	23030309	23030309	-	THBD	36651			chr20	361272	361272	+	TRIB3	chr20	170352	170352	-	DEFB128	190919
chr20	23618592	23618592	-	CST3	chr20	23066961	23066961	-	CD93	551630			chr20	1206687	1206687	+	RAD21L1	chr20	361272	361272	+	TRIB3	845414
chr20	30193091	30193091	+	ID1	chr20	30946133	30946133	+	ASXL1	753041			chr20	2276646	2276646	+	TGM3	chr20	2633277	2633277	+	NOP56	356630
chr20	30946133	30946133	+	ASXL1	chr20	30193091	30193091	+	ID1	753041			chr20	2633277	2633277	+	NOP56	chr20	2781273	2781273	-	CPXM1	147995
chr20	32031569	32031569	-	SNTA1	chr20	32262234	32262234	-	NECAB3	230664			chr20	2781273	2781273	-	CPXM1	chr20	2633277	2633277	+	NOP56	147995
chr20	32262234	32262234	-	NECAB3	chr20	32031569	32031569	-	SNTA1	230664			chr20	3026697	3026697	+	MRPS26	chr20	3189321	3189321	+	ITPA	162623
chr20	32581716	32581716	+	RALY	chr20	32262234	32262234	-	NECAB3	319481			chr20	3189321	3189321	+	ITPA	chr20	3026697	3026697	+	MRPS26	162623
chr20	33134647	33134647	+	MAP1LC3A	chr20	33292147	33292147	+	TP53INP2	157499			chr20	10015634	10015634	+	ANKEF1	chr20	3189321	3189321	+	ITPA	6826312
chr20	33292147	33292147	+	TP53INP2	chr20	33134647	33134647	+	MAP1LC3A	157499			chr20	18118506	18118506	+	KAT14	chr20	19738901	19738901	+	RIN2	1620394
chr20	33462765	33462765	+	ACSS2	chr20	33292147	33292147	+	TP53INP2	170617			chr20	19738901	19738901	+	RIN2	chr20	18118506	18118506	+	KAT14	1620394
chr20	33759874	33759874	+	PROCR	chr20	34043418	34043418	+	CEP250	283543			chr20	21378164	21378164	-	NKX2-4	chr20	19738901	19738901	+	RIN2	1639262
chr20	34043418	34043418	+	CEP250	chr20	34252822	34252822	-	CPNE1	209403			chr20	23030309	23030309	-	THBD	chr20	23471753	23471753	+	CST8	441443
chr20	34252822	34252822	-	CPNE1	chr20	34043418	34043418	+	CEP250	209403			chr20	23471753	23471753	+	CST8	chr20	23618592	23618592	-	CST3	146838
chr20	34894260	34894260	+	DLGAP4	chr20	34252822	34252822	-	CPNE1	641437			chr20	23618592	23618592	-	CST3	chr20	23731572	23731572	-	CST1	112979
chr20	35973087	35973087	+	SRC	chr20	36794910	36794910	-	TGM2	821822			chr20	23731572	23731572	-	CST1	chr20	23618592	23618592	-	CST3	112979
chr20	36794910	36794910	-	TGM2	chr20	35973087	35973087	+	SRC	821822			chr20	30539849	30539849	-	PDRG1	chr20	30640044	30640044	+	HCK	100194
chr20	39317876	39317876	-	MAFB	chr20	39766182	39766182	+	PLCG1	448305			chr20	30640044	30640044	+	HCK	chr20	30539849	30539849	-	PDRG1	100194
chr20	39766182	39766182	+	PLCG1	chr20	39969460	39969460	+	LPIN3	203277			chr20	31595509	31595509	+	BPIFB2	chr20	32274191	32274191	-	E2F1	678681
chr20	39969460	39969460	+	LPIN3	chr20	39766182	39766182	+	PLCG1	203277			chr20	32274191	32274191	-	E2F1	chr20	31595509	31595509	+	BPIFB2	678681
chr20	42815828	42815828	-	JPH2	chr20	43150757	43150757	-	SERINC3	334928			chr20	33264896	33264896	-	PIGU	chr20	33680618	33680618	-	TRPC4AP	415721
chr20	43150757	43150757	-	SERINC3	chr20	43280399	43280399	-	ADA	129641			chr20	33680618	33680618	-	TRPC4AP	chr20	33865925	33865925	-	MMP24OS	185306
chr20	43280399	43280399	-	ADA	chr20	43150757	43150757	-	SERINC3	129641			chr20	33865925	33865925	-	MMP24OS	chr20	33680618	33680618	-	TRPC4AP	185306
chr20	43729768	43729768	-	KCNS1	chr20	43977064	43977064	-	SDC4	247295			chr20	35169921	35169921	+	MYL9	chr20	36149651	36149651	+	NNAT	979729
chr20	43977064	43977064	-	SDC4	chr20	43729768	43729768	-	KCNS1	247295			chr20	36149651	36149651	+	NNAT	chr20	36156333	36156333	-	BLCAP	6681
chr20	44637546	44637546	+	MMP9	chr20	44746952	44746952	+	CD40	109405			chr20	36156333	36156333	-	BLCAP	chr20	36149651	36149651	+	NNAT	6681
chr20	44746952	44746952	+	CD40	chr20	44637546	44637546	+	MMP9	109405			chr20	36322356	36322356	+	CTNNBL1	chr20	36156333	36156333	-	BLCAP	166022
chr20	45142211	45142211	-	ZNF334	chr20	44746952	44746952	+	CD40	395258			chr20	36889137	36889137	-	KIAA1755	chr20	37209839	37209839	+	ADIG	320701
chr20	46415360	46415360	-	SULF2	chr20	45142211	45142211	-	ZNF334	1273148			chr20	37209839	37209839	+	ADIG	chr20	36889137	36889137	-	KIAA1755	320701
chr20	48599516	48599516	+	SNAI1	chr20	50384929	50384929	-	ATP9A	1785412			chr20	42219576	42219576	+	IFT52	chr20	43150757	43150757	-	SERINC3	931180
chr20	50384929	50384929	-	ATP9A	chr20	48599516	48599516	+	SNAI1	1785412			chr20	43150757	43150757	-	SERINC3	chr20	43729768	43729768	-	KCNS1	579010
chr20	54934029	54934029	+	FAM210B	chr20	57414802	57414802	+	GNAS	2480772			chr20	43729768	43729768	-	KCNS1	chr20	44034632	44034632	+	DBNDD2	304863
chr20	57414802	57414802	+	GNAS	chr20	57582309	57582309	-	CTSZ	167506			chr20	44034632	44034632	+	DBNDD2	chr20	44330676	44330676	+	WFDC13	296043
chr20	57582309	57582309	-	CTSZ	chr20	57414802	57414802	+	GNAS	167506			chr20	44330676	44330676	+	WFDC13	chr20	44455951	44455951	-	TNNC2	125274
chr20	61051051	61051051	-	GATA5	chr20	61448401	61448401	+	COL9A3	397349			chr20	44455951	44455951	-	TNNC2	chr20	44330676	44330676	+	WFDC13	125274
chr20	61448401	61448401	+	COL9A3	chr20	61569304	61569304	-	DIDO1	120902			chr20	44937137	44937137	-	CDH22	chr20	44455951	44455951	-	TNNC2	481185
chr20	61569304	61569304	-	DIDO1	chr20	61448401	61448401	+	COL9A3	120902			chr20	46415360	46415360	-	SULF2	chr20	44937137	44937137	-	CDH22	1478222
chr20	61904136	61904136	+	ARFGAP1	chr20	61569304	61569304	-	DIDO1	334831			chr20	49575101	49575101	-	DPM1	chr20	50419060	50419060	-	SALL4	843958
chr20	62680992	62680992	-	SOX18	chr20	62711434	62711434	+	OPRL1	30441			chr20	50419060	50419060	-	SALL4	chr20	49575101	49575101	-	DPM1	843958
chr20	62711434	62711434	+	OPRL1	chr20	62680992	62680992	-	SOX18	30441			chr20	54967426	54967426	+	CSTF1	chr20	55100981	55100981	-	GCNT7	133554
chr21	15955723	15955723	-	SAMSN1	chr21	18985219	18985219	-	BTG3	3029495			chr20	55100981	55100981	-	GCNT7	chr20	54967426	54967426	+	CSTF1	133554
chr21	18985219	18985219	-	BTG3	chr21	15955723	15955723	-	SAMSN1	3029495			chr20	55934554	55934554	-	MTRNR2L3	chr20	55100981	55100981	-	GCNT7	833572
chr21	28217728	28217728	-	ADAMTS1	chr21	34638671	34638671	+	IL10RB	6420942			chr20	57617841	57617841	-	PRELID3B	chr20	55934554	55934554	-	MTRNR2L3	1683286
chr21	34638671	34638671	+	IL10RB	chr21	34696699	34696699	+	IFNAR1	58027			chr20	60758083	60758083	+	MTG2	chr20	61427824	61427824	+	MRGBP	669740
chr21	34696699	34696699	+	IFNAR1	chr21	34638671	34638671	+	IL10RB	58027			chr20	61427824	61427824	+	MRGBP	chr20	60758083	60758083	+	MTG2	669740
chr21	34852281	34852281	-	TMEM50B	chr21	34696699	34696699	+	IFNAR1	155581			chr20	62152117	62152117	+	PPDPF	chr20	62738918	62738918	-	NPBWR2	586800
chr21	35014047	35014047	-	CRYZL1	chr21	34852281	34852281	-	TMEM50B	161765			chr20	62738918	62738918	-	NPBWR2	chr20	62152117	62152117	+	PPDPF	586800
chr21	38445483	38445483	+	TTC3	chr21	35014047	35014047	-	CRYZL1	3431435			chr21	19289656	19289656	+	CHODL	chr21	27107282	27107282	+	GABPA	7817625
chr21	45285103	45285103	+	AGPAT3	chr21	46293818	46293818	-	PTTG1IP	1008714			chr21	27107282	27107282	+	GABPA	chr21	30671242	30671242	+	BACH1	3563959
chr21	46293818	46293818	-	PTTG1IP	chr21	46494494	46494494	+	ADARB1	200675			chr21	30671242	30671242	+	BACH1	chr21	31655268	31655268	-	KRTAP24-1	984025
chr21	46494494	46494494	+	ADARB1	chr21	46293818	46293818	-	PTTG1IP	200675			chr21	31655268	31655268	-	KRTAP24-1	chr21	31768348	31768348	+	KRTAP13-1	113079
chr21	46707810	46707810	-	POFUT2	chr21	46825079	46825079	+	COL18A1	117268			chr21	31768348	31768348	+	KRTAP13-1	chr21	31874459	31874459	-	KRTAP19-5	106110
chr21	46825079	46825079	+	COL18A1	chr21	46707810	46707810	-	POFUT2	117268			chr21	31874459	31874459	-	KRTAP19-5	chr21	31768348	31768348	+	KRTAP13-1	106110
chr21	47401683	47401683	+	COL6A1	chr21	47518025	47518025	+	COL6A2	116341			chr21	34442446	34442446	+	OLIG1	chr21	35445877	35445877	+	MRPS6	1003430
chr21	47518025	47518025	+	COL6A2	chr21	47401683	47401683	+	COL6A1	116341			chr21	35445877	35445877	+	MRPS6	chr21	35773370	35773370	-	FAM243B	327492
chr21	47878803	47878803	+	DIP2A	chr21	48055506	48055506	+	PRMT2	176702			chr21	35773370	35773370	-	FAM243B	chr21	35987412	35987412	-	RCAN1	214041
chr21	48055506	48055506	+	PRMT2	chr21	47878803	47878803	+	DIP2A	176702			chr21	35987412	35987412	-	RCAN1	chr21	35773370	35773370	-	FAM243B	214041
chr22	20861896	20861896	+	MED15	chr22	21213100	21213100	-	PI4KA	351203			chr21	39288760	39288760	-	KCNJ6	chr21	35987412	35987412	-	RCAN1	3301347
chr22	21213100	21213100	-	PI4KA	chr22	20861896	20861896	+	MED15	351203			chr21	43916334	43916334	-	RSPH1	chr21	44313418	44313418	+	NDUFV3	397083
chr22	22307220	22307220	-	PPM1F	chr22	21213100	21213100	-	PI4KA	1094119			chr21	44313418	44313418	+	NDUFV3	chr21	43916334	43916334	-	RSPH1	397083
chr22	24115035	24115035	+	MMP11	chr22	25423940	25423940	+	KIAA1671	1308904			chr21	45960078	45960078	-	KRTAP10-1	chr21	46031995	46031995	+	KRTAP10-8	71916
chr22	25423940	25423940	+	KIAA1671	chr22	24115035	24115035	+	MMP11	1308904			chr21	46031995	46031995	+	KRTAP10-8	chr21	45960078	45960078	-	KRTAP10-1	71916
chr22	29196560	29196560	-	XBP1	chr22	29469022	29469022	+	KREMEN1	272461			chr21	46293818	46293818	-	PTTG1IP	chr21	46031995	46031995	+	KRTAP10-8	261822
chr22	29469022	29469022	+	KREMEN1	chr22	29196560	29196560	-	XBP1	272461			chr21	46707810	46707810	-	POFUT2	chr21	46293818	46293818	-	PTTG1IP	413991
chr22	29784572	29784572	-	AP1B1	chr22	29469022	29469022	+	KREMEN1	315549			chr21	47648738	47648738	-	LSS	chr21	48024995	48024995	-	S100B	376256
chr22	31460103	31460103	+	SMTN	chr22	31885828	31885828	-	EIF4ENIF1	425724			chr21	48024995	48024995	-	S100B	chr21	48055506	48055506	+	PRMT2	30510
chr22	31885828	31885828	-	EIF4ENIF1	chr22	31892124	31892124	+	SFI1	6295			chr21	48055506	48055506	+	PRMT2	chr21	48024995	48024995	-	S100B	30510
chr22	31892124	31892124	+	SFI1	chr22	31885828	31885828	-	EIF4ENIF1	6295			chr22	18632936	18632936	+	USP18	chr22	18893832	18893832	+	DGCR6	260895
chr22	32870797	32870797	+	FBXO7	chr22	33197690	33197690	+	TIMP3	326892			chr22	18893832	18893832	+	DGCR6	chr22	18632936	18632936	+	USP18	260895
chr22	33197690	33197690	+	TIMP3	chr22	32870797	32870797	+	FBXO7	326892			chr22	19842397	19842397	-	GNB1L	chr22	20119326	20119326	+	ZDHHC8	276928
chr22	36784012	36784012	-	MYH9	chr22	37571158	37571158	-	IL2RB	787145			chr22	20119326	20119326	+	ZDHHC8	chr22	19842397	19842397	-	GNB1L	276928
chr22	37571158	37571158	-	IL2RB	chr22	37595463	37595463	-	C1QTNF6	24304			chr22	21336585	21336585	+	LZTR1	chr22	20119326	20119326	+	ZDHHC8	1217258
chr22	37595463	37595463	-	C1QTNF6	chr22	37571158	37571158	-	IL2RB	24304			chr22	24033047	24033047	+	RGL4	chr22	24322218	24322218	+	GSTT2	289170
chr22	37640309	37640309	-	RAC2	chr22	37595463	37595463	-	C1QTNF6	44845			chr22	24322218	24322218	+	GSTT2	chr22	24577454	24577454	+	SUSD2	255235
chr22	37956486	37956486	+	CDC42EP1	chr22	38004480	38004480	+	GGA1	47993			chr22	24577454	24577454	+	SUSD2	chr22	24641110	24641110	-	GGT5	63655
chr22	38004480	38004480	+	GGA1	chr22	37956486	37956486	+	CDC42EP1	47993			chr22	24641110	24641110	-	GGT5	chr22	24577454	24577454	+	SUSD2	63655
chr22	38071642	38071642	+	LGALS1	chr22	38093054	38093054	+	TRIOBP	21411			chr22	25960641	25960641	+	GRK3	chr22	26908472	26908472	-	TFIP11	947830
chr22	38093054	38093054	+	TRIOBP	chr22	38071642	38071642	+	LGALS1	21411			chr22	26908472	26908472	-	TFIP11	chr22	25960641	25960641	+	GRK3	947830
chr22	38864066	38864066	+	KDELR3	chr22	39152003	39152003	-	SUN2	287936			chr22	29977102	29977102	-	NIPSNAP1	chr22	30163357	30163357	+	UQCR10	186254
chr22	39152003	39152003	-	SUN2	chr22	38864066	38864066	+	KDELR3	287936			chr22	30163357	30163357	+	UQCR10	chr22	30279157	30279157	+	MTMR3	115799
chr22	39640987	39640987	-	PDGFB	chr22	39853016	39853016	+	MGAT3	212028			chr22	30279157	30279157	+	MTMR3	chr22	30163357	30163357	+	UQCR10	115799
chr22	39853016	39853016	+	MGAT3	chr22	39640987	39640987	-	PDGFB	212028			chr22	30662840	30662840	-	OSM	chr22	30970652	30970652	-	GAL3ST1	307811
chr22	40297087	40297087	+	GRAP2	chr22	39853016	39853016	+	MGAT3	444070			chr22	30970652	30970652	-	GAL3ST1	chr22	30662840	30662840	-	OSM	307811
chr22	41075487	41075487	+	MCHR1	chr22	40297087	40297087	+	GRAP2	778399			chr22	31795589	31795589	+	DRG1	chr22	32149953	32149953	+	DEPDC5	354363
chr22	41957013	41957013	+	CSDC2	chr22	41985844	41985844	-	PMM1	28830			chr22	32149953	32149953	+	DEPDC5	chr22	31795589	31795589	+	DRG1	354363
[truncated: 666 more rows]
