# Supplementary material for: Epromoters bind key stress-related transcription factors to regulate clusters of stress response genes
Source: EMBO J. 2026 Jan 3;45(3):901–29. doi: 10.1038/s44318-025-00670-3 (PMC12864986; doi:10.1038/s44318-025-00670-3)
Supplement: Supplementary file 6 — Source data Fig. 1 [file 44318_2025_670_MOESM6_ESM.zip › Source_Data_File_Figure 1/1C/1C.xlsx]

## Sheet: Feuil1
Figure 1C: Deviation score for each dataset
Sample	deviation_score	type
Biddie_Dex	-273.85	stress
Biddie_Dex_Tetracycline	-131.57	stress
Brown_TNFa	-89.6	stress
Camps_Hypoxia	-102.79	stress
Cardamone_mito	-127.76	stress
Ebisuya_FGF-stimulated	-64.55	stress
Esnault_Serum	-59.46	stress
Ferrari_Serum-starvation	-39.88	stress
Franco_E2_TNFa	-139.26	stress
Gualdrini_SRF	-207.57	stress
Hancock_Insulin	-258.9	stress
Hogan_IL1B	-90.54	stress
Hogan_TNFa	-98.41	stress
Jin_TNFa	53.65	stress
Jubb_GR_hMDM	107.84	stress
Jubb_GR_mBMDM	-128.23	stress
Jurida_Il-1a	-155.66	stress
Kusnadi_TNF_SREBP	-177.49	stress
Langlais_IFNg	-227.03	stress
Lo_TNF	-165.64	stress
Lyu_HS	-92.87	stress
Mahat_HS	-445.11	stress
Mancino_LPS	-330.5	stress
Park_IFN_TNF	-278.99	stress
Park_TNF	-159.88	stress
Phanstiel_PMA	-30.36	stress
Piccolo_IFNg	-220.22	stress
Porter_DSB	-57.62	stress
Purbey_IFNg	-880.66	stress
Ramos_TNF-p53ko	-203.65	stress
Santiago-IFNa	-799.73	stress
Schmidt_TNF	59.23	stress
Vierbuchen_Serum	64.16	stress
Viervaara_HS	-239.44	stress
GSE158529_Hypoxia	-75.7	stress
GSE278100_Gemcitabine	-375.65	stress
Ectoderm_CD56	-40.19	Differentiation
Endoderm_CD184	58.53	Differentiation
Mesoderm_CD56	31.15	Differentiation
Mesenchymal_Adipocytes	-65.93	Differentiation
Mesenchymal_Osteoblast	-91.32	Differentiation
