# Supplementary material for: Epromoters bind key stress-related transcription factors to regulate clusters of stress response genes
Source: EMBO J. 2026 Jan 3;45(3):901–29. doi: 10.1038/s44318-025-00670-3 (PMC12864986; doi:10.1038/s44318-025-00670-3)
Supplement: Supplementary file 6 — Source data Fig. 1 [file 44318_2025_670_MOESM6_ESM.zip › Source_Data_File_Figure 1/1D/1D.xlsx]

## Sheet: Feuil1
Figure 1D : Distribution of the deviation score compared to the difference of summit between induced and random genes
Sample	Conditions	difference between induced and random genes summit	deviation_score
Biddie_Dex	Hormone	-607.961	-273.85
Biddie_Dex_Tetracycline	Hormone	-139.795	-131.57
Brown_TNFa	Inflammatory response	-75.8252	-89.6
Camps_Hypoxia	Respiratory stress	-83.8519	-102.79
Cardamone_mito	Respiratory stress	-21.9108	-127.76
Ebisuya_FGF-stimulated	FGF	-14.4769	-64.55
Esnault_Serum	Serum	-104.664	-59.46
Ferrari_Serum-starvation	Serum	-14.4606	-39.88
Franco_E2_TNFa	Hormone	-65.6286	-139.26
Gualdrini_SRF	Serum	-33.0974	-207.57
Hancock_Serum-starvation	Hormone	-39.8042	-258.9
Hogan_IL1B	Inflammatory response	-67.4349	-90.54
Hogan_TNFa	Inflammatory response	-49.3543	-98.41
Jin_TNFa	Inflammatory response	25.6256	53.65
Jubb_GR_hMDM	Hormone	13.5055	107.84
Jubb_GR_mBMDM	Hormone	-187.906	-128.23
Jurida_Il-1a	Inflammatory response	-513.994	-155.66
Kusnadi_TNF_SREBP	Inflammatory response	-43.1035	-177.49
Langlais_IFNg	Inflammatory response	-40.3302	-227.03
Lo_TNF	Inflammatory response	-40.2747	-165.64
Lyu_HS	Heat-Shock	-22.9508	-92.87
Mahat_HS	Heat-Shock	-145.929	-445.11
Mancino_LPS	Inflammatory response	-420.591	-330.5
Park_IFN_TNF	Inflammatory response	-105.453	-278.99
Park_TNF	Inflammatory response	-55.9264	-159.88
Phanstiel_PMA	Macrophage differentiation	-2.3538	-30.36
Piccolo_IFNg	Inflammatory response	-102.7	-220.22
Porter_DSB	DSB	-14.4824	-57.62
Purbey_IFNg	Inflammatory response	-122.193	-880.66
Ramos_TNF-p53ko	Inflammatory response	-232.313	-203.65
Santiago-IFNa	Inflammatory response	-103.059	-799.73
Schmidt_TNF	Inflammatory response	4.12012	59.23
Vierbuchen_Serum	Serum	6.99156	64.16
Viervaara_HS	Heat-Shock	-79.2211	-239.44
GSE158529_Hypoxia	Respiratory stress	-40.0136	-75.7
GSE278100_Gemcitabine	Genotoxic drug	-254.411	-375.65
Ectoderm_CD56	Differentiation	-8.10842	-40.19
Endoderm_CD184	Differentiation	-1.0682	58.53
Mesoderm_CD56	Differentiation	5.7311	31.15
Mesenchymal_Adipocytes	Differentiation	-50.96	-65.93
Mesenchymal_Osteoblast	Differentiation	27.5117	-91.32
