# Supplementary material for: Epromoters bind key stress-related transcription factors to regulate clusters of stress response genes
Source: EMBO J. 2026 Jan 3;45(3):901–29. doi: 10.1038/s44318-025-00670-3 (PMC12864986; doi:10.1038/s44318-025-00670-3)
Supplement: Supplementary file 6 — Source data Fig. 1 [file 44318_2025_670_MOESM6_ESM.zip › Source_Data_File_Figure 1/1E/1E.xlsx]

## Sheet: Feuil1
Figure 1E: percentage of genes within 100kb per dataset
sample	induced genes	random genes
Purbey_MC38_IFNg	0.534653	0.039604
Santiago_K562_IFNa	0.523985	0.125461
Phanstiel_THP-1_PMA	0.481765	0.477488
Hancock_HepG2_Serum-starvation	0.397227	0.185155
Schmidt_SGBS-adipocyte-D10_TNFa	0.369151	0.369497
Mahat_MEF_Heat-Shock	0.349398	0.0746988
Lo_NIH3T3_TNFa	0.332152	0.213463
Langlais_BMDM_IFNg	0.321429	0.123214
Gualdrini_MEF_Serum-starvation	0.315079	0.194444
GSE278100_PDAC model_Gemcitabine	0.287356	0.045977
Kusandi_monocytes_TNFa	0.274927	0.155857
Vihervaara_K562_Heat-Shock	0.245926	0.106667
Mancino_BMDM_LPS	0.237069	0.0431034
Park_monocytes_TNFa	0.236757	0.121081
Lyu_hESCs_Heat-Shock	0.210965	0.158522
Vierbuchen_MEF_Serum	0.203902	0.190244
Ferrari_T47D_Serum-starvation	0.203503	0.215179
Park_monocytes_IFNg+TNFa	0.194986	0.0445682
Piccolo_BMDM_IFNg	0.190909	0.0363636
Franco_MCF-7_E2+TNFa	0.184814	0.100287
Hogan_HAEC_Il1b	0.180451	0.0932331
Esnault_NIH3T3_Serum	0.17316	0.103896
Ramos-Pittol_NIH3T3_TNFa	0.163743	0.0233918
Hogan_HAEC_TNFa	0.162571	0.0982987
Jurida_KB_Il-1a	0.145729	0.0251256
Cardamone_3T3-L1_FCCP	0.133971	0.076555
Biddie_murine-epithelial_Dex	0.119565	0.0434783
Camps_MCF-7_Hypoxia	0.117647	0.0723982
Brown_HUVEC_TNFa	0.116608	0.0424028
Jubb_mBMDM_Dex	0.115646	0.0204082
Porter_MCF-7_DSB	0.105691	0.0813008
GSE158529_HeLa_Hypoxia	0.0967033	0.0725275
Ebisuya_NIH3T3_FGF-stimulated	0.0911528	0.0965147
Jin_IMR90_TNFa	0.0897436	0.0769231
Jubb_hMDM_Dex	0.0878049	0.0682927
Biddie_murine-epithelial_Dex+Tet	0.0851064	0.0531915
Ectoderm_CD184	0.235751	0.240933
Mesoderm_CD56	0.226257	0.242458
Endoderm_CD56	0.156812	0.178235
Mesenchymal_Adipocytes	0.125448	0.078853
Mesenchymal_Osteoblast	0.0733333	0.0533333
