# Supplementary material for: Epromoters bind key stress-related transcription factors to regulate clusters of stress response genes
Source: EMBO J. 2026 Jan 3;45(3):901–29. doi: 10.1038/s44318-025-00670-3 (PMC12864986; doi:10.1038/s44318-025-00670-3)
Supplement: Supplementary file 7 — Source data Fig. 2 [file 44318_2025_670_MOESM7_ESM.zip › Source_Data_File_Figure 2/2D/2D.xlsx]

## Sheet: Feuil1
Figure 2D: bubble plot HSF1 and HSF2
HSF1						HSF2
No_Of_Genes_Per_Cluster	No_Of_Genes_Binding_HSF1	Count	Frequency			No_Of_Genes_Per_Cluster	No_Of_Genes_Binding_HSF2	Count	Frequency
2	0	49	65.3333			2	0	53	70.6667
2	1	12	16			2	1	9	12
2	2	3	4			2	2	2	2.66667
3	0	5	6.66667			3	0	6	8
3	2	2	2.66667			3	2	1	1.33333
4	0	1	1.33333			4	0	1	1.33333
4	3	1	1.33333			4	3	1	1.33333
>4	2	1	1.33333			>4	2	1	1.33333
>4	3	1	1.33333			>4	3	1	1.33333
