# Supplementary material for: Epromoters bind key stress-related transcription factors to regulate clusters of stress response genes
Source: EMBO J. 2026 Jan 3;45(3):901–29. doi: 10.1038/s44318-025-00670-3 (PMC12864986; doi:10.1038/s44318-025-00670-3)
Supplement: Supplementary file 7 — Source data Fig. 2 [file 44318_2025_670_MOESM7_ESM.zip › Source_Data_File_Figure 2/2E/2E.xlsx]

## Sheet: Feuil1
Figure 2E: Venn diagramm between the Distance and TAD pipeline
			old pipeline	new pipeline
		common Epromoter-like	15	15
		Not in common	2	6
