# Supplementary material for: Epromoters bind key stress-related transcription factors to regulate clusters of stress response genes
Source: EMBO J. 2026 Jan 3;45(3):901–29. doi: 10.1038/s44318-025-00670-3 (PMC12864986; doi:10.1038/s44318-025-00670-3)
Supplement: Supplementary file 7 — Source data Fig. 2 [file 44318_2025_670_MOESM7_ESM.zip › Source_Data_File_Figure 2/2G/2G.xlsx]

## Sheet: Feuil1
Figure 2G: Heat-shock luciferase assay
			/SV40				ecart-type						Insert
			NHS	HS	type		NHS	HS					FC	Condition	mean	sd
		UBC	2.07733	17.5821	Epromoter-like		0.518642	1.10752					8.4638	Epromoters-like	3.93875	3.10558
		HSP90AB1	1.32997	14.6494	Epromoter-like		0.151898	0.360459					11.0148	Epromoters-like	3.93875	3.10558
		TNNI3	14.6863	13.677	Epromoter-like		1.24368	0.720695					0.931273	Epromoters-like	3.93875	3.10558
		HSPD1-HSPE1	1.5751	10.8636	Epromoter-like		0.156407	1.82445					6.89708	Epromoters-like	3.93875	3.10558
		AP4B1-DCLRE1B	3.1848	7.23235	Epromoter-like		0.873411	2.13233					2.2709	Epromoters-like	3.93875	3.10558
		SNAP23	1.1496	7.1303	Epromoter-like		0.344236	0.911603					6.20242	Epromoters-like	3.93875	3.10558
		NUCB1	2.50053	6.49489	Epromoter-like		0.359147	0.0785035					2.59741	Epromoters-like	3.93875	3.10558
		EPB42	1.0146	5.99143	Epromoter-like		0.191436	0.268533					5.90521	Epromoters-like	3.93875	3.10558
		DUSP1	0.955558	3.80413	Epromoter-like		0.123386	0.87688					3.98105	Epromoters-like	3.93875	3.10558
		TCP1-MPRL18	3.33914	3.18063	Epromoter-like		0.654166	0.592401					0.95253	Epromoters-like	3.93875	3.10558
		MBOAT7	1.27098	3.08956	Epromoter-like		0.441091	0.689024					2.43085	Epromoters-like	3.93875	3.10558
		HSPB1	0.953073	2.60933	Epromoter-like		0.0674652	0.309538					2.7378	Epromoters-like	3.93875	3.10558
		PTGES3	1.41138	2.40363	Epromoter-like		0.27619	0.630508					1.70303	Epromoters-like	3.93875	3.10558
		PMVK	2.61502	2.24652	Epromoter-like		0.510503	0.187156					0.859084	Epromoters-like	3.93875	3.10558
		CRYAB-HSPB2	0.296059	0.496489	Epromoter-like		0.0490735	0.0284374					1.67699	Epromoters-like	3.93875	3.10558
		STIP1	0.151181	0.0849545	Epromoter-like		0.0124983	0.00724258					0.561939	Epromoters-like	3.93875	3.10558
		AHSA2P	0.52075	1.31842	Co-induced		0.0491787	0.213492					2.53177	Induced promoters	1.01868	0.588898
		SCL35B2	0.631105	0.52276	Co-induced		0.129354	0.12552					0.828325	Induced promoters	1.01868	0.588898
		STAT2	0.302665	0.349706	Co-induced		0.0232111	0.0555667					1.15542	Induced promoters	1.01868	0.588898
		RIC8A	1.06448	0.275038	Co-induced		0.159554	0.0173505					0.258379	Induced promoters	1.01868	0.588898
		ERGIC1	0.211556	0.185702	Co-induced		0.0114873	0.052006					0.877794	Induced promoters	1.01868	0.588898
		YWHAG	0.340421	0.181415	Co-induced		0.108997	0.0231047					0.532914	Induced promoters	1.01868	0.588898
		PPP1R15A	0.229536	0.176143	Co-induced		0.0449284	0.0704207					0.767389	Induced promoters	1.01868	0.588898
		MOB4	0.199709	0.159156	Co-induced		0.0440596	0.0222169					0.79694	Induced promoters	1.01868	0.588898
		DHDH	0.15445	0.212902	Co-induced		0.0080906	0.0187375					1.37846	Induced promoters	1.01868	0.588898
test stat (t.test)
condition	hsp90ab1	hspd1	Ubc	Mboat7	Tcp1	TNNI3	PMVK	STIP1	PTGES3	AP4B1-DCLRE18	SNAP23	CRYAB	EPB42	DUSP1	NUCB1	HSPB1	MOB4	YWHAG	RIC8A	SCL35B2	ERGIC1	AHSAP2	PPP1R15A	STAT2	DHDH
NS	1.24508	1.39466	1.60869	0.87541	2.59558	13.8069	2.61174	0.15259	1.71771	3.61794	0.991329	0.241511	1.20885	1.0208	2.68884	0.930996	0.221338	0.234427	1.00572	0.777038	0.202465	0.507998	0.258608	0.291068	0.377569
NS	1.23949	1.67205	1.98873	1.1909	3.82611	15.5657	3.12716	0.138038	1.18137	2.17947	0.912965	0.336621	1.00885	0.813248	3.19675	1.02881	0.228774	0.334644	1.24508	0.585704	0.207736	0.479204	0.177788	0.329389	0.381145
NS	1.50534	1.65858	2.63456	1.74662	3.59573	9.86955	2.10617	0.162915	1.33508	3.75698	1.54451	0.310045	0.826108	1.03263	NA	0.899413	0.149015	0.452192	0.942632	0.530572	0.224466	0.575049	0.25221	0.287538	0.41471
HS	14.2952	9.11459	18.4507	2.29438	2.54454	15.2292	2.40351	0.0913166	1.96301	7.92093	6.17179	0.525094	5.84774	3.26576	6.5504	2.55557	0.158861	0.155799	0.286456	0.442813	0.127848	1.27815	0.257407	0.401016	0.388257
HS	14.637	12.7551	17.9607	3.46416	3.28078	12.1247	2.29665	0.0776603	3.12587	4.84081	7.23278	0.471094	6.30123	3.33066	6.43938	2.94222	0.137089	0.20068	0.283586	0.458036	0.20069	1.54918	0.133028	0.357414	0.336198
HS	15.0158	10.721	16.3349	3.51013	3.71657	12.8962	2.03941	0.0858865	2.12202	8.93531	7.98634	0.493278	5.82532	4.81597	NA	2.33019	0.181519	0.187767	0.255072	0.66743	0.228569	1.12793	0.137993	0.290688	0.397086
p-value one sided (greater)	5.406e-05	0.005446	0.001814	0.009057	0.7447	0.4394	0.8716	0.9967	0.09313	0.01583	0.00224	0.02238	0.0007194	0.01329	0.02766	0.003546	0.8038	0.949	0.9941	0.7449	0.7983	0.01677	0.8769	0.1411	0.8029
significativity	***	**	**	**	ns	ns	ns	ns	ns	*	**	*	***	*	*	**	ns	ns	ns	ns	ns	*	ns	ns	ns
