# Supplementary material for: Epromoters bind key stress-related transcription factors to regulate clusters of stress response genes
Source: EMBO J. 2026 Jan 3;45(3):901–29. doi: 10.1038/s44318-025-00670-3 (PMC12864986; doi:10.1038/s44318-025-00670-3)
Supplement: Supplementary file 7 — Source data Fig. 2 [file 44318_2025_670_MOESM7_ESM.zip › Source_Data_File_Figure 2/2I/2I.xlsx]

## Sheet: Feuil1
Figure 2I: Heat Shock motifs analysis
	value	Conditions	numbers
	11.1111	Epromoters	0
	5.55556	Epromoters	1
	38.8889	Epromoters	2-3
	44.4444	Epromoters	>3
	31.8182	Co-induced promoters	0
	9.09091	Co-induced promoters	1
	40.9091	Co-induced promoters	2-3
	18.1818	Co-induced promoters	>3
	9.52381	HSF+	0
	16.6667	HSF+	1
	38.0952	HSF+	2-3
	35.7143	HSF+	>3
	27.8768	HSF-	0
	13.6143	HSF-	1
	31.9287	HSF-	2-3
	26.5802	HSF-	>3
	23.4995	Random promoters	0
	13.53	Random promoters	1
	31.0275	Random promoters	2-3
	31.943	Random promoters	>3
