# Supplementary material for: Epromoters bind key stress-related transcription factors to regulate clusters of stress response genes
Source: EMBO J. 2026 Jan 3;45(3):901–29. doi: 10.1038/s44318-025-00670-3 (PMC12864986; doi:10.1038/s44318-025-00670-3)
Supplement: Supplementary file 8 — Source data Fig. 3 [file 44318_2025_670_MOESM8_ESM.zip]

Archive with 7 entries (3 files):
- Source_Data_File_Figure 3/
- Source_Data_File_Figure 3/3A/
- Source_Data_File_Figure 3/3A/3A.xlsx
- Source_Data_File_Figure 3/3B/
- Source_Data_File_Figure 3/3B/3B.xlsx
- Source_Data_File_Figure 3/3C/
- Source_Data_File_Figure 3/3C/3C.xlsx
