# Supplementary material for: Epromoters bind key stress-related transcription factors to regulate clusters of stress response genes
Source: EMBO J. 2026 Jan 3;45(3):901–29. doi: 10.1038/s44318-025-00670-3 (PMC12864986; doi:10.1038/s44318-025-00670-3)
Supplement: Supplementary file 8 — Source data Fig. 3 [file 44318_2025_670_MOESM8_ESM.zip › Source_Data_File_Figure 3/3A/3A.xlsx]

## Sheet: Feuil1
Figure 3A: Bubble plot all clusters distribution
No_Of_Genes_Per_Cluster	No_Of_Genes_Binding_TFs	Count	Frequency
2	0	1176	44.7659
2	1	429	16.3304
2	2	231	8.7933
3	0	285	10.8489
3	1	101	3.84469
3	2	37	1.40845
3	3	42	1.59878
4	0	78	2.96917
4	1	56	2.13171
4	2	20	0.761325
4	3	13	0.494861
4	4	11	0.418729
>4	0	76	2.89303
>4	1	38	1.44652
>4	2	11	0.418729
>4	3	8	0.30453
>4	4	7	0.266464
>4	>4	8	0.30453
