# Supplementary material for: Epromoters bind key stress-related transcription factors to regulate clusters of stress response genes
Source: EMBO J. 2026 Jan 3;45(3):901–29. doi: 10.1038/s44318-025-00670-3 (PMC12864986; doi:10.1038/s44318-025-00670-3)
Supplement: Supplementary file 8 — Source data Fig. 3 [file 44318_2025_670_MOESM8_ESM.zip › Source_Data_File_Figure 3/3B/3B.xlsx]

## Sheet: Feuil1
Figure 3B: Epromoter clusters frequency
Ressources	Conditions	Frequency_epromoters	x-axis
BMDM IFNg CebpB	Inflammatory response	71.4286	Epromoters
Piccolo BMDM IFNg IRF1	Inflammatory response	57.1429	Epromoters
BMDM IFNg JunB	Inflammatory response	57.1429	Epromoters
BMDM IFNg STAT1	Inflammatory response	57.1429	Epromoters
MC-38 IFNg IRF1	Inflammatory response	53.3333	Epromoters
BMDM LPS IRF8	Inflammatory response	52.6316	Epromoters
HAEC TNFa p65	Inflammatory response	50	Epromoters
MEF Serum Fos	Serum	47.4227	Epromoters
K562 IFNa IRF1	Inflammatory response	45.9459	Epromoters
HAEC Il1b p65	Inflammatory response	45.283	Epromoters
Langlais BMDM IFNg IRF1	Inflammatory response	43.2836	Epromoters
monocytes TNFa SREBP	Inflammatory response	42.735	Epromoters
BMDM LPS IRF1	Inflammatory response	42.1053	Epromoters
BMDM LPS PU1	Inflammatory response	42.1053	Epromoters
K562 IFNa IRF9	Inflammatory response	40.5405	Epromoters
K562 IFNa STAT2	Inflammatory response	40.5405	Epromoters
MC-38 IFNg STAT1	Inflammatory response	40	Epromoters
HepG2 Serum-starvation Irb	Hormone	38.1443	Epromoters
MCF-7 E2+TNFa ER	Hormone	37.931	Epromoters
K562 IFNa STAT1	Inflammatory response	37.8378	Epromoters
BMDM LPS STAT1	Inflammatory response	36.8421	Epromoters
BMDM LPS STAT2	Inflammatory response	36.8421	Epromoters
NIH3T3 TNFa p65-KO	Inflammatory response	36.3636	Epromoters
NIH3T3 Serum SRF	Serum	35.7143	Epromoters
PDAC Gemcitabine FOXA1	Genotoxic drug	35.7143	Epromoters
THP-1 PMA MAF1	Macrophage differentiation	33.6054	Epromoters
HUVEC TNFa p65	Inflammatory response	33.3333	Epromoters
MEF Serum JunD	Serum	32.9897	Epromoters
BMDM IFNg IRF8	Inflammatory response	32.8358	Epromoters
SGBS-adipocyte-D10 TNFa p65	Inflammatory response	29.2453	Epromoters
K562 Heat-Shock HSF1	Heat-Shock	22.6667	Epromoters
murine epithelial Dex cJun	Hormone	20	Epromoters
HeLA Hypoxia HIF3a	Respiratory stress	20	Epromoters
NIH3T3 FGF-stimulated SRF	FGF	17.6471	Epromoters
MEF Heat-Shock HSF1.MM	Heat-Shock	17.4603	Epromoters
K562 Heat-Shock HSF2	Heat-Shock	17.3333	Epromoters
MEF Serum Fosl2	Serum	16.4948	Epromoters
BMDM IFNg PU1	Inflammatory response	16.4179	Epromoters
IMR90 TNFa p65	Inflammatory response	15.3846	Epromoters
hESCs Heat-Shock HSF1	Heat-Shock	15.3846	Epromoters
monocytes TNFa p65	Inflammatory response	15.0538	Epromoters
MEF Heat-Shock HSF1.CS	Heat-Shock	9.52381	Epromoters
murine epithelial Dexa+Tet GR-AFos	Hormone	9.09091	Epromoters
MCF-7 E2+TNFa FoxA1	Hormone	8.62069	Epromoters
KB IL-1a p65	Inflammatory response	7.69231	Epromoters
monocytes IFNg+TNFa IRF1	Inflammatory response	7.14286	Epromoters
MEF Serum-starvation SRF	Serum	6.47059	Epromoters
NIH3T3 TNFa p65	Inflammatory response	6.29371	Epromoters
MCF-7 E2+TNFa p65	Hormone	5.17241	Epromoters
MCF-7 Hypoxia HIF1a	Respiratory stress	0	Epromoters
MCF-7 Hypoxia HIF2a	Respiratory stress	0	Epromoters
3T3-L1 FCCP GPS2	Respiratory stress	0	Epromoters
T47D Serum-starvation BDP1	Serum	0	Epromoters
hMDM Dex GR	Hormone	0	Epromoters
mBMDM Dex GR	Hormone	0	Epromoters
MCF-7 DSB p53	DSB	0	Epromoters
