# Supplementary material for: Epromoters bind key stress-related transcription factors to regulate clusters of stress response genes
Source: EMBO J. 2026 Jan 3;45(3):901–29. doi: 10.1038/s44318-025-00670-3 (PMC12864986; doi:10.1038/s44318-025-00670-3)
Supplement: Supplementary file 8 — Source data Fig. 3 [file 44318_2025_670_MOESM8_ESM.zip › Source_Data_File_Figure 3/3C/3C.xlsx]

## Sheet: Feuil1
Figure 3C: Distribution of Epromoters clusters compared to clusters with all genes recruiting the TFs
References	Stimulation	TF	number of induced genes	Total_Clusters	eprom	frequency_epromoters	all_genes	frequency_all_genes	Conditions
Biddie_2011	Dexamethasone	cJun	92	5	1	20	0	0	Hormone
Biddie_2011	Dexamethasone_Tetracycline	GR_AFos	282	11	1	9.09091	0	0	Hormone
Brown_2014	TNFa	p65	283	15	5	33.3333	6	40	Inflammatory response
Camps_2014	Hypoxia	HIF1	221	11	0	0	0	0	Respiratory stress
Camps_2014	Hypoxia	HIF2	221	11	0	0	0	0	Respiratory stress
Cardamone_2018	FCCP	GPS2	418	26	0	0	0	0	Respiratory stress
Ebisuya_2008	FGF-stimulated	SRF	373	17	3	17.6471	0	0	FGF
Esnault_2014	Serum Response	SRF	693	56	20	35.7143	6	10.7143	Serum
Ferrari_2020	Serum Starvation	BDP1	1199	109	0	0	0	0	Serum
Franco_2015	E2_TNFa	FoxA1	698	58	5	8.62069	0	0	Hormone
Franco_2015	E2_TNFa	ER	698	58	22	37.931	2	3.44828	Hormone
Franco_2015	E2_TNFa	p65	698	58	3	5.17241	0	0	Hormone
Gualdrini_2016	Serum Starvation	SRF	1260	170	11	6.47059	1	0.588235	Serum
Hancock_2019	Insulin	Irb	1226	194	74	38.1443	8	4.12371	Hormone
Hogan_2017	Il1b	p65	665	53	24	45.283	9	16.9811	Inflammatory response
Hogan_2017	TNFa	p65	529	38	19	50	9	23.6842	Inflammatory response
Jin_2013	TNFa	p65	390	13	2	15.3846	3	23.0769	Inflammatory response
Jubb_2016	Dexamethasone	GR.hMDM	205	8	0	0	0	0	Hormone
Jubb_2016	Dexamethasone	GR.mBMDM	147	8	0	0	0	0	Hormone
Jurida_2015	Il-1a	p65	212	13	1	7.69231	0	0	Inflammatory response
Kusandi_2019	TNFa	SREBP	1033	117	50	42.735	25	21.3675	Inflammatory response
Langlais_2016	IFNg	IRF1	560	67	29	43.2836	19	28.3582	Inflammatory response
Langlais_2016	IFNg	IRF8	560	67	22	32.8358	6	8.95522	Inflammatory response
Langlais_2016	IFNg	PU1	560	67	11	16.4179	55	82.0896	Inflammatory response
Lo_2013	TNFa	p65	1129	143	9	6.29371	0	0	Inflammatory response
Lyu_2018	Heat_Shock	HSF1	839	78	12	15.3846	1	1.28205	Heat-Shock
Mahat_2016	Heat_Shock	HSF1.CS	415	63	6	9.52381	0	0	Heat-Shock
Mahat_2016	Heat_Shock	HSF1.MM	415	63	11	17.4603	0	0	Heat-Shock
Mancino_2015	LPS	IRF1	232	19	8	42.1053	8	42.1053	Inflammatory response
Mancino_2015	LPS	IRF8	232	19	10	52.6316	6	31.5789	Inflammatory response
Mancino_2015	LPS	PU1	232	19	8	42.1053	10	52.6316	Inflammatory response
Mancino_2015	LPS	STAT1	232	19	7	36.8421	8	42.1053	Inflammatory response
Mancino_2015	LPS	STAT2	232	19	7	36.8421	7	36.8421	Inflammatory response
Park_2017	IFNg_TNFa	IRF1	359	28	2	7.14286	0	0	Inflammatory response
Park_2017	TNFa	p65	925	93	14	15.0538	78	83.871	Inflammatory response
Phanstiel_2017	PMA	MAF1	4442	735	247	33.6054	37	5.03401	Macrophage differentiation
Piccolo_2017	IFNg	CebpB	110	7	5	71.4286	1	14.2857	Inflammatory response
Piccolo_2017	IFNg	IRF1	110	7	4	57.1429	0	0	Inflammatory response
Piccolo_2017	IFNg	JunB	110	7	4	57.1429	2	28.5714	Inflammatory response
Piccolo_2017	IFNg	STAT1	110	7	4	57.1429	1	14.2857	Inflammatory response
Porter_2017	DSB	p53	369	18	0	0	2	11.1111	DSB
Purbey_2024	IFNg	IRF1	121	15	8	53.3333	7	46.6667	Inflammatory response
Purbey_2024	IFNg	STAT1	121	15	6	40	7	46.6667	Inflammatory response
RamosPittol_2018	TNFa	p65-KO	171	11	4	36.3636	2	18.1818	Inflammatory response
Santiago_IFN_k562	IFNa	IRF1	541	37	17	45.9459	17	45.9459	Inflammatory response
Santiago_IFN_k562	IFNa	IRF9	541	37	15	40.5405	6	16.2162	Inflammatory response
Santiago_IFN_k562	IFNa	STAT1	541	37	14	37.8378	7	18.9189	Inflammatory response
Santiago_IFN_k562	IFNa	STAT2	541	37	15	40.5405	8	21.6216	Inflammatory response
Schmidt_2015	TNFa	p65	2885	424	124	29.2453	20	4.71698	Inflammatory response
Vierbuchen_2017	Serum	Fos	1025	97	46	47.4227	16	16.4948	Serum
Vierbuchen_2017	Serum	Fosl2	1025	97	16	16.4948	2	2.06186	Serum
Vierbuchen_2017	Serum	JunD	1025	97	32	32.9897	4	4.12371	Serum
Vihervaara_2017	Heat_Shock	HSF1	675	75	17	22.6667	3	4	Heat-Shock
Vihervaara_2017	Heat_Shock	HSF2	675	75	13	17.3333	2	2.66667	Heat-Shock
GSE158529	Hypoxia	HIF-3a	478	20	4	20	4	20	Respiratory stress
GSE278100	Gemcitabine	FoXA1	211	14	5	35.7143	2	14.2857	Genotoxic drug
