# Supplementary material for: Epromoters bind key stress-related transcription factors to regulate clusters of stress response genes
Source: EMBO J. 2026 Jan 3;45(3):901–29. doi: 10.1038/s44318-025-00670-3 (PMC12864986; doi:10.1038/s44318-025-00670-3)
Supplement: Supplementary file 9 — Source data Fig. 4 [file 44318_2025_670_MOESM9_ESM.zip]

Archive with 9 entries (4 files):
- Source_Data_File_Figure 4/
- Source_Data_File_Figure 4/4B/
- Source_Data_File_Figure 4/4B/Figure 4B.xlsx
- Source_Data_File_Figure 4/4D/
- Source_Data_File_Figure 4/4D/4D.xlsx
- Source_Data_File_Figure 4/4E/
- Source_Data_File_Figure 4/4E/4E.xlsx
- Source_Data_File_Figure 4/4F/
- Source_Data_File_Figure 4/4F/4F.xlsx
