# Supplementary material for: Epromoters bind key stress-related transcription factors to regulate clusters of stress response genes
Source: EMBO J. 2026 Jan 3;45(3):901–29. doi: 10.1038/s44318-025-00670-3 (PMC12864986; doi:10.1038/s44318-025-00670-3)
Supplement: Supplementary file 9 — Source data Fig. 4 [file 44318_2025_670_MOESM9_ESM.zip › Source_Data_File_Figure 4/4B/Figure 4B.xlsx]

## Sheet: Feuil1
Figure 4B: NUCB1-DHDH luciferase assay
sample	value	rep	condition	sd	mean
DHDHp-NS	0.803468	1	NS	0.0664151	0.776134
DHDHp-NS	0.700413	2	NS	0.0664151	0.776134
DHDHp-NS	0.824519	3	NS	0.0664151	0.776134
DHDHp-HS	0.967552	1	HS	0.128016	1.11307
DHDHp-HS	1.16332	2	HS	0.128016	1.11307
DHDHp-HS	1.20833	3	HS	0.128016	1.11307
DHDH-NUCB1-NS	1.9768	1	NS	0.8229	2.38367
DHDH-NUCB1-NS	1.84346	2	NS	0.8229	2.38367
DHDH-NUCB1-NS	3.33075	3	NS	0.8229	2.38367
DHDH-NUCB1-HS	3.97808	1	HS	1.30752	4.54474
DHDH-NUCB1-HS	3.61614	2	HS	1.30752	4.54474
DHDH-NUCB1-HS	6.04	3	HS	1.30752	4.54474
