# Supplementary material for: Epromoters bind key stress-related transcription factors to regulate clusters of stress response genes
Source: EMBO J. 2026 Jan 3;45(3):901–29. doi: 10.1038/s44318-025-00670-3 (PMC12864986; doi:10.1038/s44318-025-00670-3)
Supplement: Supplementary file 9 — Source data Fig. 4 [file 44318_2025_670_MOESM9_ESM.zip › Source_Data_File_Figure 4/4D/4D.xlsx]

## Sheet: Feuil1
Figure 4D: Qpcr after NUCB1 Knock-out
value	name	rep	sample	standard deviation	mean	condition	tested gene
1	WT_NS	1	WT	0.0887861	1	NS	NUCB1
1.52879	WT_HS	1	WT	0.456137	1.05127	HS	NUCB1
0.0220959	Del_NS	1	D1	0.114958	0.094292	NS	NUCB1
0.0223552	Del_HS	1	D1	0.124082	0.0978232	HS	NUCB1
0.129344	Del_NS	1	D2	0.114958	0.094292	NS	NUCB1
0.127363	Del_HS	1	D2	0.124082	0.0978232	HS	NUCB1
0.000812935	Del_NS	1	D3	0.114958	0.094292	NS	NUCB1
0.0012935	Del_HS	1	D3	0.124082	0.0978232	HS	NUCB1
0.325457	Del_NS	1	D4	0.114958	0.094292	NS	NUCB1
0.355127	Del_HS	1	D4	0.124082	0.0978232	HS	NUCB1
0.911214	WT_NS	2	WT	0.0887861	1	NS	NUCB1
0.620051	WT_HS	2	WT	0.456137	1.05127	HS	NUCB1
1.08879	WT_NS	2	WT	0.0887861	1	NS	NUCB1
1.00496	WT_HS	2	WT	0.456137	1.05127	HS	NUCB1
0.00851325	Del_NS	2	D1	0.114958	0.094292	NS	NUCB1
0.00764097	Del_HS	2	D1	0.124082	0.0978232	HS	NUCB1
0.0858095	Del_NS	2	D2	0.114958	0.094292	NS	NUCB1
0.0814726	Del_HS	2	D2	0.124082	0.0978232	HS	NUCB1
0.000482997	Del_NS	2	D3	0.114958	0.094292	NS	NUCB1
0.00080244	Del_HS	2	D3	0.124082	0.0978232	HS	NUCB1
0.181821	Del_NS	2	D4	0.114958	0.094292	NS	NUCB1
0.18653	Del_HS	2	D4	0.124082	0.0978232	HS	NUCB1
1	WT_NS	1	WT	0.334329	1	NS	DHDH
4.64142	WT_HS	1	WT	0.779851	3.82168	HS	DHDH
0.417268	Del_NS	1	D1	0.368342	0.679291	NS	DHDH
0.447978	Del_HS	1	D1	0.266779	0.730892	HS	DHDH
0.203595	Del_NS	1	D2	0.368342	0.679291	NS	DHDH
0.404559	Del_HS	1	D2	0.266779	0.730892	HS	DHDH
1.06055	Del_NS	1	D3	0.368342	0.679291	NS	DHDH
1.00899	Del_HS	1	D3	0.266779	0.730892	HS	DHDH
0.934178	Del_NS	1	D4	0.368342	0.679291	NS	DHDH
1.0053	Del_HS	1	D4	0.266779	0.730892	HS	DHDH
1.33433	WT_NS	2	WT	0.334329	1	NS	DHDH
3.73457	WT_HS	2	WT	0.779851	3.82168	HS	DHDH
0.665671	WT_NS	2	WT	0.334329	1	NS	DHDH
3.08903	WT_HS	2	WT	0.779851	3.82168	HS	DHDH
0.320492	Del_NS	2	D1	0.368342	0.679291	NS	DHDH
0.46275	Del_HS	2	D1	0.266779	0.730892	HS	DHDH
0.451558	Del_NS	2	D2	0.368342	0.679291	NS	DHDH
0.653354	Del_HS	2	D2	0.266779	0.730892	HS	DHDH
1.1398	Del_NS	2	D3	0.368342	0.679291	NS	DHDH
0.923656	Del_HS	2	D3	0.266779	0.730892	HS	DHDH
0.906892	Del_NS	2	D4	0.368342	0.679291	NS	DHDH
0.940557	Del_HS	2	D4	0.266779	0.730892	HS	DHDH
1	WT_NS	1	WT	0.666167	1	NS	TULP2
1.37308	WT_HS	1	WT	0.581352	1.86421	HS	TULP3
0.0493529	Del_NS	1	D1	0.244689	0.248133	NS	TULP4
0.046257	Del_HS	1	D1	0.333036	0.342197	HS	TULP5
0.330582	Del_NS	1	D2	0.244689	0.248133	NS	TULP6
0.400335	Del_HS	1	D2	0.333036	0.342197	HS	TULP7
0.0210074	Del_NS	1	D3	0.244689	0.248133	NS	TULP8
0.0236635	Del_HS	1	D3	0.333036	0.342197	HS	TULP9
0.6162	Del_NS	1	D4	0.244689	0.248133	NS	TULP10
0.706168	Del_HS	1	D4	0.333036	0.342197	HS	TULP11
1.66617	WT_NS	2	WT	0.666167	1	NS	TULP12
2.50609	WT_HS	2	WT	0.581352	1.86421	HS	TULP13
0.333833	WT_NS	2	WT	0.666167	1	NS	TULP14
1.71347	WT_HS	2	WT	0.581352	1.86421	HS	TULP15
0.0204939	Del_NS	2	D1	0.244689	0.248133	NS	TULP16
0.0560642	Del_HS	2	D1	0.333036	0.342197	HS	TULP17
0.479368	Del_NS	2	D2	0.244689	0.248133	NS	TULP18
0.700467	Del_HS	2	D2	0.333036	0.342197	HS	TULP19
0.0339637	Del_NS	2	D3	0.244689	0.248133	NS	TULP20
0.0602355	Del_HS	2	D3	0.333036	0.342197	HS	TULP21
0.434094	Del_NS	2	D4	0.244689	0.248133	NS	TULP22
0.744388	Del_HS	2	D4	0.333036	0.342197	HS	TULP23
