# Supplementary material for: Epromoters bind key stress-related transcription factors to regulate clusters of stress response genes
Source: EMBO J. 2026 Jan 3;45(3):901–29. doi: 10.1038/s44318-025-00670-3 (PMC12864986; doi:10.1038/s44318-025-00670-3)
Supplement: Supplementary file 9 — Source data Fig. 4 [file 44318_2025_670_MOESM9_ESM.zip › Source_Data_File_Figure 4/4E/4E.xlsx]

## Sheet: Feuil1
Figure 4E: Qpcr to assess enhancer activity of the Knock-In insert
	value	sample	group
	1.15457	NUCB1	1
	1.51181	NUCB1	1
	1.08893	NUCB1	1
	1.04078	NUCB1	2
	1.1164	NUCB1	2
	1.00858	NUCB1	2
	2.2925	Hetero	3
	1.28511	Hetero	3
	1.68338	Hetero	3
	1.34958	Hetero	4
	2.25547	Hetero	4
	1.43262	Hetero	4
	1.97465	Homo	5
	2.68985	Homo	5
	3.54713	Homo	5
	1.90957	Homo	6
	1.75339	Homo	6
	3.18112	Homo	6
	5.11848	WT	7
	3.2704	WT	7
	3.61495	WT	7
