# Supplementary material for: Epromoters bind key stress-related transcription factors to regulate clusters of stress response genes
Source: EMBO J. 2026 Jan 3;45(3):901–29. doi: 10.1038/s44318-025-00670-3 (PMC12864986; doi:10.1038/s44318-025-00670-3)
Supplement: Supplementary file 9 — Source data Fig. 4 [file 44318_2025_670_MOESM9_ESM.zip › Source_Data_File_Figure 4/4F/4F.xlsx]

## Sheet: Feuil1
Figure 4F: Qpcr to assess promoter activity of the Knock-In insert
	value	sample	group	standard deviation	mean	condition
	4.59378	NUCB1_NS	1	2.21528	3.97464	NS
	3.24802	NUCB1_NS	1	2.21528	3.97464	NS
	0.607851	NUCB1_NS	1	2.21528	3.97464	NS
	6.53272	NUCB1_NS	2	2.21528	3.97464	NS
	4.89084	NUCB1_NS	2	2.21528	3.97464	NS
	NA	NUCB1_NS	2	2.21528	3.97464	NS
	8.1157	NUCB1_HS	1	5.62091	9.45716	HS
	10.5143	NUCB1_HS	1	5.62091	9.45716	HS
	1.5905	NUCB1_HS	1	5.62091	9.45716	HS
	18.1589	NUCB1_HS	2	5.62091	9.45716	HS
	12.123	NUCB1_HS	2	5.62091	9.45716	HS
	6.24064	NUCB1_HS	2	5.62091	9.45716	HS
	34.3935	Hetero_NS	3	8.768	29.6382	NS
	34.3935	Hetero_NS	3	8.768	29.6382	NS
	33.312	Hetero_NS	3	8.768	29.6382	NS
	12.1007	Hetero_NS	4	8.768	29.6382	NS
	29.738	Hetero_NS	4	8.768	29.6382	NS
	33.8915	Hetero_NS	4	8.768	29.6382	NS
	70.9373	Hetero_HS	3	37.4674	62.7227	HS
	43.3893	Hetero_HS	3	37.4674	62.7227	HS
	28.9069	Hetero_HS	3	37.4674	62.7227	HS
	70.9676	Hetero_HS	4	37.4674	62.7227	HS
	129.509	Hetero_HS	4	37.4674	62.7227	HS
	32.6258	Hetero_HS	4	37.4674	62.7227	HS
	43.0873	Homo_NS	5	12.5914	38.1627	NS
	35.2623	Homo_NS	5	12.5914	38.1627	NS
	NA	Homo_NS	5	12.5914	38.1627	NS
	45.9476	Homo_NS	6	12.5914	38.1627	NS
	48.9552	Homo_NS	6	12.5914	38.1627	NS
	17.5612	Homo_NS	6	12.5914	38.1627	NS
	123.837	Homo_HS	5	48.3472	89.6551	HS
	165.046	Homo_HS	5	48.3472	89.6551	HS
	39.0935	Homo_HS	5	48.3472	89.6551	HS
	86.462	Homo_HS	6	48.3472	89.6551	HS
	80.5951	Homo_HS	6	48.3472	89.6551	HS
	42.8972	Homo_HS	6	48.3472	89.6551	HS
	1.35688	WT_NS	7	0.408951	1	NS
	1.08937	WT_NS	7	0.408951	1	NS
	0.553756	WT_NS	7	0.408951	1	NS
	2.32521	WT_HS	7	0.65839	1.56724	HS
	1.13746	WT_HS	7	0.65839	1.56724	HS
	1.23904	WT_HS	7	0.65839	1.56724	HS
