# Supplementary material for: Epromoters bind key stress-related transcription factors to regulate clusters of stress response genes
Source: EMBO J. 2026 Jan 3;45(3):901–29. doi: 10.1038/s44318-025-00670-3 (PMC12864986; doi:10.1038/s44318-025-00670-3)
Supplement: Supplementary file 10 — Source data Fig. 5 [file 44318_2025_670_MOESM10_ESM.zip]

Archive with 9 entries (4 files):
- Source_Data_File_Figure 5/
- Source_Data_File_Figure 5/5B/
- Source_Data_File_Figure 5/5B/5B.xlsx
- Source_Data_File_Figure 5/5D/
- Source_Data_File_Figure 5/5D/5D.xlsx
- Source_Data_File_Figure 5/5F/
- Source_Data_File_Figure 5/5F/5F.xlsx
- Source_Data_File_Figure 5/5I/
- Source_Data_File_Figure 5/5I/5I.xlsx
