# Supplementary material for: Epromoters bind key stress-related transcription factors to regulate clusters of stress response genes
Source: EMBO J. 2026 Jan 3;45(3):901–29. doi: 10.1038/s44318-025-00670-3 (PMC12864986; doi:10.1038/s44318-025-00670-3)
Supplement: Supplementary file 10 — Source data Fig. 5 [file 44318_2025_670_MOESM10_ESM.zip › Source_Data_File_Figure 5/5B/5B.xlsx]

## Sheet: Feuil1
Figure 5B: bubble plot p65
	p65
	No_Of_Genes_Per_Cluster	No_Of_Genes_Binding_p65	Count	Frequency
	2	0	88	61.5385
	2	1	6	4.1958
	3	0	29	20.2797
	3	1	1	0.699301
	4	0	7	4.8951
	>4	0	10	6.99301
	>4	1	2	1.3986
