# Supplementary material for: Epromoters bind key stress-related transcription factors to regulate clusters of stress response genes
Source: EMBO J. 2026 Jan 3;45(3):901–29. doi: 10.1038/s44318-025-00670-3 (PMC12864986; doi:10.1038/s44318-025-00670-3)
Supplement: Supplementary file 10 — Source data Fig. 5 [file 44318_2025_670_MOESM10_ESM.zip › Source_Data_File_Figure 5/5D/5D.xlsx]

## Sheet: Feuil1
Figure 5D: Qpcr after Cxcl1 Knock-Out
	Cxcl1							Cxcl2
	sample	del	value	condition	sd	mean		sample	del	value	condition	sd	mean
	D NS	D1	0.0167952	NS	0.100904	0.08015		D NS	D1	0.769797	NS	0.263613	0.511464
	D NS	D2	0.196511	NS	0.100904	0.08015		D NS	D2	0.521723	NS	0.263613	0.511464
	D NS	D3	0.027144	NS	0.100904	0.08015		D NS	D3	0.242871	NS	0.263613	0.511464
	WT NS	WT	0.918294	NS	0.145142	1		WT NS	WT	1.08067	NS	0.571553	1
	WT NS	WT	0.914128	NS	0.145142	1		WT NS	WT	0.392396	NS	0.571553	1
	WT NS	WT	1.16758	NS	0.145142	1		WT NS	WT	1.52693	NS	0.571553	1
	D Sti	D1	0.00403907	Sti	0.896064	0.55323		D Sti	D1	15.5282	Sti	1.41277	17.1357
	D Sti	D2	1.58725	Sti	0.896064	0.55323		D Sti	D2	17.6987	Sti	1.41277	17.1357
	D Sti	D3	0.0684032	Sti	0.896064	0.55323		D Sti	D3	18.1801	Sti	1.41277	17.1357
	WT Sti	WT	12.2486	Sti	1.54737	11.434		WT Sti	WT	35.0409	Sti	4.16986	32.3132
	WT Sti	WT	9.64952	Sti	1.54737	11.434		WT Sti	WT	27.5132	Sti	4.16986	32.3132
	WT Sti	WT	12.4039	Sti	1.54737	11.434		WT Sti	WT	34.3857	Sti	4.16986	32.3132
