# Supplementary material for: Epromoters bind key stress-related transcription factors to regulate clusters of stress response genes
Source: EMBO J. 2026 Jan 3;45(3):901–29. doi: 10.1038/s44318-025-00670-3 (PMC12864986; doi:10.1038/s44318-025-00670-3)
Supplement: Supplementary file 10 — Source data Fig. 5 [file 44318_2025_670_MOESM10_ESM.zip › Source_Data_File_Figure 5/5F/5F.xlsx]

## Sheet: Feuil1
Figure 5F: bubble plot STAT1
		STAT1
	No_Of_Genes_Per_Cluster	No_Of_Genes_Binding_STAT1	Count	Frequency
	2	0	2	28.5714
	2	2	1	14.2857
	3	1	2	28.5714
	3	2	1	14.2857
	4	2	1	14.2857
