# Supplementary material for: Epromoters bind key stress-related transcription factors to regulate clusters of stress response genes
Source: EMBO J. 2026 Jan 3;45(3):901–29. doi: 10.1038/s44318-025-00670-3 (PMC12864986; doi:10.1038/s44318-025-00670-3)
Supplement: Supplementary file 10 — Source data Fig. 5 [file 44318_2025_670_MOESM10_ESM.zip › Source_Data_File_Figure 5/5I/5I.xlsx]

## Sheet: Feuil1
Figure 5I: Qpcr after CD274 Knock-Out
	CD274									JAK2
	sample	del	value	rep	condition	sd	mean			sample	del	value	rep	condition	sd	mean
	WT NS	WT	1.29073	1	NS	0.463273	1			WT NS	WT	0.00423711	1	NS	0.863156	1
	WT Sti	WT	583.707	1	Sti	128.567	696.556			WT Sti	WT	16.5179	1	Sti	3.35618	20.3535
	Del NS	D1	0.00291462	1	NS	0.00146918	0.00156789			Del NS	D1	2.38468	1	NS	0.584382	1.87093
	Del Sti	D1	0.302944	1	Sti	0.407801	0.770367			Del Sti	D1	5.34091e-06	1	Sti	0.0469422	0.0271085
	Del NS	D2	0.298606	1	NS	0.0437988	0.301441			Del NS	D2	1.45923	1	NS	0.189122	1.34893
	Del Sti	D2	104.666	1	Sti	47.0832	108.475			Del Sti	D2	7.48906e-06	1	Sti	2.90946	1.6798
	WT NS	WT	1.24352	2	NS	0.463273	1			WT NS	WT	1.53503	2	NS	0.863156	1
	WT Sti	WT	669.443	2	Sti	128.567	696.556			WT Sti	WT	21.7911	2	Sti	3.35618	20.3535
	Del NS	D1	0.00178794	2	NS	0.00146918	0.00156789			Del NS	D1	1.99292	2	NS	0.584382	1.87093
	Del Sti	D1	0.954691	2	Sti	0.407801	0.770367			Del Sti	D1	0.0813127	2	Sti	0.0469422	0.0271085
	Del NS	D2	0.346588	2	NS	0.0437988	0.301441			Del NS	D2	1.457	2	NS	0.189122	1.34893
	Del Sti	D2	157.347	2	Sti	47.0832	108.475			Del Sti	D2	3.83411e-05	2	Sti	2.90946	1.6798
	WT NS	WT	0.465754	3	NS	0.463273	1			WT NS	WT	1.46073	3	NS	0.863156	1
	WT Sti	WT	836.517	3	Sti	128.567	696.556			WT Sti	WT	22.7513	3	Sti	3.35618	20.3535
	Del NS	D1	1.09317e-06	3	NS	0.00146918	0.00156789			Del NS	D1	1.23518	3	NS	0.584382	1.87093
	Del Sti	D1	1.05346	3	Sti	0.407801	0.770367			Del Sti	D1	7.48906e-06	3	Sti	0.0469422	0.0271085
	Del NS	D2	0.259128	3	NS	0.0437988	0.301441			Del NS	D2	1.13055	3	NS	0.189122	1.34893
	Del Sti	D2	63.4117	3	Sti	47.0832	108.475			Del Sti	D2	5.03935	3	Sti	2.90946	1.6798
