# Supplementary material for: Epromoters bind key stress-related transcription factors to regulate clusters of stress response genes
Source: EMBO J. 2026 Jan 3;45(3):901–29. doi: 10.1038/s44318-025-00670-3 (PMC12864986; doi:10.1038/s44318-025-00670-3)
Supplement: Supplementary file 11 — Source data Fig. 6 [file 44318_2025_670_MOESM11_ESM.zip]

Archive with 7 entries (3 files):
- Source_Data_File_Figure 6/
- Source_Data_File_Figure 6/6B/
- Source_Data_File_Figure 6/6B/6B.xlsx
- Source_Data_File_Figure 6/6D/
- Source_Data_File_Figure 6/6D/6D.xlsx
- Source_Data_File_Figure 6/6E/
- Source_Data_File_Figure 6/6E/6E.xlsx
