# Supplementary material for: Epromoters bind key stress-related transcription factors to regulate clusters of stress response genes
Source: EMBO J. 2026 Jan 3;45(3):901–29. doi: 10.1038/s44318-025-00670-3 (PMC12864986; doi:10.1038/s44318-025-00670-3)
Supplement: Supplementary file 11 — Source data Fig. 6 [file 44318_2025_670_MOESM11_ESM.zip › Source_Data_File_Figure 6/6B/6B.xlsx]

## Sheet: Feuil1
Figure 6B: bubble plot SRF
	SRF
	No_Of_Genes_Per_Cluster	No_Of_Genes_Binding_SRF	Count	Frequency
	2	0	28	50
	2	1	15	26.7857
	2	2	5	8.92857
	3	0	2	3.57143
	3	1	4	7.14286
	3	3	1	1.78571
	4	2	1	1.78571
