# Supplementary material for: Epromoters bind key stress-related transcription factors to regulate clusters of stress response genes
Source: EMBO J. 2026 Jan 3;45(3):901–29. doi: 10.1038/s44318-025-00670-3 (PMC12864986; doi:10.1038/s44318-025-00670-3)
Supplement: Supplementary file 11 — Source data Fig. 6 [file 44318_2025_670_MOESM11_ESM.zip › Source_Data_File_Figure 6/6D/6D.xlsx]

## Sheet: Feuil1
Figure 6D: SRF inhibition, example of Msrd3 and Lemd3
		reads count
	induced gene clusterize	Starvation	15% FCS	15% FCS + SRF Inh.
	Msrb3	245	907	312
	Lemd3	107	301	117
