# Supplementary material for: Epromoters bind key stress-related transcription factors to regulate clusters of stress response genes
Source: EMBO J. 2026 Jan 3;45(3):901–29. doi: 10.1038/s44318-025-00670-3 (PMC12864986; doi:10.1038/s44318-025-00670-3)
Supplement: Supplementary file 11 — Source data Fig. 6 [file 44318_2025_670_MOESM11_ESM.zip › Source_Data_File_Figure 6/6E/6E.xlsx]

## Sheet: Feuil1
Fgure 6E: Serum disruption analysis
	sample	value	condition
	Epromoters genes	1.70714993973064	induction
	Epromoters genes	1.88832080152595	induction
	Epromoters genes	2.02169507109932	induction
	Epromoters genes	2.21501289097085	induction
	Epromoters genes	3.02046410255972	induction
	Epromoters genes	2.49891005653386	induction
	Epromoters genes	3.64745842645492	induction
	Epromoters genes	1.02807175690107	induction
	Epromoters genes	4.65548813122883	induction
	Epromoters genes	2.86039393270442	induction
	Epromoters genes	1.84799690655495	induction
	Epromoters genes	1.05018575716822	induction
	Epromoters genes	1.4594316186373	induction
	Epromoters genes	1.33014860169233	induction
	Epromoters genes	2.20945336562895	induction
	Epromoters genes	5.39231742277876	induction
	Epromoters genes	1.54114626842867	induction
	Epromoters genes	1.15527822547791	induction
	Epromoters genes	1.72489276186563	induction
	Epromoters genes	3.94251450533924	induction
	Co-induced genes	1.62643913669732	induction
	Co-induced genes	1.49215269035856	induction
	Co-induced genes	3.58496250072116	induction
	Co-induced genes	1.68805599368526	induction
	Co-induced genes	1.14166114922359	induction
	Co-induced genes	1.58496250072116	induction
	Co-induced genes	8.27612440527424	induction
	Co-induced genes	3.30580842952409	induction
	Co-induced genes	1.12889773318226	induction
	Co-induced genes	1.17571807039422	induction
	Co-induced genes	6.49185309632967	induction
	Co-induced genes	2.58496250072116	induction
	Co-induced genes	1.93973947518253	induction
	Co-induced genes	1.11581044182167	induction
	Co-induced genes	1.74957520738296	induction
	Co-induced genes	3.0198995574377	induction
	Co-induced genes	2.52356195605701	induction
	Co-induced genes	1.02424754624668	induction
	Co-induced genes	1.01611966536328	induction
	Co-induced genes	1.66158378232407	induction
	Co-induced genes	1.21150410519371	induction
	Co-induced genes	1.01667874114663	induction
	Co-induced genes	1.30083225943185	induction
	Co-induced genes	6.49185309632967	induction
	Co-induced genes	1.25779775746765	induction
	Epromoters genes	-1.89464699985377	inhibition
	Epromoters genes	0.348764279859678	inhibition
	Epromoters genes	-0.956931278108114	inhibition
	Epromoters genes	0.0995356735509144	inhibition
	Epromoters genes	0.893084796083488	inhibition
	Epromoters genes	0.52424893034204	inhibition
	Epromoters genes	-0.245112497836531	inhibition
	Epromoters genes	-1.29532026002046	inhibition
	Epromoters genes	-0.691877704637668	inhibition
	Epromoters genes	0.483424474259094	inhibition
	Epromoters genes	-0.984893107609792	inhibition
	Epromoters genes	-1.49825086752783	inhibition
	Epromoters genes	-1.27753397552891	inhibition
	Epromoters genes	-1.12928301694497	inhibition
	Epromoters genes	-1	inhibition
	Epromoters genes	0.724365557386573	inhibition
	Epromoters genes	-1.70043971814109	inhibition
	Epromoters genes	-0.652076696579693	inhibition
	Epromoters genes	1.61143471208235	inhibition
	Epromoters genes	2.24792751344359	inhibition
	Co-induced genes	1.32912359629157	inhibition
	Co-induced genes	0.128897733182258	inhibition
	Co-induced genes	-3.32192809488736	inhibition
	Co-induced genes	-4.16992500144231	inhibition
	Co-induced genes	-0.637429920615292	inhibition
	Co-induced genes	0.736965594166206	inhibition
	Co-induced genes	0	inhibition
	Co-induced genes	-3.16992500144231	inhibition
	Co-induced genes	0.128897733182258	inhibition
	Co-induced genes	-3.06157527912095	inhibition
	Co-induced genes	0	inhibition
	Co-induced genes	-4.90689059560852	inhibition
	Co-induced genes	-0.181446871337532	inhibition
	Co-induced genes	-2.06649541178691	inhibition
	Co-induced genes	-0.175442006409878	inhibition
	Co-induced genes	-2.16992500144231	inhibition
	Co-induced genes	-1.26303440583379	inhibition
	Co-induced genes	-0.287696460068063	inhibition
	Co-induced genes	-1.15380533607904	inhibition
	Co-induced genes	0.172836596862216	inhibition
	Co-induced genes	-1.92599941855622	inhibition
	Co-induced genes	0.840521785992804	inhibition
	Co-induced genes	-4.95419631038688	inhibition
	Co-induced genes	5.32192809488736	inhibition
	Co-induced genes	1.4537179674429	inhibition
